# Supplementary material for: Nucleolar proteomics identifies S100A16 as a key nucleolar protein driving breast cancer metastasis
Source: Cell Death Dis. 2025 Aug 22;16(1):638. doi: 10.1038/s41419-025-07963-9 (PMC12373912; doi:10.1038/s41419-025-07963-9)
Supplement: Supplementary file 2 — Supplemental Material_Editable file corresponding to the Table depicted in Figure 2B [file 41419_2025_7963_MOESM2_ESM.xlsx]

## Sheet: Sheet1
	FullStatsList1 (90% C.I. w/3-test; SAM≥0.6 & p≤0.10 & Fold≥1.5)		Gr1(10CA|5624)		Gr2(10AT|MCF7)		Stats
	UniProtKB IDs	Acc#	avg	stdev	avg	stdev	SAM	Ttest	Fold(Gr1/Gr2)
	E3 ubiquitin-protein ligase BRE1A	Q5VTR2	5	1.41421	2	1.41421	1.06066	0.0839749	2.5
	H/ACA ribonucleoprotein complex subunit 1	Q9NY12	6	1.41421	2.5	2.12132	0.989949	0.105082	2.4
	RNA-binding protein 4	Q9BWF3	3.5	0.707107	1.5	0.707107	1.41421	0.0527864	2.33333
	40S ribosomal protein S25	P62851	5	1.41421	2.5	0.707107	1.17851	0.0993637	2
	Paraspeckle component 1	Q8WXF1	46.5	7.77817	24	1.41421	2.44768	0.0715052	1.9375
	60S ribosomal protein L13	P26373	90	14.1421	54	12.7279	1.33978	0.0586079	1.66667
	RNA-binding protein 14	Q96PK6	45	7.07107	27	1.41421	2.12132	0.0804813	1.66667
	Polyadenylate-binding protein 1	P11940	27.5	4.94975	17	2.82843	1.34993	0.0760837	1.61765
	FullStatsList2 (90% C.I. w/2-test; SAM≥0.6 & p≤0.10 & Fold≥1.5)		Gr1(10CA|5624)		Gr2(10AT|MCF7)		Stats
	UniProtKB IDs	Acc#	avg	stdev	avg	stdev	SAM	Ttest	Fold(Gr1/Gr2)
	Eukaryotic translation initiation factor 3 subunit D	O15371	7	4.24264	2.5	0.707107	0.909137	0.184569	2.8
	ATP-dependent RNA helicase DDX1	Q92499	21	15.5563	7.5	0.707107	0.830082	0.217474	2.8
	Protein LSM14 homolog B	Q9BX40	4	2.82843	1.5	0.707107	0.707107	0.210718	2.66667
	Metastasis-associated protein MTA2	O94776	8	7.07107	3.5	0.707107	0.578542	0.266339	2.28571
	Zinc finger CCCH domain-containing protein 14	Q6PJT7	8	2.82843	3.5	3.53553	0.707107	0.150287	2.28571
	Intron-binding protein aquarius	O60306	4.5	2.12132	2	1.41421	0.707107	0.15819	2.25
	Structural maintenance of chromosomes protein 2	O95347	8	4.24264	4	0	0.942809	0.204833	2
	NHP2-like protein 1	P55769	3	1.41421	1.5	0.707107	0.707107	0.174943	2
	Poly(U)-binding-splicing factor PUF60	Q9UHX1	8	4.24264	4	2.82843	0.565685	0.198493	2
	mRNA export factor	P78406	16	7.07107	8.5	3.53553	0.707107	0.174943	1.88235
	Eukaryotic translation initiation factor 3 subunit L	Q9Y262	8	2.82843	4.5	0.707107	0.989949	0.158919	1.77778
	Copine-1	Q99829	7	2.82843	4	0	1.06066	0.187167	1.75
	AllorNothingList (Gr1: 2of2>0, Gr2: 2of2=0; EstFold[avg:Gr1]≥1.5)		Gr1(10CA|5624)		Gr2(10AT|MCF7)		Stats
	UniProtKB IDs	Acc#	avg	stdev	avg	stdev	-	-	EstFold[avg:Gr1≥1.5]
	Nucleolar and coiled-body phosphoprotein 1	Q14978	3.5	0.707107	0	0	-	-	3.5
	Myb-binding protein 1A	Q9BQG0	3.5	3.53553	0	0	-	-	3.5
	Nucleoporin GLE1	Q53GS7	3	2.82843	0	0	-	-	3
	7-dehydrocholesterol reductase	Q9UBM7	2.5	0.707107	0	0	-	-	2.5
	Zinc finger homeobox protein 4	Q86UP3	1.5	0.707107	0	0	-	-	1.5
	NoStatsList1 (Gr1: 2of2>0, Gr2: 1of2>0; fold[Gr1/Gr2]>2)		Gr1(10CA|5624)		Gr2(10AT|MCF7)		Stats
	UniProtKB IDs	Acc#	avg	-	avg	-	-	-	Fold(Gr1/Gr2)
	Zinc finger protein 593	O00488	5.5	-	0.5	-	-	-	11
	Nucleolar and spindle-associated protein 1	Q9BXS6	3.5	-	0.5	-	-	-	7
	Putative helicase MOV-10	Q9HCE1	2	-	0.5	-	-	-	4
	U4/U6 small nuclear ribonucleoprotein Prp3	O43395	10.5	-	4	-	-	-	2.625
	DNA polymerase alpha catalytic subunit	P09884	2.5	-	1	-	-	-	2.5
	T-complex protein 1 subunit epsilon	P48643	2.5	-	1	-	-	-	2.5
	Helicase SRCAP	Q6ZRS2	5	-	2	-	-	-	2.5
	DNA-directed RNA polymerase I subunit RPA1	O95602	12.5	-	5.5	-	-	-	2.27273
	Protein S100-A16	Q96FQ6	4.5	-	2	-	-	-	2.25
	Nucleolar GTP-binding protein 1	Q9BZE4	4.5	-	2	-	-	-	2.25
	Transcription elongation factor SPT5	O00267	2	-	1	-	-	-	2
	DNA-directed RNA polymerase I subunit RPA2	Q9H9Y6	2	-	1	-	-	-	2
	Probable ATP-dependent RNA helicase DDX20	Q9UHI6	3	-	1.5	-	-	-	2
