# Supplementary material for: Nucleolar proteomics identifies S100A16 as a key nucleolar protein driving breast cancer metastasis
Source: Cell Death Dis. 2025 Aug 22;16(1):638. doi: 10.1038/s41419-025-07963-9 (PMC12373912; doi:10.1038/s41419-025-07963-9)
Supplement: Supplementary file 3 — Supplemental Material_Editable file corresponding to the Table depicted in Figure 2D [file 41419_2025_7963_MOESM3_ESM.xlsx]

## Sheet: Sheet1
UniProtKB Name	UniProt ID	GENE ID	Quantitative Value (Normalized Total Spectra)						Fold Change(Met/primary)	p value	RPA ChIP Enrichment
			10CA	10CA 2	MCF7 5624	10AT	10AT 2	MCF7
Protein S100-A16	Q96FQ6	S100A16	13	13	4	1	2	0	10	0.042	S100A16
Protein disulfide-isomerase A3	P30101	PDIA3	3	4	3	1	0	0	5	0.0048	N/A
Nucleolar protein 16	Q9Y3C1	NOP16	11	8	8	1	2	31	3.4	0.015	N/A
Nucleolar RNA helicase 2	Q9NR30	DDX21	145	126	74	34	26	20	2.8	0.039	N/A
U3 small nucleolar RNA-associated protein 18 homolog	Q9Y5J1	UTP18	5	7	9	2	4	5	2.6	0.031	N/A
U3 small nucleolar RNA-associated protein 14 homolog A	Q9BVJ6	UTP14A	9	12	9	4	4	22	2.1	0.011	N/A
NHP2-like protein 1	P55769	SNU13	10	14	15	5	4	5	2.1	0.05	SNU13
ATP-dependent RNA helicase DDX50	Q9BQ39	DDX50	19	17	14	9	9	1	2	0.0065	N/A
Cell growth-regulating nucleolar protein	Q9NX58	LYAR	17	20	19	5	14	11	2	0.027	N/A
60S ribosomal protein L12	P30050	RPL12	13	10	17	8	6	11	1.8	0.048	N/A
Cell division cycle 5-like protein	Q99459	CDC5L	18	20	22	25	24	8	0.8	0.023	N/A
Matrin-3 n=3 Tax=Homo sapiens	P43243	MATR3	56	64	72	87	82	0	0.8	0.047	N/A
Interleukin enhancer-binding factor 3	Q12906	ILF3	50	55	59	71	86	1	0.7	0.022	N/A
RNA-binding protein with serine-rich domain 1	Q15287	RNPS1	4	5	6	7	7	5	0.7	0.026	N/A
Heterogeneous nuclear ribonucleoprotein R	O43390	HNRNPR	36	46	34	65	55	0	0.6	0.047	N/A
Lamin-B1	P20700	LMNB1	74	71	60	167	147	7	0.5	0.018	N/A
FACT complex subunit SPT16	Q9Y5B9	SUPT16H	16	11	23	31	31	14	0.5	0.018	N/A
Nuclear pore complex protein Nup93	Q8N1F7	NUP93	4	9	6	14	18	11	0.4	0.0072	N/A
p180/ribosome receptor	A7BI36	RRBP1	17	27	17	35	43	7	0.4	0.041	N/A
