# Supplementary material for: Nucleolar proteomics identifies S100A16 as a key nucleolar protein driving breast cancer metastasis
Source: Cell Death Dis. 2025 Aug 22;16(1):638. doi: 10.1038/s41419-025-07963-9 (PMC12373912; doi:10.1038/s41419-025-07963-9)
Supplement: Supplementary file 6 — Supplemental Table 1 [file 41419_2025_7963_MOESM6_ESM.xlsx]

## Sheet: Total spectrum count (TSCs)
Samant RPQ194 ChIP 10AT 10CA MCF7 5624 121923, Samples report created on 12/19/2023
Total spectrum count
	Database Set: 1 Database
		Database Name: the mjdb_human2-20150516 database
			Taxonomy: All Entries
			Number of Proteins: 24325
	Search Engine Set: 1 Search Engine
		Search Engine: Sequest
			Version: 27, rev. 12
			Samples: All Samples
			Fragment Tolerance: 0.00 Da (Monoisotopic)
			Parent Tolerance: 0.019 Da (Monoisotopic) (Mudpit_jm_20231213_Orbi1_RSamant_RPA194_MCF7_1), 0.021 Da (Monoisotopic) (Mudpit_jm_20231213_Orbi1_RSamant_RPA194_10AT_1), 0.025 Da (Monoisotopic) (Mudpit_jm_20231213_Orbi1_RSamant_RPA194_10AT_1, Mudpit_jm_20231213_Orbi1_RSamant_RPA194_10CA_1, Mudpit_jm_20231213_Orbi1_RSamant_RPA194_MCF7_1, Mudpit_jm_20231213_Orbi1_RSamant_RPA194_5624_1), 0.025 Da (Monoi…
			Fixed Modifications: +1000002 on X (X)
			Variable Modifications: +16 on M (Oxidation), +57 on C (Carbamidomethyl)
			Database: the mjdb_human2-20150516 database (unknown version, 24325 entries)
			Digestion Enzyme: Trypsin
			Max Missed Cleavages: 5
			Probability Model:
				Mudpit_jm_20231213_Orbi1_RSamant_RPA194_10AT_1: Peptide Prophet with Delta Mass Correction [+2 and below,+3,+4,+5,+6,+7 and above]
				Mudpit_jm_20231213_Orbi1_RSamant_RPA194_10CA_1: Peptide Prophet with Delta Mass Correction [+2 and below,+3,+4,+5,+6,+7 and above]
				Mudpit_jm_20231213_Orbi1_RSamant_RPA194_MCF7_1: Peptide Prophet with Delta Mass Correction [+2 and below,+3,+4,+5,+6,+7 and above]
				Mudpit_jm_20231213_Orbi1_RSamant_RPA194_5624_1: Peptide Prophet with Delta Mass Correction [+2 and below,+3,+4,+5,+6,+7 and above]
	Scaffold: Version: Scaffold_5.2.2
		Modification Metadata Set: 2334 modifications
			Source: C:\Program Files\Scaffold\parameters\unimod.xml
			Comment:
		Protein Grouping Strategy: Experiment-wide grouping with binary peptide-protein weights
		Peptide Thresholds: 80.0% minimum
		Protein Thresholds: 99.0% minimum and 2 peptides minimum
		Peptide FDR: 2.6% (Prophet)
		Protein FDR: 0.0% (Prophet)
		GO Annotation Source(s):
		Pathway Annotation Source(s):
		Alternate ID Source(s): FASTA:UniRef/NREF (UniProt)
					Total Spectrum Count
Identified Proteins (1790)	Taxonomy	RepID	Accession Number	Molecular Weight	10AT RPA194	10CA RPA194	MCF7 RPA194	5624 RPA194
1,4-alpha-glucan-branching enzyme	Homo sapiens	GLGB_HUMAN	Q04446	80 kDa	7	4	1	0
116 kDa U5 small nuclear ribonucleoprotein component	Homininae	U5S1_HUMAN	Q15029 (+1)	109 kDa	14	19	27	30
14 kDa phosphohistidine phosphatase	Homo sapiens	PHP14_HUMAN	Q9NRX4	14 kDa	1	0	6	0
14-3-3 protein beta/alpha	Amniota	1433B_HUMAN	P31946	28 kDa	20	8	16	14
14-3-3 protein epsilon	Amniota	1433E_HUMAN	P62258	29 kDa	15	15	30	25
14-3-3 protein eta	Simiiformes	1433F_HUMAN	Q04917	28 kDa	13	9	10	5
14-3-3 protein gamma	Amniota	1433G_HUMAN	P61981	28 kDa	15	12	19	11
14-3-3 protein sigma	Hominoidea	1433S_HUMAN	P31947	28 kDa	16	13	9	5
14-3-3 protein theta	Theria	1433T_HUMAN	P27348	28 kDa	15	9	19	18
14-3-3 protein zeta/delta	Amniota	1433Z_HUMAN	P63104	28 kDa	26	17	39	28
182 kDa tankyrase-1-binding protein	Homo sapiens	TB182_HUMAN	Q9C0C2	182 kDa	28	21	21	13
1-phosphatidylinositol 4,5-bisphosphate phosphodiesterase beta-3	Homo sapiens	PLCB3_HUMAN	Q01970	139 kDa	2	0	0	0
26S protease regulatory subunit 4	Tetrapoda	PRS4_HUMAN	P62191	49 kDa	1	0	3	0
26S protease regulatory subunit 6A	Homo sapiens	PRS6A_HUMAN	P17980	49 kDa	1	0	5	0
26S protease regulatory subunit 7	Eutheria	PRS7_HUMAN	P35998	49 kDa	0	2	0	0
26S proteasome non-ATPase regulatory subunit 14	Eutheria	PSDE_HUMAN	O00487	35 kDa	1	0	3	4
26S proteasome non-ATPase regulatory subunit 2	Homininae	PSMD2_HUMAN	Q13200	100 kDa	7	1	1	1
26S proteasome non-ATPase regulatory subunit 5	Homo sapiens	PSMD5_HUMAN	Q16401	56 kDa	2	4	4	3
26S proteasome non-ATPase regulatory subunit 6	Hominidae	PSMD6_HUMAN	Q15008	46 kDa	0	0	6	2
26S proteasome non-ATPase regulatory subunit 9	Homo sapiens	PSMD9_HUMAN	O00233	25 kDa	2	0	3	4
28 kDa heat- and acid-stable phosphoprotein	Homininae	HAP28_HUMAN	Q13442	21 kDa	0	3	4	6
28S ribosomal protein S11, mitochondrial	Homo sapiens	RT11_HUMAN	P82912	21 kDa	2	0	2	4
28S ribosomal protein S12, mitochondrial	Homo sapiens	RT12_HUMAN	O15235	15 kDa	4	0	0	6
39S ribosomal protein L14, mitochondrial	Homo sapiens	RM14_HUMAN	Q6P1L8	16 kDa	4	4	4	6
39S ribosomal protein L22, mitochondrial	Hominoidea	RM22_HUMAN	Q9NWU5	24 kDa	0	0	3	0
39S ribosomal protein L33, mitochondrial	Homininae	RM33_HUMAN	O75394	8 kDa	0	3	0	1
3-ketoacyl-CoA thiolase, mitochondrial	Homo sapiens	THIM_HUMAN	P42765	42 kDa	0	4	0	5
40S ribosomal protein S10	Amniota	RS10_HUMAN	P46783	19 kDa	2	3	6	8
40S ribosomal protein S11	Eutheria	RS11_HUMAN	P62280	18 kDa	15	12	15	24
40S ribosomal protein S12	Mammalia	RS12_HUMAN	P25398	15 kDa	6	1	8	4
40S ribosomal protein S13	Euteleostomi	RS13_HUMAN	P62277	17 kDa	11	11	8	9
40S ribosomal protein S14	Euteleostomi	RS14_HUMAN	P62263	16 kDa	25	25	31	37
40S ribosomal protein S15	Amniota	RS15_HUMAN	P62841	17 kDa	8	7	8	9
40S ribosomal protein S15a	Theria	RS15A_HUMAN	P62244	15 kDa	14	11	20	13
40S ribosomal protein S16	Theria	RS16_HUMAN	P62249	16 kDa	13	26	15	25
40S ribosomal protein S17-like	Simiiformes	RS17L_HUMAN	P0CW22	16 kDa	2	4	3	4
40S ribosomal protein S18	Amniota	RS18_HUMAN	P62269	18 kDa	3	6	9	17
40S ribosomal protein S19	Amniota	RS19_HUMAN	P39019	16 kDa	0	2	5	4
40S ribosomal protein S2	Catarrhini	RS2_HUMAN	P15880	31 kDa	13	13	14	23
40S ribosomal protein S20	Boreoeutheria	RS20_HUMAN	P60866	13 kDa	19	5	19	30
40S ribosomal protein S21	Eutheria	RS21_HUMAN	P63220	9 kDa	1	4	6	2
40S ribosomal protein S23	Sarcopterygii	RS23_HUMAN	P62266	16 kDa	24	13	17	37
40S ribosomal protein S24	Euarchontoglires	RS24_HUMAN	P62847	15 kDa	15	11	9	12
40S ribosomal protein S25	Amniota	RS25_HUMAN	P62851	14 kDa	2	4	3	6
40S ribosomal protein S26	Boreoeutheria	RS26_HUMAN	P62854	13 kDa	47	21	40	45
40S ribosomal protein S27	Euteleostomi	RS27_HUMAN	P42677	9 kDa	16	11	19	17
40S ribosomal protein S27-like	Boreoeutheria	RS27L_HUMAN	Q71UM5	9 kDa	12	6	16	11
40S ribosomal protein S28	Amniota	RS28_HUMAN	P62857	8 kDa	6	14	11	8
40S ribosomal protein S29	Tetrapoda	RS29_HUMAN	P62273	7 kDa	10	9	4	12
40S ribosomal protein S3	Boreoeutheria	RS3_HUMAN	P23396	27 kDa	21	21	26	46
40S ribosomal protein S3a	Amniota	RS3A_HUMAN	P61247	30 kDa	24	19	27	24
40S ribosomal protein S4, X isoform	Boreoeutheria	RS4X_HUMAN	P62701	30 kDa	66	37	21	62
40S ribosomal protein S6	Boreoeutheria	RS6_HUMAN	P62753	29 kDa	22	11	27	24
40S ribosomal protein S7	Tetrapoda	RS7_HUMAN	P62081	22 kDa	17	17	17	21
40S ribosomal protein S8	Boreoeutheria	RS8_HUMAN	P62241	24 kDa	61	40	26	48
40S ribosomal protein S9	Amniota	RS9_HUMAN	P46781	23 kDa	31	26	23	21
40S ribosomal protein SA	Hominoidea	RSSA_HUMAN	P08865	33 kDa	6	5	9	6
4F2 cell-surface antigen heavy chain	Homo sapiens	4F2_HUMAN	P08195	68 kDa	0	0	1	3
5'-3' exoribonuclease 1	Homo sapiens	XRN1_HUMAN	Q8IZH2	194 kDa	2	1	1	2
5'-3' exoribonuclease 2	Homo sapiens	XRN2_HUMAN	Q9H0D6	109 kDa	2	4	17	10
5'-AMP-activated protein kinase catalytic subunit alpha-1	Simiiformes	AAPK1_HUMAN	Q13131	64 kDa	0	0	1	2
5'-AMP-activated protein kinase subunit gamma-1	Catarrhini	AAKG1_HUMAN	P54619	38 kDa	0	0	3	2
5'-nucleotidase	Homo sapiens	5NTD_HUMAN	P21589 (+1)	63 kDa	4	2	0	0
60S acidic ribosomal protein P0	Hominidae	RLA0_HUMAN	P05388	34 kDa	1	0	5	3
60S ribosomal export protein NMD3	Homo sapiens	NMD3_HUMAN	Q96D46	58 kDa	0	2	1	0
60S ribosomal protein L10	Eutheria	RL10_HUMAN	P27635	25 kDa	36	27	36	26
60S ribosomal protein L10a	Boreoeutheria	RL10A_HUMAN	P62906	25 kDa	4	4	13	13
60S ribosomal protein L12	Boreoeutheria	RL12_HUMAN	P30050	18 kDa	9	10	8	16
60S ribosomal protein L13	Homo sapiens	RL13_HUMAN	P26373	24 kDa	63	80	45	100
60S ribosomal protein L13a	Boreoeutheria	RL13A_HUMAN	P40429	24 kDa	11	5	13	15
60S ribosomal protein L15	Mammalia	RL15_HUMAN	P61313	24 kDa	12	8	11	7
60S ribosomal protein L17	Amniota	RL17_HUMAN	P18621	21 kDa	25	25	29	15
60S ribosomal protein L18	Catarrhini	RL18_HUMAN	Q07020	22 kDa	40	33	25	14
60S ribosomal protein L18a	Boreoeutheria	RL18A_HUMAN	Q02543	21 kDa	31	28	33	21
60S ribosomal protein L21	Boreoeutheria	RL21_HUMAN	P46778	19 kDa	45	40	42	51
60S ribosomal protein L23	Euteleostomi	RL23_HUMAN	P62829	15 kDa	63	45	82	81
60S ribosomal protein L23a	Amniota	RL23A_HUMAN	P62750	18 kDa	128	119	66	122
60S ribosomal protein L24	Eutheria	RL24_HUMAN	P83731	18 kDa	45	39	43	44
60S ribosomal protein L26	Amniota	RL26_HUMAN	P61254	17 kDa	184	79	106	141
60S ribosomal protein L26-like 1	Eutheria	RL26L_HUMAN	Q9UNX3	17 kDa	137	65	88	115
60S ribosomal protein L27	Amniota	RL27_HUMAN	P61353	16 kDa	48	30	33	47
60S ribosomal protein L27a	Hominoidea	RL27A_HUMAN	P46776	17 kDa	56	32	33	61
60S ribosomal protein L28	Catarrhini	RL28_HUMAN	P46779	16 kDa	8	7	13	5
60S ribosomal protein L29	Homo sapiens	RL29_HUMAN	P47914 (+1)	18 kDa	13	10	9	11
60S ribosomal protein L3	Catarrhini	RL3_HUMAN	P39023	46 kDa	28	15	13	11
60S ribosomal protein L30	Eutheria	RL30_HUMAN	P62888	13 kDa	7	7	21	7
60S ribosomal protein L31	Amniota	RL31_HUMAN	P62899	14 kDa	41	41	29	43
60S ribosomal protein L32	Eutheria	RL32_HUMAN	P62910	16 kDa	92	44	70	69
60S ribosomal protein L34	Boreoeutheria	RL34_HUMAN	P49207	13 kDa	11	15	15	16
60S ribosomal protein L35	Boreoeutheria	RL35_HUMAN	P42766	15 kDa	72	35	28	35
60S ribosomal protein L35a	Boreoeutheria	RL35A_HUMAN	P18077	13 kDa	7	10	10	16
60S ribosomal protein L36	Boreoeutheria	RL36_HUMAN	Q9Y3U8	12 kDa	27	6	10	18
60S ribosomal protein L36a	Theria	RL36A_HUMAN	P83881	12 kDa	19	16	6	16
60S ribosomal protein L36a-like	Hominoidea	RL36L_HUMAN	Q969Q0	12 kDa	19	19	8	16
60S ribosomal protein L37	Boreoeutheria	RL37_HUMAN	P61927	11 kDa	5	2	2	4
60S ribosomal protein L37a	Euteleostomi	RL37A_HUMAN	P61513	10 kDa	22	17	9	15
60S ribosomal protein L38	Euteleostomi	RL38_HUMAN	P63173	8 kDa	17	26	9	13
60S ribosomal protein L4	Homo sapiens	RL4_HUMAN	P36578	48 kDa	31	31	18	23
60S ribosomal protein L5	Catarrhini	RL5_HUMAN	P46777	34 kDa	26	7	13	10
60S ribosomal protein L6	Homininae	RL6_HUMAN	Q02878	33 kDa	9	4	5	8
60S ribosomal protein L7	Homininae	RL7_HUMAN	P18124	29 kDa	8	8	9	13
60S ribosomal protein L7a	Boreoeutheria	RL7A_HUMAN	P62424	30 kDa	22	24	26	20
60S ribosomal protein L8	Boreoeutheria	RL8_HUMAN	P62917	28 kDa	55	47	23	49
60S ribosomal protein L9	Boreoeutheria	RL9_HUMAN	P32969	22 kDa	8	2	16	9
6-phosphogluconate dehydrogenase, decarboxylating	Homo sapiens	6PGD_HUMAN	P52209	53 kDa	6	10	11	6
78 kDa glucose-regulated protein	Catarrhini	GRP78_HUMAN	P11021	72 kDa	25	19	26	17
7-dehydrocholesterol reductase	Homo sapiens	DHCR7_HUMAN	Q9UBM7	54 kDa	0	3	0	2
ABC50 protein	Homo sapiens	Q2L6I2_HUMAN	Q2L6I2	92 kDa	3	1	5	4
Abl interactor 1	Catarrhini	ABI1_HUMAN	Q8IZP0	55 kDa	3	1	0	2
Abnormal spindle-like microcephaly-associated protein	Homo sapiens	ASPM_HUMAN	Q8IZT6	410 kDa	0	0	2	0
Absent in melanoma 1 protein	Homo sapiens	AIM1_HUMAN	Q9Y4K1	189 kDa	37	66	39	0
Acetyl-CoA acetyltransferase, mitochondrial	Homininae	THIL_HUMAN	P24752	45 kDa	2	4	0	0
Acetyl-CoA carboxylase 1	Homo sapiens	ACACA_HUMAN	Q13085	266 kDa	2	9	6	3
Acidic leucine-rich nuclear phosphoprotein 32 family member B	Homo sapiens	AN32B_HUMAN	Q92688	29 kDa	0	0	8	0
Acidic leucine-rich nuclear phosphoprotein 32 family member E	Homininae	AN32E_HUMAN	Q9BTT0	31 kDa	2	0	4	4
Actin, cytoplasmic 2	Bilateria	ACTG_HUMAN	P63261	42 kDa	135	126	168	97
Actin-binding LIM protein 3	Homo sapiens	ABLM3_HUMAN	O94929	78 kDa	6	0	0	0
Actin-binding protein anillin	Homo sapiens	ANLN_HUMAN	Q9NQW6	124 kDa	6	3	0	0
Actin-related protein 2	Theria	ARP2_HUMAN	P61160	45 kDa	7	6	3	4
Actin-related protein 2/3 complex subunit 1B	Homo sapiens	ARC1B_HUMAN	O15143	41 kDa	5	9	10	6
Actin-related protein 2/3 complex subunit 2	Boreoeutheria	ARPC2_HUMAN	O15144	34 kDa	3	0	10	1
Actin-related protein 2/3 complex subunit 3	Boreoeutheria	ARPC3_HUMAN	O15145	21 kDa	9	3	9	2
Actin-related protein 2/3 complex subunit 4	Boreoeutheria	ARPC4_HUMAN	P59998	20 kDa	2	2	5	6
Actin-related protein 2/3 complex subunit 5-like protein	Euarchontoglires	ARP5L_HUMAN	Q9BPX5	17 kDa	1	1	4	1
Actin-related protein 3	Boreoeutheria	ARP3_HUMAN	P61158	47 kDa	9	5	6	2
Activated RNA polymerase II transcriptional coactivator p15	Boreoeutheria	TCP4_HUMAN	P53999	14 kDa	1	2	8	10
Activating signal cointegrator 1 complex subunit 3	Homininae	ASCC3_HUMAN	Q8N3C0	251 kDa	9	8	4	1
Activating transcription factor 7-interacting protein 1	Homo sapiens	MCAF1_HUMAN	Q6VMQ6	136 kDa	0	0	5	2
Activator of 90 kDa heat shock protein ATPase homolog 1	Homininae	AHSA1_HUMAN	O95433	38 kDa	0	0	0	3
Active breakpoint cluster region-related protein	Homininae	ABR_HUMAN	Q12979	98 kDa	3	0	1	0
Active regulator of SIRT1	Homininae	AROS_HUMAN	Q86WX3	15 kDa	4	0	3	3
Activity-dependent neuroprotector homeobox protein	Homo sapiens	ADNP_HUMAN	Q9H2P0	124 kDa	1	0	21	5
Acyl-CoA synthetase short-chain family member 2, isoform CRA_c	Homo sapiens	H0UIA1_HUMAN	H0UIA1 (+1)	73 kDa	3	3	0	0
Acyl-protein thioesterase 2	Eutheria	LYPA2_HUMAN	O95372	25 kDa	0	1	8	6
Adenosylhomocysteinase	Homininae	SAHH_HUMAN	P23526	48 kDa	7	11	7	11
Adenylate kinase isoenzyme 1	Homo sapiens	KAD1_HUMAN	P00568	22 kDa	4	0	5	2
Adenylosuccinate lyase	Homo sapiens	PUR8_HUMAN	P30566	55 kDa	1	1	3	0
Adenylosuccinate synthetase isozyme 2	Homo sapiens	PURA2_HUMAN	P30520	50 kDa	2	5	3	0
Adenylyl cyclase-associated protein 1	Homo sapiens	CAP1_HUMAN	Q01518	52 kDa	7	1	0	0
Adenylyltransferase and sulfurtransferase MOCS3	Homo sapiens	MOCS3_HUMAN	O95396	50 kDa	0	0	4	0
ADP/ATP translocase 2	Homo sapiens	ADT2_HUMAN	P05141	33 kDa	2	2	10	5
ADP-ribosylation factor 1	Tetrapoda	ARF1_HUMAN	P84077	21 kDa	1	2	12	4
ADP-ribosylation factor 4	Simiiformes	ARF4_HUMAN	P18085	21 kDa	3	4	5	4
ADP-ribosylation factor 6	Amniota	ARF6_HUMAN	P62330	20 kDa	0	0	6	0
ADP-ribosylation factor GTPase-activating protein 2	Homininae	ARFG2_HUMAN	Q8N6H7	57 kDa	0	2	0	3
ADP-ribosylation factor-like protein 6-interacting protein 4	Homo sapiens	AR6P4_HUMAN	Q66PJ3	45 kDa	2	0	1	0
ADP-sugar pyrophosphatase	Homo sapiens	NUDT5_HUMAN	Q9UKK9	24 kDa	0	0	2	0
Afadin	Homo sapiens	AFAD_HUMAN	P55196	207 kDa	5	3	10	8
Aging-associated gene 11	Homo sapiens	Q2TSB7_HUMAN	Q2TSB7	32 kDa	4	0	1	2
Aging-associated protein 14b	Homo sapiens	Q1XBU6_HUMAN	Q1XBU6	28 kDa	3	3	3	0
Agrin	Homo sapiens	AGRIN_HUMAN	O00468	217 kDa	2	0	0	0
AH receptor-interacting protein	Homo sapiens	AIP_HUMAN	O00170	38 kDa	1	0	9	1
A-kinase anchor protein 13	Homo sapiens	AKP13_HUMAN	Q12802	308 kDa	9	16	1	0
A-kinase anchor protein 2	Homo sapiens	AKAP2_HUMAN	Q9Y2D5	95 kDa	6	0	0	0
A-kinase anchor protein 4	Homo sapiens	AKAP4_HUMAN	Q5JQC9	94 kDa	1	2	2	2
A-kinase anchor protein 8	Homo sapiens	AKAP8_HUMAN	O43823	76 kDa	2	2	5	3
A-kinase anchor protein 8-like	Homo sapiens	AKP8L_HUMAN	Q9ULX6	72 kDa	2	0	4	1
A-kinase anchor protein 9	Homo sapiens	AKAP9_HUMAN	Q99996	454 kDa	0	1	7	0
Aladin	Homo sapiens	AAAS_HUMAN	Q9NRG9	60 kDa	0	1	2	7
Alanine--tRNA ligase, cytoplasmic	Homo sapiens	SYAC_HUMAN	P49588	107 kDa	4	2	24	12
Aldehyde dehydrogenase 1 family, member A3, isoform CRA_b	Homo sapiens	H0Y2X5_HUMAN	H0Y2X5 (+1)	44 kDa	0	2	0	0
Aldo-keto reductase family 1 member C1	Homo sapiens	AK1C1_HUMAN	Q04828	37 kDa	20	1	7	0
Aldo-keto reductase family 1 member C2	Homo sapiens	AK1C2_HUMAN	P52895	37 kDa	12	0	9	0
Aldo-keto reductase family 1 member C3	Homo sapiens	AK1C3_HUMAN	P42330	37 kDa	19	0	2	0
Aldose reductase	Homo sapiens	ALDR_HUMAN	P15121	36 kDa	5	2	2	0
Alpha thalassemia/mental retardation syndrome X-linked	Homo sapiens	A4LAA3_HUMAN	A4LAA3	283 kDa	1	1	7	4
Alpha-2-macroglobulin	Homo sapiens	A2MG_HUMAN	P01023	163 kDa	6	0	0	8
Alpha-actinin-1	Hominoidea	ACTN1_HUMAN	P12814	103 kDa	100	49	46	27
Alpha-actinin-4	Catarrhini	ACTN4_HUMAN	O43707	105 kDa	97	60	56	36
Alpha-enolase	Hominidae	ENOA_HUMAN	P06733	47 kDa	41	43	19	10
Alpha-parvin	Amniota	PARVA_HUMAN	Q9NVD7	42 kDa	2	0	1	0
Alpha-soluble NSF attachment protein	Catarrhini	SNAA_HUMAN	P54920	33 kDa	3	0	6	3
Alpha-taxilin	Homo sapiens	TXLNA_HUMAN	P40222	62 kDa	4	3	1	0
Aminoacyl tRNA synthase complex-interacting multifunctional protein 1	Homo sapiens	AIMP1_HUMAN	Q12904	34 kDa	1	0	6	0
Aminoacyl tRNA synthase complex-interacting multifunctional protein 2	Homo sapiens	AIMP2_HUMAN	Q13155	35 kDa	4	1	9	5
Aminopeptidase N	Homo sapiens	AMPN_HUMAN	P15144	110 kDa	2	0	0	0
Amino-terminal enhancer of split	Boreoeutheria	AES_HUMAN	Q08117	22 kDa	0	0	0	2
Amyloid beta A4 protein	Homo sapiens	A4_HUMAN	P05067	87 kDa	0	0	2	0
Anaphase-promoting complex subunit 1	cellular organisms	APC1_HUMAN	Q9H1A4	217 kDa	0	0	0	3
Ankycorbin	Homo sapiens	RAI14_HUMAN	Q9P0K7	110 kDa	9	0	0	1
Ankyrin repeat and KH domain-containing protein 1	Homo sapiens	ANKH1_HUMAN	Q8IWZ3	269 kDa	4	2	1	0
Ankyrin-3	Homo sapiens	ANK3_HUMAN	Q12955	480 kDa	0	1	3	4
Annexin A1	Homininae	ANXA1_HUMAN	P04083	39 kDa	26	25	0	0
Annexin A11	Homininae	ANX11_HUMAN	P50995	54 kDa	2	5	0	0
Annexin A2	Catarrhini	ANXA2_HUMAN	P07355	39 kDa	359	274	55	102
Annexin A3	Homo sapiens	ANXA3_HUMAN	P12429	36 kDa	0	5	4	0
Annexin A5	Homininae	ANXA5_HUMAN	P08758	36 kDa	6	1	2	0
Annexin A9	Homo sapiens	ANXA9_HUMAN	O76027	38 kDa	0	0	3	1
Antigen KI-67	Homo sapiens	KI67_HUMAN	P46013	359 kDa	6	12	15	8
AP-1 complex subunit gamma-1	Simiiformes	AP1G1_HUMAN	O43747 (+1)	91 kDa	2	0	2	2
AP-1 complex subunit mu-2	Homo sapiens	AP1M2_HUMAN	Q9Y6Q5	48 kDa	0	3	4	2
AP-1 complex subunit sigma-1A	Boreoeutheria	AP1S1_HUMAN	P61966	19 kDa	0	0	2	0
AP-2 complex subunit alpha-1	Homo sapiens	AP2A1_HUMAN	O95782	108 kDa	9	1	8	10
AP-2 complex subunit alpha-2	Homo sapiens	AP2A2_HUMAN	O94973	104 kDa	8	0	2	0
AP-2 complex subunit beta	Euarchontoglires	AP2B1_HUMAN	P63010 (+1)	105 kDa	10	0	6	7
AP-2 complex subunit mu	Boreoeutheria	AP2M1_HUMAN	Q96CW1	50 kDa	0	3	10	3
AP-3 complex subunit beta-1	Homininae	AP3B1_HUMAN	O00203	121 kDa	2	1	4	5
AP-3 complex subunit delta-1	Homo sapiens	AP3D1_HUMAN	O14617	130 kDa	4	2	0	1
AP-3 complex subunit sigma-1	Amniota	AP3S1_HUMAN	Q92572	22 kDa	0	1	4	0
Apoptosis inhibitor 5	Simiiformes	API5_HUMAN	Q9BZZ5	59 kDa	0	0	6	3
Apoptotic chromatin condensation inducer in the nucleus	Homo sapiens	ACINU_HUMAN	Q9UKV3	152 kDa	8	10	39	26
Archain 1, isoform CRA_a	Homo sapiens	B0YIW6_HUMAN	B0YIW6	62 kDa	7	4	6	3
Arf-GAP with Rho-GAP domain, ANK repeat and PH domain-containing protein 1	Homo sapiens	ARAP1_HUMAN	Q96P48	162 kDa	0	0	2	0
Arginine--tRNA ligase, cytoplasmic	Homo sapiens	SYRC_HUMAN	P54136	75 kDa	13	11	7	7
Argininosuccinate synthase	Hominoidea	ASSY_HUMAN	P00966	47 kDa	0	0	6	2
Arrestin domain-containing protein 1	Homo sapiens	ARRD1_HUMAN	Q8N5I2	46 kDa	0	3	0	0
Asparagine synthetase [glutamine-hydrolyzing]	Homo sapiens	ASNS_HUMAN	P08243	64 kDa	2	0	9	6
Asparagine--tRNA ligase, cytoplasmic	Homo sapiens	SYNC_HUMAN	O43776	63 kDa	7	2	0	5
Aspartate--tRNA ligase, cytoplasmic	Homo sapiens	SYDC_HUMAN	P14868	57 kDa	7	8	8	2
Aspartyl aminopeptidase	Homo sapiens	DNPEP_HUMAN	Q9ULA0	52 kDa	0	0	2	0
Aspartyl/asparaginyl beta-hydroxylase	Homo sapiens	ASPH_HUMAN	Q12797	86 kDa	3	1	0	0
Ataxin-10	Homo sapiens	ATX10_HUMAN	Q9UBB4	53 kDa	3	2	5	0
Ataxin-2	Simiiformes	ATX2_HUMAN	Q99700	140 kDa	5	15	5	1
Ataxin-2-like protein	Homo sapiens	ATX2L_HUMAN	Q8WWM7	113 kDa	11	21	17	16
Atherin	Homo sapiens	SAMD1_HUMAN	Q6SPF0	56 kDa	0	0	3	1
ATP synthase subunit alpha, mitochondrial	Homininae	ATPA_HUMAN	P25705	60 kDa	2	6	2	6
ATP synthase subunit beta, mitochondrial	Homo sapiens	ATPB_HUMAN	P06576	57 kDa	0	0	3	4
ATP synthase subunit g, mitochondrial	Catarrhini	ATP5L_HUMAN	O75964	11 kDa	0	0	5	1
ATP synthase subunit O, mitochondrial	Homininae	ATPO_HUMAN	P48047	23 kDa	0	0	2	5
ATPase family AAA domain-containing protein 2	Homo sapiens	ATAD2_HUMAN	Q6PL18	159 kDa	2	0	17	2
ATPase family AAA domain-containing protein 2B	Homo sapiens	ATD2B_HUMAN	Q9ULI0	165 kDa	0	0	5	4
ATPase family AAA domain-containing protein 3A	Homo sapiens	ATD3A_HUMAN	Q9NVI7	71 kDa	3	8	2	1
ATPase WRNIP1	Homininae	WRIP1_HUMAN	Q96S55	72 kDa	0	0	4	11
ATP-binding cassette sub-family E member 1	Euarchontoglires	ABCE1_HUMAN	P61221	67 kDa	5	5	0	4
ATP-binding cassette sub-family F member 2	Hominoidea	ABCF2_HUMAN	Q9UG63	71 kDa	2	0	4	3
ATP-binding cassette sub-family F member 3	Homo sapiens	ABCF3_HUMAN	Q9NUQ8	80 kDa	0	3	0	0
ATP-citrate synthase	Homo sapiens	ACLY_HUMAN	P53396	121 kDa	25	24	12	12
ATP-dependent 6-phosphofructokinase, liver type	Homininae	PFKAL_HUMAN	P17858	85 kDa	4	2	10	4
ATP-dependent 6-phosphofructokinase, platelet type	Homo sapiens	PFKAP_HUMAN	Q01813	86 kDa	13	20	9	4
ATP-dependent DNA helicase Q1	Homo sapiens	RECQ1_HUMAN	P46063	73 kDa	15	8	3	7
ATP-dependent RNA helicase A	Homininae	DHX9_HUMAN	Q08211	141 kDa	44	32	61	69
ATP-dependent RNA helicase DDX1	Hominidae	DDX1_HUMAN	Q92499	82 kDa	7	10	8	32
ATP-dependent RNA helicase DDX39A	Catarrhini	DX39A_HUMAN	O00148	49 kDa	3	8	15	13
ATP-dependent RNA helicase DDX3X	Boreoeutheria	DDX3X_HUMAN	O00571	73 kDa	22	13	32	12
ATP-dependent RNA helicase DDX42	Homo sapiens	DDX42_HUMAN	Q86XP3	103 kDa	7	1	7	19
ATP-dependent RNA helicase DHX36	Homo sapiens	DHX36_HUMAN	Q9H2U1	115 kDa	0	3	0	1
AT-rich interactive domain-containing protein 1A	Homo sapiens	ARI1A_HUMAN	O14497	242 kDa	7	1	38	39
AT-rich interactive domain-containing protein 1B	Homo sapiens	ARI1B_HUMAN	Q8NFD5	236 kDa	1	0	3	2
AT-rich interactive domain-containing protein 2	Homo sapiens	ARID2_HUMAN	Q68CP9	197 kDa	1	1	2	3
AT-rich interactive domain-containing protein 4B	Homo sapiens	ARI4B_HUMAN	Q4LE39	148 kDa	2	3	0	0
Autophagy protein 5	Catarrhini	ATG5_HUMAN	Q9H1Y0	32 kDa	2	0	3	0
Autophagy-related protein 16-1	Homo sapiens	A16L1_HUMAN	Q676U5	68 kDa	2	2	2	0
BAF53A protein	Homo sapiens	Q6FI97_HUMAN	Q6FI97	47 kDa	3	4	5	16
BAG family molecular chaperone regulator 2	Homininae	BAG2_HUMAN	O95816	24 kDa	0	4	0	0
BAG family molecular chaperone regulator 3	Homo sapiens	BAG3_HUMAN	O95817	62 kDa	1	5	3	19
Band 4.1-like protein 2	Homo sapiens	E41L2_HUMAN	O43491	113 kDa	1	4	1	0
Band 4.1-like protein 5	Homo sapiens	E41L5_HUMAN	Q9HCM4	82 kDa	0	0	3	3
Basic leucine zipper and W2 domain-containing protein 1	Eutheria	BZW1_HUMAN	Q7L1Q6	48 kDa	7	11	4	2
Basic leucine zipper and W2 domain-containing protein 2	Boreoeutheria	BZW2_HUMAN	Q9Y6E2	48 kDa	0	5	6	2
B-cell CLL/lymphoma 9-like protein	Homo sapiens	BCL9L_HUMAN	Q86UU0	157 kDa	11	21	21	32
Bcl-2-associated transcription factor 1	Homininae	BCLF1_HUMAN	Q9NYF8	106 kDa	4	3	25	16
Beta-2-syntrophin	Hominoidea	SNTB2_HUMAN	Q13425	58 kDa	2	1	3	0
Beta-actin-like protein 2	Homo sapiens	ACTBL_HUMAN	Q562R1	42 kDa	59	43	48	34
Beta-catenin-like protein 1	Homininae	CTBL1_HUMAN	Q8WYA6	65 kDa	3	2	4	9
Bifunctional glutamate/proline--tRNA ligase	Homo sapiens	SYEP_HUMAN	P07814	171 kDa	19	11	25	13
Bifunctional UDP-N-acetylglucosamine 2-epimerase/N-acetylmannosamine kinase	Hominidae	GLCNE_HUMAN	Q9Y223	79 kDa	4	0	0	0
Biliverdin reductase A	Homo sapiens	BIEA_HUMAN	P53004	33 kDa	2	0	3	1
Biorientation of chromosomes in cell division protein 1-like 1	Homo sapiens	BD1L1_HUMAN	Q8NFC6	330 kDa	0	1	3	8
BolA-like protein 2	Homo sapiens	BOLA2_HUMAN	Q9H3K6	10 kDa	2	0	6	1
Brain-specific angiogenesis inhibitor 1-associated protein 2	Homo sapiens	BAIP2_HUMAN	Q9UQB8	61 kDa	2	7	1	0
Brain-specific angiogenesis inhibitor 1-associated protein 2-like protein 1	Homo sapiens	BI2L1_HUMAN	Q9UHR4	57 kDa	2	3	1	0
BRCA1-associated ATM activator 1	Homo sapiens	BRAT1_HUMAN	Q6PJG6	88 kDa	2	0	4	3
Brefeldin A-inhibited guanine nucleotide-exchange protein 3	Homo sapiens	BIG3_HUMAN	Q5TH69	241 kDa	1	0	12	0
Bromodomain adjacent to zinc finger domain, 1A, isoform CRA_c	Homo sapiens	D3DS96_HUMAN	D3DS96 (+1)	179 kDa	0	0	4	1
Bromodomain adjacent to zinc finger domain, 2A, isoform CRA_a	Homo sapiens	J3QK86_HUMAN	J3QK86 (+1)	208 kDa	0	0	4	0
Bromodomain-containing protein 4	Homo sapiens	BRD4_HUMAN	O60885	152 kDa	0	0	3	10
BTB/POZ domain-containing protein KCTD3	Homininae	KCTD3_HUMAN	Q9Y597	89 kDa	0	0	4	0
BUB3-interacting and GLEBS motif-containing protein ZNF207	Simiiformes	ZN207_HUMAN	O43670	51 kDa	5	4	0	0
C-1-tetrahydrofolate synthase, cytoplasmic	Homo sapiens	C1TC_HUMAN	P11586	102 kDa	21	16	31	24
CAD protein	Homo sapiens	PYR1_HUMAN	P27708	243 kDa	5	8	25	14
Cadherin EGF LAG seven-pass G-type receptor 2	Homo sapiens	CELR2_HUMAN	Q9HCU4	317 kDa	0	0	0	2
Cadherin-3	Homo sapiens	CADH3_HUMAN	P22223	91 kDa	0	3	0	0
Calcium/calmodulin-dependent protein kinase type II subunit gamma	Homo sapiens	KCC2G_HUMAN	Q13555	63 kDa	2	2	1	1
Calcyclin-binding protein	Hominidae	CYBP_HUMAN	Q9HB71	26 kDa	0	2	7	0
Caldesmon	Homo sapiens	CALD1_HUMAN	Q05682	93 kDa	8	3	0	0
Calmodulin-regulated spectrin-associated protein 1	Homo sapiens	CAMP1_HUMAN	Q5T5Y3	178 kDa	0	1	5	0
Calnexin	Homo sapiens	CALX_HUMAN	P27824	68 kDa	3	3	2	5
Calpain small subunit 1	Catarrhini	CPNS1_HUMAN	P04632	28 kDa	0	0	2	0
Calpain-1 catalytic subunit	Homo sapiens	CAN1_HUMAN	P07384	82 kDa	2	3	2	3
Calponin	Homo sapiens	Q6FHE4_HUMAN	Q6FHE4 (+1)	34 kDa	2	4	5	0
cAMP-dependent protein kinase type I-alpha regulatory subunit	Hominoidea	KAP0_HUMAN	P10644	43 kDa	6	2	2	0
CAP-Gly domain-containing linker protein 1	Homo sapiens	CLIP1_HUMAN	P30622	162 kDa	3	3	1	0
Capping protein (Actin filament) muscle Z-line, beta, isoform CRA_d	Homo sapiens	B1AK88_HUMAN	B1AK88	34 kDa	19	3	22	11
Caprin-1	Catarrhini	CAPR1_HUMAN	Q14444	78 kDa	28	45	13	24
Carbonyl reductase [NADPH] 1	Homininae	CBR1_HUMAN	P16152	30 kDa	2	0	2	0
Casein kinase I isoform alpha	Boreoeutheria	KC1A_HUMAN	P48729	39 kDa	2	1	19	6
Casein kinase I isoform delta	Boreoeutheria	KC1D_HUMAN	P48730	47 kDa	3	0	1	4
Casein kinase II subunit alpha'	Catarrhini	CSK22_HUMAN	P19784	41 kDa	0	0	3	0
Casein kinase II subunit alpha 3	Homo sapiens	CSK23_HUMAN	Q8NEV1	45 kDa	0	2	2	4
Casein kinase II subunit beta	Euteleostomi	CSK2B_HUMAN	P67870	25 kDa	0	0	5	4
Catenin alpha-1	Homo sapiens	CTNA1_HUMAN	P35221	100 kDa	24	22	14	17
Catenin beta-1	Euarchontoglires	CTNB1_HUMAN	P35222	85 kDa	5	21	11	11
Catenin delta-1	Homininae	CTND1_HUMAN	O60716	108 kDa	14	24	7	12
Caveolin-1	Catarrhini	CAV1_HUMAN	Q03135	20 kDa	7	4	0	3
CCAAT/enhancer-binding protein beta	Homininae	CEBPB_HUMAN	P17676	36 kDa	0	2	2	0
CCR4-NOT transcription complex subunit 1	Homininae	CNOT1_HUMAN	A5YKK6	267 kDa	10	5	24	20
CCR4-NOT transcription complex subunit 3	Homininae	CNOT3_HUMAN	O75175	82 kDa	0	0	3	1
CCT7 protein	Homo sapiens	Q6IBT3_HUMAN	Q6IBT3 (+1)	59 kDa	3	4	0	1
CD2-associated protein	Homo sapiens	CD2AP_HUMAN	Q9Y5K6	71 kDa	3	0	0	0
Cell cycle and apoptosis regulator protein 2	Homo sapiens	CCAR2_HUMAN	Q8N163	103 kDa	10	5	9	16
Cell differentiation protein RCD1 homolog	Hominoidea	RCD1_HUMAN	Q92600	34 kDa	0	0	2	3
Cell division cycle 5-like protein	Homininae	CDC5L_HUMAN	Q99459	92 kDa	7	9	17	10
Cell division cycle and apoptosis regulator protein 1	Homo sapiens	CCAR1_HUMAN	Q8IX12	133 kDa	5	4	2	16
Cell growth-inhibiting protein 34	Homo sapiens	Q08ES8_HUMAN	Q08ES8	20 kDa	10	7	10	15
Cellular nucleic acid-binding protein	Eutheria	CNBP_HUMAN	P62633	19 kDa	2	0	4	2
Cellular retinoic acid-binding protein 2	Homininae	RABP2_HUMAN	P29373	16 kDa	0	0	5	9
Centrin-2	Catarrhini	CETN2_HUMAN	P41208	20 kDa	0	0	3	1
Centromere protein F	Homo sapiens	CENPF_HUMAN	P49454	368 kDa	8	0	0	4
Centrosomal protein of 170 kDa	Homo sapiens	CE170_HUMAN	Q5SW79	175 kDa	3	2	0	0
CGG triplet repeat-binding protein 1	Boreoeutheria	CGBP1_HUMAN	Q9UFW8	19 kDa	0	0	0	3
Chloride intracellular channel protein 1	Homininae	CLIC1_HUMAN	O00299	27 kDa	2	5	8	10
Chloride intracellular channel protein 4	Simiiformes	CLIC4_HUMAN	Q9Y696	29 kDa	2	0	3	0
Chromatin target of PRMT1 protein	Simiiformes	CHTOP_HUMAN	Q9Y3Y2	26 kDa	52	30	32	56
Chromobox protein homolog 1	Eutheria	CBX1_HUMAN	P83916	21 kDa	0	0	42	14
Chromobox protein homolog 3	Eutheria	CBX3_HUMAN	Q13185	21 kDa	10	12	63	43
Chromobox protein homolog 5	Boreoeutheria	CBX5_HUMAN	P45973	22 kDa	8	3	25	16
Chromobox protein homolog 8	Homo sapiens	CBX8_HUMAN	Q9HC52	43 kDa	0	0	0	4
Chromodomain Y-like protein	Homo sapiens	CDYL1_HUMAN	Q9Y232	66 kDa	3	0	0	2
Chromodomain-helicase-DNA-binding protein 1	Homo sapiens	CHD1_HUMAN	O14646	197 kDa	1	0	3	0
Chromodomain-helicase-DNA-binding protein 4	Homininae	CHD4_HUMAN	Q14839	218 kDa	19	7	43	38
Chromodomain-helicase-DNA-binding protein 6	Homo sapiens	CHD6_HUMAN	Q8TD26	305 kDa	1	0	5	2
Chromodomain-helicase-DNA-binding protein 7	Homo sapiens	CHD7_HUMAN	Q9P2D1	336 kDa	0	1	3	4
Chromodomain-helicase-DNA-binding protein 8	Homo sapiens	CHD8_HUMAN	Q9HCK8	291 kDa	0	0	3	4
Chromosome alignment-maintaining phosphoprotein 1	Homo sapiens	CHAP1_HUMAN	Q96JM3	89 kDa	0	0	0	7
Chromosome transmission fidelity protein 8 homolog isoform 2	Homo sapiens	CTF8A_HUMAN	P0CG12	51 kDa	7	21	1	19
Chromosome-associated kinesin KIF4A	Homininae	KIF4A_HUMAN	O95239	140 kDa	5	0	8	1
Cingulin	Homo sapiens	CING_HUMAN	Q9P2M7	136 kDa	0	0	35	7
Citron Rho-interacting kinase	Homo sapiens	CTRO_HUMAN	O14578	231 kDa	3	0	1	0
CIZ1 protein	Homo sapiens	Q9BTG3_HUMAN	Q9BTG3 (+1)	93 kDa	0	0	3	0
Clathrin heavy chain 1	Boreoeutheria	CLH1_HUMAN	Q00610	192 kDa	67	44	103	76
Clathrin light chain A	Catarrhini	CLCA_HUMAN	P09496	27 kDa	1	2	3	2
Clathrin light chain B	Homininae	CLCB_HUMAN	P09497	25 kDa	3	0	6	3
CLE	Homo sapiens	Q5RLJ0_HUMAN	Q5RLJ0 (+1)	28 kDa	2	7	4	11
Cleavage and polyadenylation specificity factor subunit 1	Homo sapiens	CPSF1_HUMAN	Q10570	161 kDa	3	1	7	5
Cleavage and polyadenylation specificity factor subunit 2	Homininae	CPSF2_HUMAN	Q9P2I0	88 kDa	0	1	1	2
Cleavage and polyadenylation specificity factor subunit 3	Homo sapiens	CPSF3_HUMAN	Q9UKF6	77 kDa	2	0	2	4
Cleavage and polyadenylation specificity factor subunit 4	Simiiformes	CPSF4_HUMAN	O95639	30 kDa	2	0	4	4
Cleavage and polyadenylation specificity factor subunit 5	Boreoeutheria	CPSF5_HUMAN	O43809	26 kDa	9	9	20	19
Cleavage and polyadenylation specificity factor subunit 7	Simiiformes	CPSF7_HUMAN	Q8N684	52 kDa	10	8	6	5
Cleavage and polyadenylation-specificity factor subunit 6	Homo sapiens	F8WJN3_HUMAN	F8WJN3 (+1)	52 kDa	8	7	12	10
Cleavage stimulation factor subunit 1	Simiiformes	CSTF1_HUMAN	Q05048	48 kDa	1	4	3	8
Cleavage stimulation factor subunit 2	Homininae	CSTF2_HUMAN	P33240	61 kDa	2	1	3	2
Cleavage stimulation factor subunit 3	Boreoeutheria	CSTF3_HUMAN	Q12996	83 kDa	2	4	0	10
C-Mpl binding protein	Homo sapiens	Q96J85_HUMAN	Q96J85	43 kDa	1	2	3	2
Coactosin-like protein	Hominidae	COTL1_HUMAN	Q14019	16 kDa	2	1	3	0
Coatomer subunit alpha	Homo sapiens	COPA_HUMAN	P53621	138 kDa	17	4	29	11
Coatomer subunit beta	Homo sapiens	COPB_HUMAN	P53618	107 kDa	6	0	29	12
Coatomer subunit beta'	Homo sapiens	COPB2_HUMAN	P35606	102 kDa	6	5	11	5
Coatomer subunit epsilon	Homininae	COPE_HUMAN	O14579 (+1)	34 kDa	0	0	4	0
Coatomer subunit gamma	Homo sapiens	Q9H9B7_HUMAN	Q9H9B7	89 kDa	0	0	3	1
Coatomer subunit gamma-1	Catarrhini	COPG1_HUMAN	Q9Y678	98 kDa	1	2	2	2
Cofilin-1	Boreoeutheria	COF1_HUMAN	P23528	19 kDa	3	0	9	16
Coiled-coil domain-containing protein 12	Homininae	CCD12_HUMAN	Q8WUD4	19 kDa	0	0	6	1
Coiled-coil domain-containing protein 137	Homo sapiens	CC137_HUMAN	Q6PK04	33 kDa	3	1	1	2
Coiled-coil domain-containing protein 22	Homo sapiens	CCD22_HUMAN	O60826	71 kDa	1	0	2	0
Coiled-coil domain-containing protein 47	Hominidae	CCD47_HUMAN	Q96A33	56 kDa	0	0	3	3
Coiled-coil domain-containing protein 50	Homo sapiens	CCD50_HUMAN	Q8IVM0	36 kDa	0	3	1	0
Coiled-coil domain-containing protein 89	Homo sapiens	CCD89_HUMAN	Q8N998	44 kDa	1	0	0	2
Coilin	Homo sapiens	COIL_HUMAN	P38432	63 kDa	0	0	9	3
Cold shock domain-containing protein E1	Catarrhini	CSDE1_HUMAN	O75534	89 kDa	5	12	31	16
Cold-inducible RNA-binding protein	Catarrhini	CIRBP_HUMAN	Q14011	19 kDa	6	5	10	17
Collagen alpha-1(XVII) chain	Homo sapiens	COHA1_HUMAN	Q9UMD9	150 kDa	7	22	0	0
COMM domain-containing protein 7	Hominidae	COMD7_HUMAN	Q86VX2	23 kDa	0	0	2	1
Condensin complex subunit 3	Homo sapiens	CND3_HUMAN	Q9BPX3	114 kDa	3	1	2	0
Conserved oligomeric Golgi complex subunit 5	Homo sapiens	COG5_HUMAN	Q9UP83	93 kDa	0	0	3	1
Conserved oligomeric Golgi complex subunit 6	Homininae	COG6_HUMAN	Q9Y2V7	73 kDa	0	0	2	2
Constitutive coactivator of PPAR-gamma-like protein 1	Homininae	F120A_HUMAN	Q9NZB2	122 kDa	8	1	1	6
COP9 signalosome complex subunit 2	Amniota	CSN2_HUMAN	P61201	52 kDa	0	0	2	4
COP9 signalosome complex subunit 4	Boreoeutheria	CSN4_HUMAN	Q9BT78	46 kDa	1	0	0	2
COP9 signalosome complex subunit 5	Boreoeutheria	CSN5_HUMAN	Q92905	38 kDa	0	0	6	0
COP9 signalosome complex subunit 8	Simiiformes	CSN8_HUMAN	Q99627	23 kDa	2	1	10	2
Copine-1	Homo sapiens	CPNE1_HUMAN	Q99829	59 kDa	4	9	4	5
Copine-3	Homo sapiens	CPNE3_HUMAN	O75131	60 kDa	5	2	15	8
Core histone macro-H2A.1	Boreoeutheria	H2AY_HUMAN	O75367	40 kDa	10	12	37	19
Coronin-1B	Homo sapiens	COR1B_HUMAN	Q9BR76	54 kDa	0	0	3	2
Coronin-1C	Homo sapiens	COR1C_HUMAN	Q9ULV4	53 kDa	12	10	13	4
Coronin-7	Homo sapiens	CORO7_HUMAN	P57737	101 kDa	0	0	6	0
Craniofacial development protein 1	Homo sapiens	CFDP1_HUMAN	Q9UEE9	34 kDa	0	0	3	1
CREB-binding protein	Homo sapiens	CBP_HUMAN	Q92793	265 kDa	0	0	6	4
Crk-like protein	Catarrhini	CRKL_HUMAN	P46109	34 kDa	0	0	5	2
Crn-related protein kim1	Homo sapiens	Q71SV8_HUMAN	Q71SV8 (+1)	100 kDa	1	0	4	2
Crooked neck-like protein 1	Homo sapiens	CRNL1_HUMAN	Q9BZJ0	100 kDa	0	0	7	3
C-terminal binding protein 1 isoform D	Homo sapiens	X5D7T7_HUMAN	X5D7T7	36 kDa	0	0	0	5
C-terminal-binding protein 2	Euarchontoglires	CTBP2_HUMAN	P56545	49 kDa	4	3	3	6
Cullin 4B, isoform CRA_e	Catarrhini	K4DI93_HUMAN	K4DI93	103 kDa	9	1	2	2
Cullin-1	Primates	CUL1_HUMAN	Q13616	90 kDa	0	1	3	2
Cullin-associated NEDD8-dissociated protein 1	Boreoeutheria	CAND1_HUMAN	Q86VP6	136 kDa	11	5	19	17
CWF19-like protein 1	Homo sapiens	C19L1_HUMAN	Q69YN2	61 kDa	1	4	1	2
Cyclin-dependent kinase 1	Catarrhini	CDK1_HUMAN	P06493	34 kDa	7	5	13	5
Cyclin-dependent kinase 11B	Homo sapiens	CD11B_HUMAN	P21127	93 kDa	8	3	4	14
Cyclin-dependent kinase 7	Homininae	CDK7_HUMAN	P50613	39 kDa	0	0	1	3
Cyclin-dependent kinase 9	Catarrhini	CDK9_HUMAN	P50750	43 kDa	2	3	8	1
Cyclin-G-associated kinase	Homo sapiens	GAK_HUMAN	O14976	143 kDa	0	0	3	1
Cyclin-H	Homininae	CCNH_HUMAN	P51946	38 kDa	0	0	4	0
Cystatin-B	Hominidae	CYTB_HUMAN	P04080	11 kDa	2	3	2	0
Cysteine and glycine-rich protein 1	Hominidae	CSRP1_HUMAN	P21291	21 kDa	8	0	21	14
Cysteine-rich protein 2	Catarrhini	CRIP2_HUMAN	P52943	22 kDa	1	2	8	8
Cystic fibrosis transmembrane conductance regulator	Homo sapiens	CFTR_HUMAN	P13569 (+1)	168 kDa	0	0	2	0
Cytochrome b-c1 complex subunit 2, mitochondrial	Homo sapiens	QCR2_HUMAN	P22695	48 kDa	0	2	2	3
Cytochrome c oxidase subunit 2	Homo sapiens	COX2_HUMAN	P00403	26 kDa	0	0	4	2
Cytoplasmic dynein 1 heavy chain 1	Hominoidea	DYHC1_HUMAN	Q14204	532 kDa	35	29	59	32
Cytoplasmic dynein 1 intermediate chain 2	Catarrhini	DC1I2_HUMAN	Q13409	71 kDa	2	2	4	0
Cytoplasmic dynein 1 light intermediate chain 2	Catarrhini	DC1L2_HUMAN	O43237	54 kDa	2	2	0	1
Cytoplasmic FMR1-interacting protein 1	Homo sapiens	CYFP1_HUMAN	Q7L576	145 kDa	11	3	10	2
Cytoskeleton-associated protein 4	Homo sapiens	CKAP4_HUMAN	Q07065	66 kDa	3	2	9	4
Cytoskeleton-associated protein 5	Homo sapiens	CKAP5_HUMAN	Q14008	226 kDa	16	6	13	12
CYTSA protein	Homo sapiens	B2RMV2_HUMAN	B2RMV2	125 kDa	0	0	3	0
D-3-phosphoglycerate dehydrogenase	Homo sapiens	SERA_HUMAN	O43175	57 kDa	4	6	18	13
DAZ-associated protein 1	Catarrhini	DAZP1_HUMAN	Q96EP5	43 kDa	0	4	3	6
DBIRD complex subunit ZNF326	Homo sapiens	ZN326_HUMAN	Q5BKZ1	66 kDa	1	1	3	2
DDB1- and CUL4-associated factor 7	Amniota	DCAF7_HUMAN	P61962	39 kDa	0	0	9	4
Death-inducer obliterator 1	Homo sapiens	DIDO1_HUMAN	Q9BTC0	244 kDa	7	0	11	4
Dedicator of cytokinesis protein 6	Homo sapiens	DOCK6_HUMAN	Q96HP0	230 kDa	0	0	7	1
Dedicator of cytokinesis protein 7	Homo sapiens	DOCK7_HUMAN	Q96N67	243 kDa	7	1	8	2
Delta-1-pyrroline-5-carboxylate synthase	Homininae	P5CS_HUMAN	P54886	87 kDa	1	3	3	3
Density-regulated protein	Hominoidea	DENR_HUMAN	O43583	22 kDa	2	0	2	1
Deoxyuridine 5'-triphosphate nucleotidohydrolase, mitochondrial	Homo sapiens	DUT_HUMAN	P33316	27 kDa	0	0	0	2
Desmoglein-1	Homo sapiens	DSG1_HUMAN	Q02413	114 kDa	0	5	0	0
Desmoglein-2	Homo sapiens	DSG2_HUMAN	Q14126	122 kDa	12	16	2	27
Desmoglein-3	Homo sapiens	DSG3_HUMAN	P32926	108 kDa	0	20	0	0
Desmoplakin	Homo sapiens	DESP_HUMAN	P15924	332 kDa	69	88	117	139
Destrin	Boreoeutheria	DEST_HUMAN	P60981	19 kDa	2	1	6	0
Diacylglycerol kinase alpha	Homininae	DGKA_HUMAN	P23743	83 kDa	4	0	0	0
Diacylglycerol kinase zeta	Homo sapiens	DGKZ_HUMAN	Q13574	124 kDa	0	2	2	1
Dihydrolipoyllysine-residue succinyltransferase component of 2-oxoglutarate dehydrogenase complex, mitochondrial	Homininae	ODO2_HUMAN	P36957 (+1)	49 kDa	0	3	0	0
Dihydropyrimidinase-related protein 2	Catarrhini	DPYL2_HUMAN	Q16555	62 kDa	10	2	1	0
Dihydropyrimidinase-related protein 4	Homo sapiens	DPYL4_HUMAN	O14531	62 kDa	2	0	0	0
DIS3	Homo sapiens	A8QI98_HUMAN	A8QI98	109 kDa	8	3	5	2
Disheveled-associated activator of morphogenesis 1	Homininae	DAAM1_HUMAN	Q9Y4D1	123 kDa	0	0	2	0
Disks large homolog 5	Homo sapiens	DLG5_HUMAN	Q8TDM6	214 kDa	2	0	2	0
Disks large-associated protein 5	Eukaryota	DLGP5_HUMAN	Q15398	95 kDa	4	2	0	1
DmX-like protein 2	Homo sapiens	DMXL2_HUMAN	Q8TDJ6	340 kDa	0	0	0	6
DNA (cytosine-5)-methyltransferase 1	Homo sapiens	DNMT1_HUMAN	P26358	183 kDa	3	2	11	7
DNA damage-binding protein 1	Simiiformes	DDB1_HUMAN	Q16531	127 kDa	5	0	15	13
DNA helicase INO80	Homo sapiens	INO80_HUMAN	Q9ULG1	177 kDa	0	2	2	2
DNA ligase 3	Homo sapiens	DNLI3_HUMAN	P49916	113 kDa	0	0	5	3
DNA methyltransferase 1-associated protein 1	Simiiformes	DMAP1_HUMAN	Q9NPF5	53 kDa	3	2	3	1
DNA mismatch repair protein Msh2	Homo sapiens	MSH2_HUMAN	P43246	105 kDa	5	0	5	5
DNA mismatch repair protein Msh6	Homo sapiens	MSH6_HUMAN	P52701	153 kDa	5	1	10	7
DNA polymerase alpha catalytic subunit	Homo sapiens	DPOLA_HUMAN	P09884	166 kDa	0	1	2	4
DNA polymerase delta catalytic subunit	Homo sapiens	DPOD1_HUMAN	P28340	124 kDa	4	1	0	2
DNA repair protein RAD50	Homo sapiens	RAD50_HUMAN	Q92878	154 kDa	9	10	8	17
DNA repair protein XRCC1	Homo sapiens	XRCC1_HUMAN	P18887	69 kDa	0	1	5	5
DNA replication licensing factor MCM2	Homininae	MCM2_HUMAN	P49736	102 kDa	4	0	7	14
DNA replication licensing factor MCM3	Homininae	MCM3_HUMAN	P25205	91 kDa	5	2	14	10
DNA replication licensing factor MCM4	Homo sapiens	MCM4_HUMAN	P33991	97 kDa	5	0	6	4
DNA replication licensing factor MCM5	Homo sapiens	MCM5_HUMAN	P33992	82 kDa	6	2	8	12
DNA replication licensing factor MCM6	Homininae	MCM6_HUMAN	Q14566	93 kDa	2	0	7	7
DNA replication licensing factor MCM7	Homo sapiens	MCM7_HUMAN	P33993	81 kDa	10	5	14	21
DNA topoisomerase 1	Homininae	TOP1_HUMAN	P11387	91 kDa	5	5	24	22
DNA topoisomerase 2-alpha	Homo sapiens	TOP2A_HUMAN	P11388	174 kDa	8	6	26	18
DNA topoisomerase 2-beta	Homo sapiens	TOP2B_HUMAN	Q02880	183 kDa	4	5	28	27
DNA topoisomerase 3-alpha	Homo sapiens	TOP3A_HUMAN	Q13472	112 kDa	0	2	1	3
DNA-(apurinic or apyrimidinic site) lyase	Homo sapiens	APEX1_HUMAN	P27695	36 kDa	0	0	7	0
DNA-3-methyladenine glycosylase	Homo sapiens	3MG_HUMAN	P29372	33 kDa	1	0	5	2
DNA-dependent protein kinase catalytic subunit	Homo sapiens	PRKDC_HUMAN	P78527	469 kDa	88	48	161	128
DNA-directed RNA polymerase I subunit RPA1	Homo sapiens	RPA1_HUMAN	O95602	195 kDa	11	11	0	14
DNA-directed RNA polymerase I subunit RPA2	Euarchontoglires	RPA2_HUMAN	Q9H9Y6	128 kDa	2	1	0	3
DNA-directed RNA polymerase II subunit RPB1	Homo sapiens	RPB1_HUMAN	P24928	217 kDa	2	0	3	7
DNA-directed RNA polymerase II subunit RPB11-a	Amniota	RPB11_HUMAN	P52435	13 kDa	0	1	3	1
DNA-directed RNA polymerase II subunit RPB2	Boreoeutheria	RPB2_HUMAN	P30876	134 kDa	2	2	5	5
DNA-directed RNA polymerase II subunit RPB9	Theria	RPB9_HUMAN	P36954	15 kDa	0	0	5	0
DNA-directed RNA polymerases I and III subunit RPAC1	Homininae	RPAC1_HUMAN	O15160	39 kDa	3	0	3	8
DNA-directed RNA polymerases I, II, and III subunit RPABC1	Homo sapiens	RPAB1_HUMAN	P19388	25 kDa	9	4	4	6
DNA-directed RNA polymerases I, II, and III subunit RPABC3	Amniota	RPAB3_HUMAN	P52434	17 kDa	0	2	5	3
DnaJ homolog subfamily A member 1	Eutheria	DNJA1_HUMAN	P31689	45 kDa	6	2	6	2
DnaJ homolog subfamily A member 2	Euarchontoglires	DNJA2_HUMAN	O60884	46 kDa	4	2	0	2
DnaJ homolog subfamily B member 1	Hominidae	DNJB1_HUMAN	P25685 (+1)	38 kDa	1	1	6	2
DnaJ homolog subfamily B member 6	Homo sapiens	DNJB6_HUMAN	O75190	36 kDa	1	0	3	4
DnaJ homolog subfamily C member 13	Homo sapiens	DJC13_HUMAN	O75165	254 kDa	3	1	6	0
DnaJ homolog subfamily C member 2	Homo sapiens	DNJC2_HUMAN	Q99543	72 kDa	0	1	4	0
DnaJ homolog subfamily C member 7	Hominoidea	DNJC7_HUMAN	Q99615	56 kDa	4	3	0	3
DnaJ homolog subfamily C member 9	Homo sapiens	DNJC9_HUMAN	Q8WXX5	30 kDa	2	3	9	3
DOCK9 protein	Homo sapiens	B9EG73_HUMAN	B9EG73 (+1)	234 kDa	2	0	0	0
Dolichol-phosphate mannosyltransferase subunit 1	Hominidae	DPM1_HUMAN	O60762	30 kDa	0	0	4	0
Dolichyl-diphosphooligosaccharide--protein glycosyltransferase subunit 1	Homo sapiens	RPN1_HUMAN	P04843	69 kDa	4	5	18	15
Dolichyl-diphosphooligosaccharide--protein glycosyltransferase subunit 2	Homo sapiens	RPN2_HUMAN	P04844	69 kDa	0	0	1	3
Double-strand break repair protein MRE11A	Homo sapiens	MRE11_HUMAN	P49959	81 kDa	3	2	2	6
Double-strand-break repair protein rad21 homolog	Homininae	RAD21_HUMAN	O60216	72 kDa	2	0	2	10
Double-stranded RNA-binding protein Staufen homolog 1	Homo sapiens	STAU1_HUMAN	O95793	63 kDa	3	2	1	1
Double-stranded RNA-specific adenosine deaminase	Homo sapiens	DSRAD_HUMAN	P55265	136 kDa	8	1	7	19
Drebrin	Homo sapiens	DREB_HUMAN	Q16643	71 kDa	12	1	14	8
Drebrin-like protein	Homo sapiens	DBNL_HUMAN	Q9UJU6	48 kDa	5	6	9	1
DTW domain-containing protein 1	Homininae	DTWD1_HUMAN	Q8N5C7	35 kDa	0	0	0	2
Dual specificity protein phosphatase 23	Catarrhini	DUS23_HUMAN	Q9BVJ7	17 kDa	0	0	7	0
Dual specificity protein phosphatase 3	Catarrhini	DUS3_HUMAN	P51452	20 kDa	0	2	4	2
Dynactin subunit 1	Catarrhini	DCTN1_HUMAN	Q14203	142 kDa	3	1	11	5
Dynactin subunit 2	Homo sapiens	DCTN2_HUMAN	Q13561 (+1)	44 kDa	8	2	6	0
Dynamin-2	Homininae	DYN2_HUMAN	P50570	98 kDa	3	2	12	5
Dynein assembly factor 5, axonemal	Homo sapiens	DAAF5_HUMAN	Q86Y56	94 kDa	2	0	9	2
Dynein light chain 1, cytoplasmic	Amniota	DYL1_HUMAN	P63167	10 kDa	12	5	14	6
Dynein light chain 2, cytoplasmic	Tetrapoda	DYL2_HUMAN	Q96FJ2	10 kDa	3	0	5	6
Dystonin	Homo sapiens	DYST_HUMAN	Q03001	861 kDa	10	2	1	0
E1A-binding protein p400	Homo sapiens	EP400_HUMAN	Q96L91	343 kDa	5	2	20	22
E3 SUMO-protein ligase CBX4	Homininae	CBX4_HUMAN	O00257	61 kDa	0	0	2	0
E3 SUMO-protein ligase RanBP2	Homo sapiens	RBP2_HUMAN	P49792	358 kDa	45	38	92	114
E3 ubiquitin/ISG15 ligase TRIM25	Homo sapiens	TRI25_HUMAN	Q14258	71 kDa	18	19	14	11
E3 ubiquitin-protein ligase BRE1A	Catarrhini	BRE1A_HUMAN	Q5VTR2	114 kDa	1	4	3	6
E3 ubiquitin-protein ligase BRE1B	Homo sapiens	BRE1B_HUMAN	O75150	114 kDa	0	1	2	5
E3 ubiquitin-protein ligase CHIP	Catarrhini	CHIP_HUMAN	Q9UNE7	35 kDa	0	3	21	3
E3 ubiquitin-protein ligase HECTD1	Homo sapiens	HECD1_HUMAN	Q9ULT8	289 kDa	0	0	2	0
E3 ubiquitin-protein ligase HUWE1	Homo sapiens	HUWE1_HUMAN	Q7Z6Z7	482 kDa	1	3	10	1
E3 ubiquitin-protein ligase LRSAM1	Homo sapiens	LRSM1_HUMAN	Q6UWE0	84 kDa	0	0	2	2
E3 ubiquitin-protein ligase MYCBP2	Homo sapiens	MYCB2_HUMAN	O75592	510 kDa	0	0	3	0
E3 ubiquitin-protein ligase RBBP6	Homo sapiens	RBBP6_HUMAN	Q7Z6E9	202 kDa	0	0	6	1
E3 ubiquitin-protein ligase RING1	Homo sapiens	RING1_HUMAN	Q06587	42 kDa	0	2	3	1
E3 ubiquitin-protein ligase RNF114	Homininae	RN114_HUMAN	Q9Y508	26 kDa	0	0	7	3
E3 ubiquitin-protein ligase RNF213	Homo sapiens	RN213_HUMAN	Q63HN8	591 kDa	8	2	4	9
E3 ubiquitin-protein ligase TRIM33	Homo sapiens	TRI33_HUMAN	Q9UPN9	123 kDa	2	0	40	25
E3 ubiquitin-protein ligase TRIP12	Catarrhini	TRIPC_HUMAN	Q14669	220 kDa	1	1	5	3
E3 ubiquitin-protein ligase UBR4	Homo sapiens	UBR4_HUMAN	Q5T4S7	574 kDa	2	2	14	6
E3 ubiquitin-protein ligase UBR5	Homininae	UBR5_HUMAN	O95071	309 kDa	0	0	3	7
E3 ubiquitin-protein ligase UHRF1	Homo sapiens	UHRF1_HUMAN	Q96T88	90 kDa	4	0	0	2
E3 ubiquitin-protein ligase UHRF2	Homo sapiens	UHRF2_HUMAN	Q96PU4	90 kDa	4	2	0	1
E3 UFM1-protein ligase 1	Homo sapiens	UFL1_HUMAN	O94874	90 kDa	2	0	6	0
Early endosome antigen 1	Homo sapiens	EEA1_HUMAN	Q15075	162 kDa	1	5	8	2
E-cadherin 1	Homo sapiens	D3XNU5_HUMAN	D3XNU5 (+2)	97 kDa	1	3	8	6
EF-hand domain-containing protein D1	Homininae	EFHD1_HUMAN	Q9BUP0	27 kDa	0	0	0	3
EH domain-containing protein 2	Homininae	EHD2_HUMAN	Q9NZN4	61 kDa	6	0	1	0
EH domain-containing protein 4	Boreoeutheria	EHD4_HUMAN	Q9H223	61 kDa	1	4	0	0
EIF4G1 protein	Homo sapiens	B2RU10_HUMAN	B2RU10 (+1)	176 kDa	24	25	18	16
ELAV-like protein 1	Primates	ELAV1_HUMAN	Q15717	36 kDa	9	7	15	16
ELKS/Rab6-interacting/CAST family member 1	Homo sapiens	RB6I2_HUMAN	Q8IUD2	128 kDa	2	4	2	0
ELM2 and SANT domain-containing protein 1	Homo sapiens	EMSA1_HUMAN	Q6PJG2	115 kDa	0	0	9	1
Elongation factor 1-alpha 1	cellular organisms	EF1A1_HUMAN	P68104 (+1)	50 kDa	61	41	43	27
Elongation factor 1-alpha 2	Boreoeutheria	EF1A2_HUMAN	Q05639	50 kDa	0	0	33	20
Elongation factor 1-gamma	Homo sapiens	EF1G_HUMAN	P26641	50 kDa	11	9	9	6
Elongation factor 2	Hominidae	EF2_HUMAN	P13639	95 kDa	58	67	51	62
Elongation factor Tu GTP-binding domain-containing protein 1	Homo sapiens	ETUD1_HUMAN	Q7Z2Z2	125 kDa	3	0	0	0
Elongation factor Tu, mitochondrial	Homininae	EFTU_HUMAN	P49411	50 kDa	2	4	7	7
Embryonic stem cell-specific 5-hydroxymethylcytosine-binding protein	Homo sapiens	HMCES_HUMAN	Q96FZ2	41 kDa	2	2	1	1
Emerin	Homo sapiens	EMD_HUMAN	P50402	29 kDa	2	0	10	9
Endophilin-A2	Homo sapiens	SH3G1_HUMAN	Q99961 (+1)	41 kDa	4	3	0	1
Endophilin-B2	Catarrhini	SHLB2_HUMAN	Q9NR46	44 kDa	2	1	4	0
Endoplasmin	Homo sapiens	ENPL_HUMAN	P14625 (+1)	92 kDa	4	5	3	0
Endothelial differentiation-related factor 1	Boreoeutheria	EDF1_HUMAN	O60869	16 kDa	3	1	1	0
Enhancer of mRNA-decapping protein 3	Homo sapiens	EDC3_HUMAN	Q96F86	56 kDa	0	0	0	5
Enhancer of mRNA-decapping protein 4	Homo sapiens	EDC4_HUMAN	Q6P2E9	152 kDa	2	6	10	17
Enhancer of rudimentary homolog	Euteleostomi	ERH_HUMAN	P84090	12 kDa	5	3	2	5
Envoplakin	Homo sapiens	EVPL_HUMAN	Q92817	232 kDa	1	12	14	12
Ephrin type-A receptor 2	Homo sapiens	EPHA2_HUMAN	P29317	108 kDa	4	9	0	1
Epidermal growth factor receptor kinase substrate 8	Homo sapiens	EPS8_HUMAN	Q12929	92 kDa	6	1	2	0
Epidermal growth factor receptor kinase substrate 8-like protein 2	Homo sapiens	ES8L2_HUMAN	Q9H6S3	81 kDa	7	7	1	4
Epidermal growth factor receptor substrate 15-like 1	Homo sapiens	EP15R_HUMAN	Q9UBC2	94 kDa	0	0	0	5
Epididymis luminal protein 189	Homo sapiens	Q5HYB6_HUMAN	Q5HYB6	27 kDa	28	16	47	35
Epididymis luminal protein 215	Homo sapiens	Q6PUJ7_HUMAN	Q6PUJ7	30 kDa	0	6	7	4
Epididymis secretory protein Li 273	Boreoeutheria	V9HW25_HUMAN	V9HW25	33 kDa	19	0	0	0
Epididymis secretory protein Li 55	Hominidae	V9HW35_HUMAN	V9HW35	17 kDa	2	1	17	2
Epididymis secretory protein Li 73	Homo sapiens	V9HW24_HUMAN	V9HW24	44 kDa	0	2	2	3
Epididymis secretory sperm binding protein Li 5a	Homo sapiens	V9HW33_HUMAN	V9HW33	94 kDa	8	2	3	2
Epiplakin	Homo sapiens	EPIPL_HUMAN	P58107	556 kDa	14	15	232	177
Epithelial splicing regulatory protein 2	Homo sapiens	ESRP2_HUMAN	Q9H6T0	78 kDa	0	0	3	0
EPS15 protein	Homo sapiens	Q7Z5V0_HUMAN	Q7Z5V0	84 kDa	0	0	2	0
Erlin-1	Homininae	ERLN1_HUMAN	O75477	39 kDa	1	2	6	5
Erythrocyte band 7 integral membrane protein	Homininae	STOM_HUMAN	P27105	32 kDa	1	1	4	0
ESRP1/RAF1 fusion protein	Boreoeutheria	D7PBN3_HUMAN	D7PBN3	119 kDa	2	1	4	4
Eukaryotic initiation factor 4A-I	Boreoeutheria	IF4A1_HUMAN	P60842	46 kDa	17	36	24	20
Eukaryotic initiation factor 4A-III	Catarrhini	IF4A3_HUMAN	P38919	47 kDa	7	11	13	12
Eukaryotic peptide chain release factor GTP-binding subunit ERF3B	Homininae	ERF3B_HUMAN	Q8IYD1	69 kDa	2	0	5	1
Eukaryotic peptide chain release factor subunit 1	Amniota	ERF1_HUMAN	P62495	49 kDa	3	1	4	1
Eukaryotic translation elongation factor 1 delta (Guanine nucleotide exchange protein), isoform CRA_b	Homo sapiens	D3DWK1_HUMAN	D3DWK1	71 kDa	4	6	21	10
Eukaryotic translation elongation factor 1 epsilon-1	Homininae	MCA3_HUMAN	O43324	20 kDa	0	0	4	0
Eukaryotic translation initiation factor 1A, X-chromosomal	Gnathostomata	IF1AX_HUMAN	P47813	16 kDa	4	1	2	0
Eukaryotic translation initiation factor 2 subunit 1	Catarrhini	IF2A_HUMAN	P05198	36 kDa	2	2	5	3
Eukaryotic translation initiation factor 2 subunit 2	Hominidae	IF2B_HUMAN	P20042	38 kDa	2	1	6	1
Eukaryotic translation initiation factor 2 subunit 3	Simiiformes	IF2G_HUMAN	P41091	51 kDa	1	3	3	2
Eukaryotic translation initiation factor 2A	Homo sapiens	EIF2A_HUMAN	Q9BY44	65 kDa	5	3	4	0
Eukaryotic translation initiation factor 3 subunit A	Homo sapiens	EIF3A_HUMAN	Q14152	167 kDa	25	35	22	31
Eukaryotic translation initiation factor 3 subunit B	Homo sapiens	EIF3B_HUMAN	P55884	92 kDa	13	9	15	19
Eukaryotic translation initiation factor 3 subunit C	Homininae	EIF3C_HUMAN	Q99613	105 kDa	16	13	13	8
Eukaryotic translation initiation factor 3 subunit D	Simiiformes	EIF3D_HUMAN	O15371	64 kDa	3	10	2	4
Eukaryotic translation initiation factor 3 subunit E	Eutheria	EIF3E_HUMAN	P60228	52 kDa	3	3	8	7
Eukaryotic translation initiation factor 3 subunit F	Homo sapiens	EIF3F_HUMAN	O00303	38 kDa	2	5	6	9
Eukaryotic translation initiation factor 3 subunit G	Boreoeutheria	EIF3G_HUMAN	O75821	36 kDa	2	7	0	4
Eukaryotic translation initiation factor 3 subunit H	Hominidae	EIF3H_HUMAN	O15372	40 kDa	6	5	5	9
Eukaryotic translation initiation factor 3 subunit I	Eutheria	EIF3I_HUMAN	Q13347	37 kDa	6	2	13	3
Eukaryotic translation initiation factor 3 subunit K	Catarrhini	EIF3K_HUMAN	Q9UBQ5	25 kDa	2	4	7	2
Eukaryotic translation initiation factor 3 subunit L	Catarrhini	EIF3L_HUMAN	Q9Y262	67 kDa	4	10	5	6
Eukaryotic translation initiation factor 3 subunit M	Boreoeutheria	EIF3M_HUMAN	Q7L2H7	43 kDa	0	0	2	8
Eukaryotic translation initiation factor 4 gamma 2	Boreoeutheria	IF4G2_HUMAN	P78344	102 kDa	6	5	8	5
Eukaryotic translation initiation factor 4 gamma 3	Homo sapiens	IF4G3_HUMAN	O43432	177 kDa	6	7	5	0
Eukaryotic translation initiation factor 4B	Homo sapiens	IF4B_HUMAN	P23588	69 kDa	3	2	6	5
Eukaryotic translation initiation factor 4E type 2	Catarrhini	IF4E2_HUMAN	O60573	28 kDa	0	1	3	0
Eukaryotic translation initiation factor 4H	Homininae	IF4H_HUMAN	Q15056	27 kDa	2	3	7	5
Eukaryotic translation initiation factor 5	Homo sapiens	IF5_HUMAN	P55010	49 kDa	2	3	5	1
Eukaryotic translation initiation factor 5A-1	Tetrapoda	IF5A1_HUMAN	P63241	17 kDa	7	9	15	17
Eukaryotic translation initiation factor 5B	Homo sapiens	IF2P_HUMAN	O60841	139 kDa	1	2	4	6
Eukaryotic translation initiation factor 6	Catarrhini	IF6_HUMAN	P56537	27 kDa	2	2	0	3
Exocyst complex component 4	Homo sapiens	EXOC4_HUMAN	Q96A65	111 kDa	2	4	5	2
Exocyst complex component 7	Homo sapiens	EXOC7_HUMAN	Q9UPT5	83 kDa	0	0	1	2
Exosome complex component MTR3	Homo sapiens	EXOS6_HUMAN	Q5RKV6	28 kDa	0	0	3	0
Exosome complex component RRP4	Hominoidea	EXOS2_HUMAN	Q13868	33 kDa	0	1	5	1
Exosome complex component RRP41	Catarrhini	EXOS4_HUMAN	Q9NPD3	26 kDa	0	0	4	2
Exosome complex component RRP42	Homo sapiens	EXOS7_HUMAN	Q15024	32 kDa	0	0	3	0
Exosome component 10	Homo sapiens	EXOSX_HUMAN	Q01780	101 kDa	0	1	8	1
Exportin-1	Simiiformes	XPO1_HUMAN	O14980	123 kDa	22	11	30	47
Exportin-2	Boreoeutheria	XPO2_HUMAN	P55060	110 kDa	17	21	32	28
Exportin-4	Homininae	XPO4_HUMAN	Q9C0E2	130 kDa	0	0	3	0
Exportin-5	Homo sapiens	XPO5_HUMAN	Q9HAV4	136 kDa	3	1	11	12
Exportin-7	Simiiformes	XPO7_HUMAN	Q9UIA9	124 kDa	2	0	0	3
Exportin-T	Homininae	XPOT_HUMAN	O43592	110 kDa	5	4	25	21
Extended synaptotagmin-1	Homo sapiens	ESYT1_HUMAN	Q9BSJ8	123 kDa	5	5	15	5
Extended synaptotagmin-2	Homo sapiens	ESYT2_HUMAN	A0FGR8	102 kDa	0	2	3	5
Ezrin	Homininae	EZRI_HUMAN	P15311	69 kDa	38	20	11	20
FACT complex subunit SPT16	Catarrhini	SP16H_HUMAN	Q9Y5B9	120 kDa	11	2	22	26
FACT complex subunit SSRP1	Homininae	SSRP1_HUMAN	Q08945	81 kDa	9	3	9	17
F-actin-capping protein subunit alpha-1	Homininae	CAZA1_HUMAN	P52907	33 kDa	7	1	11	1
F-actin-capping protein subunit alpha-2	Catarrhini	CAZA2_HUMAN	P47755	33 kDa	0	0	6	3
Family with sequence similarity 98, member A	Homo sapiens	I6L9E8_HUMAN	I6L9E8 (+1)	55 kDa	9	7	3	8
Far upstream element-binding protein 1	Catarrhini	FUBP1_HUMAN	Q96AE4	68 kDa	26	31	17	40
Far upstream element-binding protein 2	Catarrhini	FUBP2_HUMAN	Q92945	73 kDa	33	20	35	56
Far upstream element-binding protein 3	Hominidae	FUBP3_HUMAN	Q96I24	62 kDa	19	20	33	31
Fascin	Homininae	FSCN1_HUMAN	Q16658	55 kDa	18	13	2	1
Fatty acid synthase	Homo sapiens	FAS_HUMAN	P49327	273 kDa	97	203	180	120
Fatty acid-binding protein, epidermal	Homininae	FABP5_HUMAN	Q01469	15 kDa	2	4	0	2
Fatty acyl-CoA reductase 1	Homo sapiens	FACR1_HUMAN	Q8WVX9	59 kDa	1	3	0	1
F-box-like/WD repeat-containing protein TBL1XR1	Catarrhini	TBL1R_HUMAN	Q9BZK7	56 kDa	4	0	3	11
Fermitin family homolog 2	Homininae	FERM2_HUMAN	Q96AC1	78 kDa	4	0	1	0
Ferritin heavy chain	Homininae	FRIH_HUMAN	P02794	21 kDa	0	0	3	0
Fibrillin-1	Homo sapiens	FBN1_HUMAN	P35555	312 kDa	0	2	0	0
Fibrillin-2	Homo sapiens	FBN2_HUMAN	P35556	315 kDa	2	0	0	0
Fibroblast growth factor 2	Homo sapiens	FGF2_HUMAN	P09038	31 kDa	9	8	0	0
Fibronectin	Homo sapiens	FINC_HUMAN	P02751	263 kDa	64	1	0	2
Fibronectin type-III domain-containing protein 3A	Homo sapiens	FND3A_HUMAN	Q9Y2H6	132 kDa	1	2	0	1
Fibrous sheath-interacting protein 2	Homo sapiens	FSIP2_HUMAN	Q5CZC0	781 kDa	0	1	3	0
Filaggrin-2	Homo sapiens	FILA2_HUMAN	Q5D862	248 kDa	1	7	0	0
Filamin-A	Homo sapiens	FLNA_HUMAN	P21333	281 kDa	242	0	334	181
Filamin-A-interacting protein 1	Homo sapiens	FLIP1_HUMAN	Q7Z7B0	138 kDa	0	0	2	0
Filamin-B	Homo sapiens	FLNB_HUMAN	O75369	278 kDa	377	359	208	111
Filamin-C	Homo sapiens	FLNC_HUMAN	Q14315	291 kDa	29	15	29	11
Flap endonuclease 1	Hominidae	FEN1_HUMAN	P39748	43 kDa	3	3	12	7
Flavin reductase (NADPH)	Homo sapiens	BLVRB_HUMAN	P30043	22 kDa	2	0	11	0
Flotillin-1	Homo sapiens	FLOT1_HUMAN	O75955	47 kDa	2	2	8	3
Flotillin-2	Catarrhini	FLOT2_HUMAN	Q14254	47 kDa	1	0	3	2
FLYWCH family member 2	Homo sapiens	FWCH2_HUMAN	Q96CP2	15 kDa	0	0	2	0
Fragile X mental retardation 1, isoform CRA_e	Homo sapiens	G3V0J0_HUMAN	G3V0J0	67 kDa	1	0	0	2
Fragile X mental retardation syndrome-related protein 1	Catarrhini	FXR1_HUMAN	P51114	70 kDa	2	10	5	0
Fructose-bisphosphate aldolase A	Hominoidea	ALDOA_HUMAN	P04075	39 kDa	17	30	47	33
Fructose-bisphosphate aldolase C	Homininae	ALDOC_HUMAN	P09972	39 kDa	4	5	11	5
G patch domain-containing protein 3	Homo sapiens	GPTC3_HUMAN	Q96I76	59 kDa	0	2	0	0
G patch domain-containing protein 8	Homo sapiens	GPTC8_HUMAN	Q9UKJ3	164 kDa	0	0	0	3
Galactokinase	Homininae	GALK1_HUMAN	P51570	42 kDa	0	0	9	2
Galectin-1	Homininae	LEG1_HUMAN	P09382	15 kDa	15	5	0	0
Galectin-3	Homo sapiens	LEG3_HUMAN	P17931	26 kDa	2	0	3	0
Gelsolin	Homo sapiens	GELS_HUMAN	P06396	86 kDa	13	17	24	14
Gem-associated protein 4	Homo sapiens	GEMI4_HUMAN	P57678 (+1)	120 kDa	1	0	2	1
Gem-associated protein 5	Homo sapiens	GEMI5_HUMAN	Q8TEQ6	169 kDa	8	4	13	8
General transcription factor 3C polypeptide 1	Homo sapiens	TF3C1_HUMAN	Q12789	239 kDa	0	1	14	11
General transcription factor 3C polypeptide 2	Homininae	TF3C2_HUMAN	Q8WUA4	101 kDa	0	0	4	1
General transcription factor 3C polypeptide 3	Homo sapiens	TF3C3_HUMAN	Q9Y5Q9	101 kDa	0	0	5	4
General transcription factor II-I	Hominoidea	GTF2I_HUMAN	P78347	112 kDa	11	4	29	34
Genetic suppressor element 1	Homo sapiens	GSE1_HUMAN	Q14687	136 kDa	0	0	3	1
Germinal-center associated nuclear protein	Homo sapiens	GANP_HUMAN	O60318	218 kDa	7	4	24	19
Girdin	Homo sapiens	GRDN_HUMAN	Q3V6T2	216 kDa	3	2	0	0
Glucocorticoid receptor	Homo sapiens	GCR_HUMAN	P04150	86 kDa	2	0	0	0
Glucose-6-phosphate 1-dehydrogenase	Homininae	G6PD_HUMAN	P11413	59 kDa	2	0	4	4
Glucose-6-phosphate isomerase	Homo sapiens	G6PI_HUMAN	P06744	63 kDa	3	2	1	3
Glutamine--fructose-6-phosphate aminotransferase [isomerizing] 1	Homininae	GFPT1_HUMAN	Q06210	79 kDa	7	5	14	4
Glutamine--tRNA ligase	Euarchontoglires	SYQ_HUMAN	P47897	88 kDa	9	3	9	4
Glutaredoxin-3	Homo sapiens	GLRX3_HUMAN	O76003	37 kDa	0	2	5	2
Glutathione S-transferase Mu 3	Homo sapiens	GSTM3_HUMAN	P21266	27 kDa	0	0	5	5
Glutathione S-transferase omega-1	Homo sapiens	GSTO1_HUMAN	P78417	28 kDa	3	1	2	2
Glutathione S-transferase P	Homo sapiens	GSTP1_HUMAN	P09211	23 kDa	8	1	0	0
Glyceraldehyde-3-phosphate dehydrogenase	Catarrhini	G3P_HUMAN	P04406	36 kDa	38	13	25	29
Glycerol-3-phosphate dehydrogenase, mitochondrial	Homininae	GPDM_HUMAN	P43304	81 kDa	0	0	5	0
Glycogen phosphorylase, brain form	Homininae	PYGB_HUMAN	P11216	97 kDa	23	13	7	0
Glycoprotein receptor gp330/megalin	Homo sapiens	Q7Z5C1_HUMAN	Q7Z5C1	522 kDa	0	0	1	2
GMP synthase [glutamine-hydrolyzing]	Homo sapiens	GUAA_HUMAN	P49915	77 kDa	2	4	3	10
Golgi phosphoprotein 3-like	Homininae	GLP3L_HUMAN	Q9H4A5	33 kDa	0	0	2	2
Golgi resident protein GCP60	Homo sapiens	GCP60_HUMAN	Q9H3P7	61 kDa	0	0	2	2
Golgi to ER traffic protein 4 homolog	Homo sapiens	GET4_HUMAN	Q7L5D6	37 kDa	0	0	6	0
Golgin subfamily A member 2	Homo sapiens	GOGA2_HUMAN	Q08379	113 kDa	0	1	7	0
Golgin subfamily A member 4	Homo sapiens	GOGA4_HUMAN	Q13439	261 kDa	2	0	6	0
Golgin subfamily B member 1	Homo sapiens	GOGB1_HUMAN	Q14789	376 kDa	2	1	9	0
GPI inositol-deacylase	Homo sapiens	PGAP1_HUMAN	Q75T13	105 kDa	1	0	0	2
Grainyhead-like protein 2 homolog	Homininae	GRHL2_HUMAN	Q6ISB3	71 kDa	0	0	5	9
Growth factor receptor-bound protein 2	Boreoeutheria	GRB2_HUMAN	P62993	25 kDa	0	0	6	8
GTPase-activating protein and VPS9 domain-containing protein 1	Homo sapiens	GAPD1_HUMAN	Q14C86	165 kDa	0	1	7	1
GTP-binding nuclear protein Ran	Eutheria	RAN_HUMAN	P62826	24 kDa	9	5	20	18
GTP-binding protein SAR1a	Simiiformes	SAR1A_HUMAN	Q9NR31	22 kDa	0	1	9	2
Guanine nucleotide-binding protein G(i) subunit alpha-2	Catarrhini	GNAI2_HUMAN	P04899	40 kDa	6	0	1	0
Guanine nucleotide-binding protein G(I)/G(S)/G(T) subunit beta-2	Eutheria	GBB2_HUMAN	P62879	37 kDa	3	4	7	5
Guanine nucleotide-binding protein G(k) subunit alpha	Catarrhini	GNAI3_HUMAN	P08754	41 kDa	4	2	4	0
Guanine nucleotide-binding protein G(s) subunit alpha isoforms XLas	Homo sapiens	GNAS1_HUMAN	Q5JWF2	111 kDa	4	1	0	2
Guanine nucleotide-binding protein subunit beta-2-like 1	Tetrapoda	GBLP_HUMAN	P63244	35 kDa	15	12	19	32
Guanine nucleotide-binding protein-like 1	Homo sapiens	GNL1_HUMAN	P36915	69 kDa	2	0	2	3
H/ACA ribonucleoprotein complex subunit 1	Homo sapiens	GAR1_HUMAN	Q9NY12	22 kDa	1	5	4	7
H/ACA ribonucleoprotein complex subunit 2	Catarrhini	NHP2_HUMAN	Q9NX24	17 kDa	0	0	3	0
H/ACA ribonucleoprotein complex subunit 4	Homininae	DKC1_HUMAN	O60832	58 kDa	4	0	1	2
HEAT repeat-containing protein 1	Homo sapiens	HEAT1_HUMAN	Q9H583	242 kDa	0	4	0	0
Heat shock 70 kDa protein 1A/1B	cellular organisms	HSP71_HUMAN	P08107	70 kDa	13	16	40	37
Heat shock cognate 71 kDa protein	Tetrapoda	HSP7C_HUMAN	P11142	71 kDa	39	60	80	58
Heat shock factor protein 1	Homo sapiens	HSF1_HUMAN	Q00613	57 kDa	0	0	2	1
Heat shock protein apg-1	Homo sapiens	Q53ZP9_HUMAN	Q53ZP9	95 kDa	1	8	2	2
Heat shock protein beta-1	Catarrhini	HSPB1_HUMAN	P04792	23 kDa	18	20	85	52
Heat shock protein beta-8	Catarrhini	HSPB8_HUMAN	Q9UJY1	22 kDa	0	0	0	3
Heat shock protein HSP 90-alpha	Tetrapoda	HS90A_HUMAN	P07900	85 kDa	30	31	45	42
Heat shock protein HSP 90-beta	Homo sapiens	HS90B_HUMAN	P08238	83 kDa	42	44	56	45
HEATR6 protein	Homo sapiens	Q0VD96_HUMAN	Q0VD96	100 kDa	0	0	5	3
Helicase SRCAP	Homo sapiens	SRCAP_HUMAN	Q6ZRS2	344 kDa	0	2	4	8
Helicase with zinc finger domain 2	Homo sapiens	HELZ2_HUMAN	Q9BYK8	295 kDa	1	0	2	0
Helicase-like transcription factor	Homo sapiens	HLTF_HUMAN	Q14527	114 kDa	0	0	0	3
HELZ protein	Homo sapiens	B7ZLW2_HUMAN	B7ZLW2 (+1)	219 kDa	0	0	3	0
Hematological and neurological expressed 1-like protein	Homo sapiens	HN1L_HUMAN	Q9H910	20 kDa	3	0	1	4
Hemoglobin alpha 1	Homo sapiens	I1VZV6_HUMAN	I1VZV6 (+1)	15 kDa	7	7	5	8
Heparin-binding protein HBp15	Homo sapiens	Q7Z4W8_HUMAN	Q7Z4W8	15 kDa	4	7	4	7
Hepatocyte growth factor-regulated tyrosine kinase substrate	Homo sapiens	HGS_HUMAN	O14964	86 kDa	2	3	2	2
Hepatoma-derived growth factor	Homo sapiens	HDGF_HUMAN	P51858	27 kDa	1	0	19	2
Hepatoma-derived growth factor-related protein 2	Homo sapiens	HDGR2_HUMAN	Q7Z4V5	74 kDa	0	0	6	0
Heterochromatin protein 1-binding protein 3	Homininae	HP1B3_HUMAN	Q5SSJ5	61 kDa	1	4	10	11
Heterogeneous nuclear ribonucleoprotein A/B	Homo sapiens	ROAA_HUMAN	Q99729	36 kDa	19	18	26	27
Heterogeneous nuclear ribonucleoprotein A0	Hominidae	ROA0_HUMAN	Q13151	31 kDa	20	18	18	28
Heterogeneous nuclear ribonucleoprotein A1	Catarrhini	ROA1_HUMAN	P09651	39 kDa	61	50	69	70
Heterogeneous nuclear ribonucleoprotein A3	Euarchontoglires	ROA3_HUMAN	P51991	40 kDa	13	16	24	20
Heterogeneous nuclear ribonucleoprotein D0	Catarrhini	HNRPD_HUMAN	Q14103	38 kDa	29	30	29	28
Heterogeneous nuclear ribonucleoprotein D-like	Homininae	HNRDL_HUMAN	O14979	46 kDa	22	13	20	15
Heterogeneous nuclear ribonucleoprotein F	Catarrhini	HNRPF_HUMAN	P52597	46 kDa	21	24	34	28
Heterogeneous nuclear ribonucleoprotein H	Boreoeutheria	HNRH1_HUMAN	P31943	49 kDa	34	28	47	42
Heterogeneous nuclear ribonucleoprotein H2	Simiiformes	HNRH2_HUMAN	P55795	49 kDa	19	0	29	28
Heterogeneous nuclear ribonucleoprotein H3	Boreoeutheria	HNRH3_HUMAN	P31942	37 kDa	7	0	15	26
Heterogeneous nuclear ribonucleoprotein K	Boreoeutheria	HNRPK_HUMAN	P61978	51 kDa	70	51	43	69
Heterogeneous nuclear ribonucleoprotein L	Catarrhini	HNRPL_HUMAN	P14866	64 kDa	36	30	28	55
Heterogeneous nuclear ribonucleoprotein L-like	Catarrhini	HNRLL_HUMAN	Q8WVV9	60 kDa	0	0	2	6
Heterogeneous nuclear ribonucleoprotein M	Catarrhini	HNRPM_HUMAN	P52272	78 kDa	103	99	107	150
Heterogeneous nuclear ribonucleoprotein Q	Boreoeutheria	HNRPQ_HUMAN	O60506	70 kDa	7	3	13	11
Heterogeneous nuclear ribonucleoprotein R	Boreoeutheria	HNRPR_HUMAN	O43390	71 kDa	31	10	20	31
Heterogeneous nuclear ribonucleoprotein U	Homininae	HNRPU_HUMAN	Q00839	91 kDa	135	171	111	124
Heterogeneous nuclear ribonucleoprotein U-like protein 1	Homo sapiens	HNRL1_HUMAN	Q9BUJ2	96 kDa	8	5	24	13
Heterogeneous nuclear ribonucleoprotein U-like protein 2	Homo sapiens	HNRL2_HUMAN	Q1KMD3	85 kDa	7	4	9	18
Heterogeneous nuclear ribonucleoproteins A2/B1	Boreoeutheria	ROA2_HUMAN	P22626	37 kDa	51	68	80	94
Heterogeneous nuclear ribonucleoproteins C1/C2	Simiiformes	HNRPC_HUMAN	P07910	34 kDa	51	28	44	81
Hexokinase-1	Homo sapiens	HXK1_HUMAN	P19367	102 kDa	2	2	6	3
High glucose-regulated protein 8	Homo sapiens	B5BU99_HUMAN	B5BU99 (+1)	61 kDa	1	3	2	3
High mobility group nucleosome-binding domain-containing protein 4	Catarrhini	HMGN4_HUMAN	O00479	10 kDa	0	0	0	3
High mobility group protein 20A	Simiiformes	HM20A_HUMAN	Q9NP66	40 kDa	1	0	1	4
High mobility group protein B1	Eutheria	HMGB1_HUMAN	P09429	25 kDa	16	8	49	64
High mobility group protein B2	Boreoeutheria	HMGB2_HUMAN	P26583 (+1)	24 kDa	5	0	23	11
High mobility group protein B3	Hominoidea	HMGB3_HUMAN	O15347	23 kDa	3	2	4	6
High mobility group protein HMG-I/HMG-Y	Boreoeutheria	HMGA1_HUMAN	P17096	12 kDa	9	1	6	6
Histidine triad nucleotide-binding protein 1	Homininae	HINT1_HUMAN	P49773	14 kDa	3	0	1	1
Histone acetyltransferase KAT6A	Homo sapiens	KAT6A_HUMAN	Q92794	225 kDa	5	5	4	5
Histone acetyltransferase KAT7	Boreoeutheria	KAT7_HUMAN	O95251	71 kDa	2	0	1	0
Histone acetyltransferase p300	Homo sapiens	EP300_HUMAN	Q09472	264 kDa	0	0	11	2
Histone acetyltransferase type B catalytic subunit	Catarrhini	HAT1_HUMAN	O14929	50 kDa	2	1	1	2
Histone deacetylase 1	Hominidae	HDAC1_HUMAN	Q13547	55 kDa	3	0	14	10
Histone deacetylase 2	Homininae	HDAC2_HUMAN	Q92769	55 kDa	3	4	12	13
Histone deacetylase complex subunit SAP18	Simiiformes	SAP18_HUMAN	O00422	18 kDa	1	4	10	6
Histone deacetylase complex subunit SAP30	Homininae	SAP30_HUMAN	O75446	23 kDa	0	0	2	0
Histone H1.0	Catarrhini	H10_HUMAN	P07305	21 kDa	2	5	8	7
Histone H1.1	Homo sapiens	H11_HUMAN	Q02539	22 kDa	16	9	0	0
Histone H1.2	Homininae	H12_HUMAN	P16403	21 kDa	33	21	54	37
Histone H1.3	Homo sapiens	H13_HUMAN	P16402	22 kDa	26	0	52	33
Histone H1.5	Homininae	H15_HUMAN	P16401	23 kDa	25	3	31	47
Histone H1x	Homo sapiens	H1X_HUMAN	Q92522	22 kDa	11	3	13	8
Histone H2A type 1-D	Eutheria	H2A1D_HUMAN	P20671	14 kDa	48	35	95	62
Histone H2A type 2-B	Eutheria	H2A2B_HUMAN	Q8IUE6	14 kDa	0	13	20	28
Histone H2A.Z	Gnathostomata	H2AZ_HUMAN	P0C0S5	14 kDa	29	17	55	51
Histone H2AX	Simiiformes	H2AX_HUMAN	P16104	15 kDa	29	0	68	54
Histone H2B type 1-A	Homininae	H2B1A_HUMAN	Q96A08	14 kDa	24	19	28	0
Histone H2B type 2-E	Mammalia	H2B2E_HUMAN	Q16778	14 kDa	41	37	80	91
Histone H2B type F-S	Homo sapiens	H2BFS_HUMAN	P57053	14 kDa	52	36	94	103
Histone H3.2	Eukaryota	H32_HUMAN	Q71DI3	15 kDa	16	14	42	28
Histone H4	Eukaryota	H4_HUMAN	P62805	11 kDa	93	48	163	118
Histone-binding protein RBBP4	Amniota	RBBP4_HUMAN	Q09028	48 kDa	8	2	12	0
Histone-binding protein RBBP7	Euarchontoglires	RBBP7_HUMAN	Q16576	48 kDa	12	7	9	2
Histone-lysine N-methyltransferase 2A	Homo sapiens	KMT2A_HUMAN	Q03164	432 kDa	1	1	4	3
Histone-lysine N-methyltransferase 2C	Homo sapiens	KMT2C_HUMAN	Q8NEZ4	541 kDa	0	0	2	8
Histone-lysine N-methyltransferase 2D	Homo sapiens	KMT2D_HUMAN	O14686	593 kDa	0	1	0	3
Histone-lysine N-methyltransferase EHMT1	Homo sapiens	EHMT1_HUMAN	Q9H9B1	141 kDa	0	0	1	2
Histone-lysine N-methyltransferase SETD1A	Homo sapiens	SET1A_HUMAN	O15047	186 kDa	0	0	3	7
Histone-lysine N-methyltransferase SETD2	Homo sapiens	SETD2_HUMAN	Q9BYW2	288 kDa	1	0	0	3
HMGA2e	Homo sapiens	Q1M183_HUMAN	Q1M183	16 kDa	3	1	0	0
Homeobox protein cut-like 1	Homo sapiens	CUX1_HUMAN	P39880	164 kDa	1	0	1	3
Hornerin	Homo sapiens	HORN_HUMAN	Q86YZ3	282 kDa	1	2	0	0
Host cell factor 1	Homo sapiens	HCFC1_HUMAN	P51610	209 kDa	5	4	16	20
Hsp70-binding protein 1	Homo sapiens	HPBP1_HUMAN	Q9NZL4	39 kDa	0	0	5	1
Hsp90 co-chaperone Cdc37	Catarrhini	CDC37_HUMAN	Q16543	44 kDa	2	4	1	0
Huntingtin-interacting protein 1-related protein	Homo sapiens	HIP1R_HUMAN	O75146	119 kDa	0	0	12	1
Hydroxymethylglutaryl-CoA synthase, cytoplasmic	Homo sapiens	HMCS1_HUMAN	Q01581 (+1)	57 kDa	0	7	0	0
Ig lambda chain V-I region HA	Homo sapiens	LV102_HUMAN	P01700	12 kDa	4	9	3	2
Immunoglobulin superfamily member 3	Homo sapiens	IGSF3_HUMAN	O75054	135 kDa	0	0	0	3
Importin subunit alpha-3	Catarrhini	IMA3_HUMAN	O00629	58 kDa	0	1	0	2
Importin subunit alpha-5	Homo sapiens	IMA5_HUMAN	P52294	60 kDa	1	4	6	0
Importin subunit alpha-7	Catarrhini	IMA7_HUMAN	O60684	60 kDa	4	4	6	2
Importin subunit beta-1	Catarrhini	IMB1_HUMAN	Q14974	97 kDa	10	6	23	20
Importin-4	Homo sapiens	IPO4_HUMAN	Q8TEX9	119 kDa	0	1	8	0
Importin-5	Homo sapiens	IPO5_HUMAN	O00410	124 kDa	7	3	7	7
Importin-7	Boreoeutheria	IPO7_HUMAN	O95373	120 kDa	3	2	4	5
InaD-like protein	Homo sapiens	INADL_HUMAN	Q8NI35	196 kDa	1	0	0	4
Inhibitor of kappa light polypeptide gene enhancer in B-cells, kinase complex-associated protein	Homo sapiens	Q8N516_HUMAN	Q8N516	150 kDa	7	3	0	0
Inhibitor of nuclear factor kappa-B kinase subunit alpha	Homo sapiens	IKKA_HUMAN	O15111 (+1)	85 kDa	1	1	3	0
Inner nuclear membrane protein Man1	Hominidae	MAN1_HUMAN	Q9Y2U8	100 kDa	0	6	9	4
INO80 complex subunit E	Homo sapiens	IN80E_HUMAN	Q8NBZ0	26 kDa	0	0	0	3
Inosine-5'-monophosphate dehydrogenase 2	Homininae	IMDH2_HUMAN	P12268	56 kDa	1	3	0	0
Inositol 1,4,5-trisphosphate receptor type 3	Homo sapiens	ITPR3_HUMAN	Q14573	304 kDa	4	1	19	7
Insulin-like growth factor 2 mRNA-binding protein 2	Homininae	IF2B2_HUMAN	Q9Y6M1	66 kDa	4	3	0	0
Insulin-like growth factor-binding protein 5	Homo sapiens	IBP5_HUMAN	P24593	31 kDa	2	0	0	4
Integrator complex subunit 1	Homo sapiens	INT1_HUMAN	Q8N201	244 kDa	0	0	6	9
Integrator complex subunit 2	Homo sapiens	INT2_HUMAN	Q9H0H0	134 kDa	0	0	3	0
Integrator complex subunit 4	Homininae	INT4_HUMAN	Q96HW7	108 kDa	2	0	0	0
Integrin alpha-2	Homo sapiens	ITA2_HUMAN	P17301	129 kDa	4	1	0	0
Integrin alpha-6	Homininae	ITA6_HUMAN	P23229	127 kDa	25	30	0	0
Integrin beta-1	Homininae	ITB1_HUMAN	P05556	88 kDa	7	6	0	0
Integrin beta-4	Homo sapiens	ITB4_HUMAN	P16144	202 kDa	50	53	0	0
Integrin beta-6	Homo sapiens	ITB6_HUMAN	P18564	86 kDa	6	0	0	1
Integrin-linked protein kinase	Simiiformes	ILK_HUMAN	Q13418	51 kDa	9	1	4	2
Interferon regulatory factor 2-binding protein 2	Homo sapiens	I2BP2_HUMAN	Q7Z5L9	61 kDa	3	0	3	2
Interferon regulatory factor 2-binding protein-like	Homo sapiens	I2BPL_HUMAN	Q9H1B7	83 kDa	0	0	2	14
Interferon, gamma-inducible protein 16, isoform CRA_a	Homo sapiens	D3DUZ3_HUMAN	D3DUZ3 (+1)	82 kDa	9	0	1	1
Interferon-induced, double-stranded RNA-activated protein kinase	Homo sapiens	E2AK2_HUMAN	P19525	62 kDa	0	3	2	4
Interferon-inducible double-stranded RNA-dependent protein kinase activator A	Catarrhini	PRKRA_HUMAN	O75569	34 kDa	0	0	7	3
Interleukin enhancer-binding factor 2	Boreoeutheria	ILF2_HUMAN	Q12905	43 kDa	10	8	14	12
Interphotoreceptor matrix proteoglycan 1	Homo sapiens	IMPG1_HUMAN	Q17R60	89 kDa	1	2	0	0
Intron-binding protein aquarius	Homo sapiens	AQR_HUMAN	O60306	171 kDa	1	3	3	6
Inverted formin-2	Hominidae	INF2_HUMAN	Q27J81	136 kDa	2	4	3	1
IQ motif containing GTPase activating protein 3	Homo sapiens	A2RRC9_HUMAN	A2RRC9 (+1)	185 kDa	12	3	15	2
Isochorismatase domain-containing protein 1	Hominoidea	ISOC1_HUMAN	Q96CN7	32 kDa	0	0	5	0
Isoleucine--tRNA ligase, cytoplasmic	Homo sapiens	SYIC_HUMAN	P41252	145 kDa	16	15	18	6
Isopentenyl-diphosphate Delta-isomerase 1	Homininae	IDI1_HUMAN	Q13907	26 kDa	2	2	3	1
ITGAV protein	Homo sapiens	A5YM53_HUMAN	A5YM53 (+1)	116 kDa	0	3	1	1
Junction plakoglobin	Hominidae	PLAK_HUMAN	P14923	82 kDa	11	38	13	41
Kanadaptin	Homo sapiens	NADAP_HUMAN	Q9BWU0	89 kDa	0	0	0	5
Keratin 1	Homo sapiens	H6VRG3_HUMAN	H6VRG3 (+1)	66 kDa	214	301	179	216
Keratin 77	Homo sapiens	Q0IIN1_HUMAN	Q0IIN1	62 kDa	19	36	0	0
Keratin, type I cytoskeletal 10	Homo sapiens	K1C10_HUMAN	P13645	59 kDa	125	174	69	113
Keratin, type I cytoskeletal 14	Homo sapiens	K1C14_HUMAN	P02533	52 kDa	125	110	74	87
Keratin, type I cytoskeletal 15	Homo sapiens	K1C15_HUMAN	P19012	49 kDa	43	208	75	67
Keratin, type I cytoskeletal 16	Homo sapiens	K1C16_HUMAN	P08779	51 kDa	76	85	62	70
Keratin, type I cytoskeletal 17	Homo sapiens	K1C17_HUMAN	Q04695	48 kDa	139	160	72	72
Keratin, type I cytoskeletal 18	Homininae	K1C18_HUMAN	P05783	48 kDa	105	273	1148	618
Keratin, type I cytoskeletal 19	Homo sapiens	K1C19_HUMAN	P08727	44 kDa	47	69	522	401
Keratin, type I cytoskeletal 24	Homo sapiens	K1C24_HUMAN	Q2M2I5	55 kDa	0	0	9	0
Keratin, type I cytoskeletal 9	Homo sapiens	K1C9_HUMAN	P35527	62 kDa	121	115	51	107
Keratin, type II cuticular Hb1	Homo sapiens	KRT81_HUMAN	Q14533	55 kDa	15	9	3	0
Keratin, type II cytoskeletal 2 epidermal	Homo sapiens	K22E_HUMAN	P35908	65 kDa	134	196	86	140
Keratin, type II cytoskeletal 5	Homo sapiens	K2C5_HUMAN	P13647	62 kDa	119	229	56	75
Keratin, type II cytoskeletal 6A	Homo sapiens	K2C6A_HUMAN	P02538	60 kDa	151	190	73	83
Keratin, type II cytoskeletal 6B	Euarchontoglires	K2C6B_HUMAN	P04259	60 kDa	142	198	78	93
Keratin, type II cytoskeletal 7	Homo sapiens	K2C7_HUMAN	P08729	51 kDa	155	270	0	86
Keratin, type II cytoskeletal 72	Homo sapiens	K2C72_HUMAN	Q14CN4	56 kDa	30	26	0	0
Keratin, type II cytoskeletal 8	Homo sapiens	K2C8_HUMAN	P05787	54 kDa	161	357	1266	823
Keratin, type II cytoskeletal 80	Homo sapiens	K2C80_HUMAN	Q6KB66	51 kDa	0	17	93	57
Keratin-associated protein 5-1	Homo sapiens	KRA51_HUMAN	Q6L8H4	24 kDa	2	0	0	1
KH domain-containing, RNA-binding, signal transduction-associated protein 1	Boreoeutheria	KHDR1_HUMAN	Q07666	48 kDa	10	15	15	20
KIAA0423, isoform CRA_a	Homo sapiens	G3XAE9_HUMAN	G3XAE9	195 kDa	1	3	0	0
Kinectin	Homo sapiens	KTN1_HUMAN	Q86UP2	156 kDa	3	3	5	8
Kinesin light chain 1M	Homo sapiens	Q7RTQ4_HUMAN	Q7RTQ4	71 kDa	3	8	2	0
Kinesin light chain 2	Homo sapiens	KLC2_HUMAN	Q9H0B6	69 kDa	3	5	1	0
Kinesin-1 heavy chain	Homo sapiens	KINH_HUMAN	P33176	110 kDa	20	20	17	11
Kinesin-like protein KIF2A	Homo sapiens	KIF2A_HUMAN	O00139	80 kDa	1	0	2	0
Kinesin-like protein KIFC1	Homo sapiens	KIFC1_HUMAN	Q9BW19	74 kDa	3	4	3	4
KN motif and ankyrin repeat domain-containing protein 2	Homo sapiens	KANK2_HUMAN	Q63ZY3	91 kDa	7	0	0	0
KN motif and ankyrin repeat domains 1	Homo sapiens	Q6PIB3_HUMAN	Q6PIB3	130 kDa	0	0	2	0
Ladinin-1	Homo sapiens	LAD1_HUMAN	O00515	57 kDa	9	6	4	4
Lamina-associated polypeptide 2, isoform alpha	Homo sapiens	LAP2A_HUMAN	P42166	75 kDa	7	8	44	40
Lamina-associated polypeptide 2, isoforms beta/gamma	Homininae	LAP2B_HUMAN	P42167	51 kDa	9	13	52	38
Lamin-B1	Homo sapiens	LMNB1_HUMAN	P20700	66 kDa	28	36	85	88
Lamin-B2	Homo sapiens	LMNB2_HUMAN	Q03252	68 kDa	30	27	56	81
Laminin subunit alpha-3	Homo sapiens	LAMA3_HUMAN	Q16787	367 kDa	4	2	0	0
Laminin subunit beta-3	Homo sapiens	LAMB3_HUMAN	Q13751	130 kDa	4	0	0	0
Laminin subunit gamma-2	Homo sapiens	LAMC2_HUMAN	Q13753	131 kDa	1	2	0	0
La-related protein 1	Homo sapiens	LARP1_HUMAN	Q6PKG0	124 kDa	0	5	0	3
La-related protein 4B	Homo sapiens	LAR4B_HUMAN	Q92615	81 kDa	3	2	6	3
La-related protein 7	Homo sapiens	LARP7_HUMAN	Q4G0J3	67 kDa	0	0	0	4
Large neutral amino acids transporter small subunit 1	Homo sapiens	LAT1_HUMAN	Q01650	55 kDa	0	0	4	5
Large proline-rich protein BAG6	Homo sapiens	BAG6_HUMAN	P46379	119 kDa	0	0	2	0
Lariat debranching enzyme	Homo sapiens	DBR1_HUMAN	Q9UK59	62 kDa	0	1	0	2
Lethal(2) giant larvae protein homolog 2	Homo sapiens	L2GL2_HUMAN	Q6P1M3	113 kDa	0	0	2	1
Leucine zipper protein 1	Homo sapiens	LUZP1_HUMAN	Q86V48	120 kDa	12	7	5	1
Leucine-rich PPR motif-containing protein, mitochondrial	Homo sapiens	LPPRC_HUMAN	P42704	158 kDa	0	0	9	4
Leucine-rich repeat and calponin homology domain-containing protein 1	Homo sapiens	LRCH1_HUMAN	Q9Y2L9	81 kDa	2	0	1	1
Leucine-rich repeat flightless-interacting protein 2	Homo sapiens	LRRF2_HUMAN	Q9Y608	82 kDa	2	2	0	0
Leucine-rich repeat-containing protein 37A	Homo sapiens	L37A1_HUMAN	A6NMS7	188 kDa	0	0	2	0
Leucine-rich repeat-containing protein 41	Homininae	LRC41_HUMAN	Q15345	89 kDa	0	0	2	0
Leucine-rich repeat-containing protein 47	Homo sapiens	LRC47_HUMAN	Q8N1G4	63 kDa	2	0	0	2
Leucine-rich repeat-containing protein 59	Homininae	LRC59_HUMAN	Q96AG4	35 kDa	3	1	4	0
Leucine--tRNA ligase, cytoplasmic	Homo sapiens	SYLC_HUMAN	Q9P2J5	134 kDa	9	11	14	5
Leukotriene A-4 hydrolase	Homininae	LKHA4_HUMAN	P09960	69 kDa	0	1	0	2
Leydig cell tumor 10 kDa protein homolog	Homininae	L10K_HUMAN	Q9UNZ5	11 kDa	2	4	0	6
LIM and SH3 domain protein 1	Homininae	LASP1_HUMAN	Q14847	30 kDa	20	4	13	2
LIM domain and actin-binding protein 1	Homo sapiens	LIMA1_HUMAN	Q9UHB6	85 kDa	4	16	3	7
LIM domain only protein 7	Homo sapiens	LMO7_HUMAN	Q8WWI1	193 kDa	2	4	3	4
Lipolysis-stimulated lipoprotein receptor	Homo sapiens	LSR_HUMAN	Q86X29	71 kDa	1	2	0	1
Lipopolysaccharide-responsive and beige-like anchor protein	Homo sapiens	LRBA_HUMAN	P50851	319 kDa	0	3	3	4
Liprin-alpha-1	Homo sapiens	LIPA1_HUMAN	Q13136	136 kDa	1	2	1	2
Liprin-beta-1	Homo sapiens	LIPB1_HUMAN	Q86W92	114 kDa	8	4	0	0
L-lactate dehydrogenase A chain	Homo sapiens	LDHA_HUMAN	P00338	37 kDa	19	8	12	7
L-lactate dehydrogenase B chain	Catarrhini	LDHB_HUMAN	P07195	37 kDa	11	4	0	0
Long-chain-fatty-acid--CoA ligase 3	Homininae	ACSL3_HUMAN	O95573	80 kDa	4	3	1	4
Low molecular weight phosphotyrosine protein phosphatase	Homininae	PPAC_HUMAN	P24666	18 kDa	6	9	13	17
Low-density lipoprotein receptor-related protein 1B	Homo sapiens	LRP1B_HUMAN	Q9NZR2	515 kDa	0	2	2	0
LPP protein	Homo sapiens	B7ZLW0_HUMAN	B7ZLW0 (+1)	66 kDa	2	6	7	3
Luc7-like protein 3	Catarrhini	LC7L3_HUMAN	O95232	51 kDa	3	1	3	8
Lysine-specific demethylase 2A	Homininae	KDM2A_HUMAN	Q9Y2K7	133 kDa	2	0	3	2
Lysine-specific demethylase 3B	Homo sapiens	KDM3B_HUMAN	Q7LBC6	192 kDa	1	2	4	3
Lysine-specific demethylase 5A	Homo sapiens	KDM5A_HUMAN	P29375	192 kDa	0	0	0	3
Lysine-specific demethylase 5B	Homo sapiens	KDM5B_HUMAN	Q9UGL1	176 kDa	0	0	7	2
Lysine-specific demethylase 5D	Homo sapiens	KDM5D_HUMAN	Q9BY66	174 kDa	0	0	1	2
Lysine-specific demethylase PHF2	Homo sapiens	PHF2_HUMAN	O75151	121 kDa	0	0	3	0
Lysine-specific histone demethylase 1A	Homo sapiens	KDM1A_HUMAN	O60341	93 kDa	0	0	8	4
Lysine--tRNA ligase	Homo sapiens	SYK_HUMAN	Q15046	68 kDa	0	0	5	3
Macrophage-capping protein	Homo sapiens	CAPG_HUMAN	P40121	38 kDa	4	0	0	0
Maestro heat-like repeat-containing protein family member 1	Homo sapiens	MROH1_HUMAN	Q8NDA8	181 kDa	0	0	1	4
Major vault protein	Homininae	MVP_HUMAN	Q14764	99 kDa	3	1	0	0
Malate dehydrogenase, cytoplasmic	Homo sapiens	MDHC_HUMAN	P40925	36 kDa	4	0	3	0
Malate dehydrogenase, mitochondrial	Homo sapiens	MDHM_HUMAN	P40926	36 kDa	0	0	2	3
Malignant T-cell-amplified sequence 1	Boreoeutheria	MCTS1_HUMAN	Q9ULC4	21 kDa	0	1	5	1
Mannosyl-oligosaccharide glucosidase	Homo sapiens	MOGS_HUMAN	Q13724 (+1)	92 kDa	0	0	2	2
MAP7 domain-containing protein 1	Homo sapiens	MA7D1_HUMAN	Q3KQU3	93 kDa	3	0	0	0
Matrin-3	Homo sapiens	MATR3_HUMAN	P43243	95 kDa	33	42	58	45
MAX gene-associated protein	Homo sapiens	MGAP_HUMAN	Q8IWI9	332 kDa	1	0	1	4
Mediator of DNA damage checkpoint protein 1	Homo sapiens	MDC1_HUMAN	Q14676	227 kDa	1	1	6	5
Mediator of RNA polymerase II transcription subunit 1	Homo sapiens	MED1_HUMAN	Q15648	168 kDa	3	0	3	7
Mediator of RNA polymerase II transcription subunit 12	Homo sapiens	MED12_HUMAN	Q93074	243 kDa	2	0	7	8
Mediator of RNA polymerase II transcription subunit 13	Homo sapiens	MED13_HUMAN	Q9UHV7	239 kDa	0	0	3	0
Mediator of RNA polymerase II transcription subunit 14	Homininae	MED14_HUMAN	O60244	161 kDa	0	0	1	2
Mediator of RNA polymerase II transcription subunit 20	Catarrhini	MED20_HUMAN	Q9H944	23 kDa	0	0	2	0
Melanoma inhibitory activity protein 3	Homo sapiens	MIA3_HUMAN	Q5JRA6	214 kDa	0	0	2	0
Melanophilin	Homo sapiens	MELPH_HUMAN	Q9BV36	66 kDa	0	0	5	0
Membrane bound catechol-O-methyltransferase	Homo sapiens	B8XPJ8_HUMAN	B8XPJ8 (+1)	30 kDa	0	0	2	1
Merlin	Homo sapiens	MERL_HUMAN	P35240	70 kDa	2	0	0	0
Metastasis-associated protein MTA1	Homo sapiens	MTA1_HUMAN	Q13330	81 kDa	2	0	5	2
Metastasis-associated protein MTA2	Homininae	MTA2_HUMAN	O94776	75 kDa	3	3	4	13
Metaxin-1	Homo sapiens	MTX1_HUMAN	Q13505	51 kDa	0	0	2	2
Methionine--tRNA ligase, cytoplasmic	Homo sapiens	SYMC_HUMAN	P56192	101 kDa	6	2	12	10
Methyl-CpG-binding domain protein 2	Boreoeutheria	MBD2_HUMAN	Q9UBB5	43 kDa	3	2	2	1
Methyl-CpG-binding domain protein 3	Homininae	MBD3_HUMAN	O95983	33 kDa	0	0	4	4
Methylcytosine dioxygenase TET2	Homo sapiens	TET2_HUMAN	Q6N021	224 kDa	0	0	1	3
MICOS complex subunit MIC19	Homo sapiens	MIC19_HUMAN	Q9NX63	26 kDa	1	0	6	5
MICOS complex subunit MIC60	Homininae	MIC60_HUMAN	Q16891	84 kDa	3	4	16	8
Microsomal glutathione S-transferase 1	Hominidae	MGST1_HUMAN	P10620	18 kDa	2	1	10	1
Microtubule-actin cross-linking factor 1, isoforms 1/2/3/5	Homo sapiens	MACF1_HUMAN	Q9UPN3	838 kDa	21	16	12	3
Microtubule-associated protein 4	Homo sapiens	MAP4_HUMAN	P27816	121 kDa	15	13	10	6
Microtubule-associated protein RP/EB family member 1	Homininae	MARE1_HUMAN	Q15691	30 kDa	1	0	4	3
Midasin	Homo sapiens	MDN1_HUMAN	Q9NU22	633 kDa	0	2	7	1
Mini-chromosome maintenance complex-binding protein	Homininae	MCMBP_HUMAN	Q9BTE3	73 kDa	1	3	0	1
Misshapen-like kinase 1	Homo sapiens	MINK1_HUMAN	Q8N4C8	150 kDa	6	6	0	0
Mitochondrial 2-oxoglutarate/malate carrier protein	Homininae	M2OM_HUMAN	Q02978	34 kDa	0	0	3	0
Mitochondrial antiviral-signaling protein	Homo sapiens	MAVS_HUMAN	Q7Z434	57 kDa	0	0	3	0
Mitochondrial dicarboxylate carrier	Homo sapiens	DIC_HUMAN	Q9UBX3	31 kDa	0	0	3	0
Mitochondrial import receptor subunit TOM34	Homininae	TOM34_HUMAN	Q15785	35 kDa	3	4	4	5
Mitochondrial import receptor subunit TOM70	Homininae	TOM70_HUMAN	O94826	67 kDa	0	0	2	0
Mitogen-activated protein kinase kinase kinase kinase 4	Homo sapiens	M4K4_HUMAN	O95819	142 kDa	11	2	0	0
Mitotic checkpoint protein BUB3	Boreoeutheria	BUB3_HUMAN	O43684	37 kDa	5	3	15	11
Mitotic interactor and substrate of PLK1	Homo sapiens	MISP_HUMAN	Q8IVT2	75 kDa	13	18	6	20
Mitotic spindle assembly checkpoint protein MAD1	Homo sapiens	MD1L1_HUMAN	Q9Y6D9	83 kDa	7	5	16	18
Mitotic spindle assembly checkpoint protein MAD2A	Simiiformes	MD2L1_HUMAN	Q13257	24 kDa	0	0	3	2
Mitotic spindle-associated MMXD complex subunit MIP18	Hominoidea	MIP18_HUMAN	Q9Y3D0	18 kDa	0	2	2	0
MKI67 FHA domain-interacting nucleolar phosphoprotein	Homo sapiens	MK67I_HUMAN	Q9BYG3	34 kDa	3	0	0	0
MMS19 nucleotide excision repair protein homolog	Homo sapiens	MMS19_HUMAN	Q96T76	113 kDa	1	3	7	3
MOB kinase activator 1B	Amniota	MOB1B_HUMAN	Q7L9L4 (+1)	25 kDa	2	3	7	1
Moesin	Catarrhini	MOES_HUMAN	P26038	68 kDa	63	17	7	12
Mortality factor 4-like protein 2	Catarrhini	MO4L2_HUMAN	Q15014	32 kDa	0	0	5	1
Mothers against decapentaplegic homolog 3	Boreoeutheria	SMAD3_HUMAN	P84022	48 kDa	3	0	3	0
M-phase phosphoprotein 8	Homo sapiens	MPP8_HUMAN	Q99549	97 kDa	0	0	3	1
mRNA export factor	Catarrhini	RAE1L_HUMAN	P78406	41 kDa	6	11	11	21
mRNA turnover protein 4 homolog	Hominidae	MRT4_HUMAN	Q9UKD2	28 kDa	0	0	3	3
Msx2-interacting protein	Homo sapiens	MINT_HUMAN	Q96T58	402 kDa	2	0	1	5
Mucin-16	Homo sapiens	MUC16_HUMAN	Q8WXI7	2353 kDa	1	0	2	0
Mucin-19	Homo sapiens	MUC19_HUMAN	Q7Z5P9	598 kDa	3	1	3	2
Mucin-5B	Homo sapiens	MUC5B_HUMAN	Q9HC84	596 kDa	1	2	1	1
Multifunctional methyltransferase subunit TRM112-like protein	Hominidae	TR112_HUMAN	Q9UI30	14 kDa	4	0	9	3
Multifunctional protein ADE2	Homo sapiens	PUR6_HUMAN	P22234	47 kDa	4	5	0	4
Muscleblind-like protein 1	Homininae	MBNL1_HUMAN	Q9NR56	42 kDa	0	1	2	5
Myb-binding protein 1A	Homo sapiens	MBB1A_HUMAN	Q9BQG0	149 kDa	0	1	0	6
Myelin expression factor 2	Homo sapiens	MYEF2_HUMAN	Q9P2K5	64 kDa	0	0	3	6
Myoferlin	Homo sapiens	MYOF_HUMAN	Q9NZM1	235 kDa	17	15	2	11
Myosin light polypeptide 6	Boreoeutheria	MYL6_HUMAN	P60660	17 kDa	32	13	34	26
Myosin phosphatase Rho-interacting protein	Homo sapiens	MPRIP_HUMAN	Q6WCQ1	117 kDa	11	1	2	0
Myosin regulatory light chain 12A	Hominidae	ML12A_HUMAN	P19105	20 kDa	24	9	27	15
Myosin-10	Homininae	MYH10_HUMAN	P35580	229 kDa	66	30	134	65
Myosin-14	Homo sapiens	MYH14_HUMAN	Q7Z406	228 kDa	23	18	183	97
Myosin-9	Homo sapiens	MYH9_HUMAN	P35579	227 kDa	344	229	427	225
N6-adenosine-methyltransferase 70 kDa subunit	Hominoidea	MTA70_HUMAN	Q86U44	64 kDa	0	1	1	3
Na(+)/H(+) exchange regulatory cofactor NHE-RF1	Homo sapiens	NHRF1_HUMAN	O14745	39 kDa	2	0	5	7
N-acetyl-D-glucosamine kinase	Homo sapiens	NAGK_HUMAN	Q9UJ70	37 kDa	0	0	5	0
N-acetyltransferase 10	Homo sapiens	NAT10_HUMAN	Q9H0A0	116 kDa	1	0	4	0
N-acylneuraminate cytidylyltransferase	Homo sapiens	NEUA_HUMAN	Q8NFW8	48 kDa	0	0	1	3
NAD(P)H dehydrogenase [quinone] 1	Homininae	NQO1_HUMAN	P15559	31 kDa	0	0	4	1
N-alpha-acetyltransferase 10	Catarrhini	NAA10_HUMAN	P41227	26 kDa	0	1	6	2
Nascent polypeptide-associated complex subunit alpha, muscle-specific form	Homo sapiens	NACAM_HUMAN	E9PAV3	205 kDa	2	0	3	7
Nck-associated protein 1	Euarchontoglires	NCKP1_HUMAN	Q9Y2A7	129 kDa	3	5	7	3
Nebulette	Homo sapiens	NEBL_HUMAN	O76041	116 kDa	2	0	4	0
NEDD8-conjugating enzyme Ubc12	Tetrapoda	UBC12_HUMAN	P61081	21 kDa	1	4	9	1
Negative elongation factor A	Homininae	NELFA_HUMAN	Q9H3P2	57 kDa	0	0	3	7
Negative elongation factor B	Homininae	NELFB_HUMAN	Q8WX92	66 kDa	1	0	0	3
Negative elongation factor C/D	Homo sapiens	NELFD_HUMAN	Q8IXH7	66 kDa	0	2	3	3
Nesprin-2	Homo sapiens	SYNE2_HUMAN	Q8WXH0	796 kDa	1	2	28	13
Neurabin-2	Homo sapiens	NEB2_HUMAN	Q96SB3	89 kDa	0	0	4	1
Neuroblast differentiation-associated protein AHNAK	Homo sapiens	AHNK_HUMAN	Q09666	629 kDa	1353	1585	370	502
Neuron navigator 2	Homo sapiens	NAV2_HUMAN	Q8IVL1	268 kDa	0	0	0	2
Neutral amino acid transporter B(0)	Homo sapiens	AAAT_HUMAN	Q15758	57 kDa	3	0	4	1
NF90b	Homo sapiens	F4ZW65_HUMAN	F4ZW65	76 kDa	22	8	17	22
NHP2-like protein 1	Eutheria	NH2L1_HUMAN	P55769	14 kDa	1	2	2	4
Niban-like protein 1	Homo sapiens	NIBL1_HUMAN	Q96TA1	84 kDa	5	1	1	0
Nibrin	Homo sapiens	NBN_HUMAN	O60934	85 kDa	0	1	3	0
Nipped-B-like protein	Homo sapiens	NIPBL_HUMAN	Q6KC79	316 kDa	0	1	5	6
Nitric oxide synthase-interacting protein	Hominidae	NOSIP_HUMAN	Q9Y314	33 kDa	0	0	5	3
Non-histone chromosomal protein HMG-14	Simiiformes	HMGN1_HUMAN	P05114	11 kDa	0	0	3	3
Non-histone chromosomal protein HMG-17	Simiiformes	HMGN2_HUMAN	P05204	9 kDa	1	0	11	7
Non-POU domain-containing octamer-binding protein	Simiiformes	NONO_HUMAN	Q15233	54 kDa	106	122	99	123
N-terminal Xaa-Pro-Lys N-methyltransferase 1	Catarrhini	NTM1A_HUMAN	Q9BV86	25 kDa	0	0	2	0
Nuclear cap-binding protein subunit 1	Catarrhini	NCBP1_HUMAN	Q09161	92 kDa	0	0	5	5
Nuclear envelope pore membrane protein POM 121	Homo sapiens	P121A_HUMAN	Q96HA1	128 kDa	5	0	7	9
Nuclear fragile X mental retardation-interacting protein 2	Homo sapiens	NUFP2_HUMAN	Q7Z417	76 kDa	11	17	2	13
Nuclear migration protein nudC	Homo sapiens	NUDC_HUMAN	Q9Y266	38 kDa	3	6	2	0
Nuclear mitotic apparatus protein 1	Homo sapiens	NUMA1_HUMAN	Q14980	238 kDa	100	74	134	110
Nuclear pore complex protein Nup107	Homo sapiens	NU107_HUMAN	P57740	106 kDa	8	6	8	15
Nuclear pore complex protein Nup133	Homo sapiens	NU133_HUMAN	Q8WUM0	129 kDa	7	4	20	21
Nuclear pore complex protein Nup153	Homo sapiens	NU153_HUMAN	P49790	154 kDa	23	29	53	67
Nuclear pore complex protein Nup155	Homo sapiens	NU155_HUMAN	O75694	155 kDa	20	14	36	37
Nuclear pore complex protein Nup160	Homo sapiens	NU160_HUMAN	Q12769	162 kDa	4	4	27	28
Nuclear pore complex protein Nup205	Homo sapiens	NU205_HUMAN	Q92621	228 kDa	24	20	49	54
Nuclear pore complex protein Nup214	Homo sapiens	NU214_HUMAN	P35658	214 kDa	8	4	33	48
Nuclear pore complex protein Nup50	Homo sapiens	NUP50_HUMAN	Q9UKX7	50 kDa	0	6	4	7
Nuclear pore complex protein Nup85	Homo sapiens	NUP85_HUMAN	Q9BW27	75 kDa	2	2	8	12
Nuclear pore complex protein Nup88	Homo sapiens	NUP88_HUMAN	Q99567	84 kDa	0	6	11	12
Nuclear pore complex protein Nup93	Homo sapiens	NUP93_HUMAN	Q8N1F7	93 kDa	8	11	37	42
Nuclear pore complex protein Nup98-Nup96	Homo sapiens	NUP98_HUMAN	P52948	198 kDa	9	9	23	40
Nuclear pore glycoprotein p62	Homo sapiens	NUP62_HUMAN	P37198	53 kDa	0	0	7	2
Nuclear pore membrane glycoprotein 210	Homo sapiens	PO210_HUMAN	Q8TEM1	205 kDa	2	13	44	81
Nuclear protein localization protein 4 homolog	Homo sapiens	NPL4_HUMAN	Q8TAT6	68 kDa	0	0	3	0
Nuclear receptor coactivator 3	Homo sapiens	NCOA3_HUMAN	Q9Y6Q9	155 kDa	1	0	6	11
Nuclear receptor coactivator 5	Homininae	NCOA5_HUMAN	Q9HCD5	66 kDa	0	0	4	2
Nuclear receptor coactivator 6	Homo sapiens	NCOA6_HUMAN	Q14686	219 kDa	2	4	8	9
Nuclear receptor corepressor 1	Homo sapiens	NCOR1_HUMAN	O75376	270 kDa	4	2	5	9
Nuclear receptor corepressor 2	Homo sapiens	NCOR2_HUMAN	Q9Y618	275 kDa	3	3	4	8
Nuclear RNA export factor 1	Catarrhini	NXF1_HUMAN	Q9UBU9	70 kDa	0	0	10	3
Nuclear transport factor 2	Eutheria	NTF2_HUMAN	P61970	14 kDa	0	2	4	1
Nuclear ubiquitous casein and cyclin-dependent kinase substrate 1	Catarrhini	NUCKS_HUMAN	Q9H1E3	27 kDa	0	0	5	1
Nuclear-interacting partner of ALK	Homo sapiens	NIPA_HUMAN	Q86WB0	55 kDa	1	1	4	9
Nuclease-sensitive element-binding protein 1	Boreoeutheria	YBOX1_HUMAN	P67809	36 kDa	12	7	4	0
Nucleolar and coiled-body phosphoprotein 1	Homo sapiens	NOLC1_HUMAN	Q14978	74 kDa	0	4	0	3
Nucleolar and spindle-associated protein 1	Homo sapiens	NUSAP_HUMAN	Q9BXS6	49 kDa	1	6	0	1
Nucleolar GTP-binding protein 1	Homo sapiens	NOG1_HUMAN	Q9BZE4	74 kDa	4	6	0	3
Nucleolar protein 16	Homininae	NOP16_HUMAN	Q9Y3C1	21 kDa	22	14	6	8
Nucleolar protein 56	Homo sapiens	NOP56_HUMAN	O00567	66 kDa	3	1	3	3
Nucleolar RNA helicase 2	Homo sapiens	DDX21_HUMAN	Q9NR30	87 kDa	5	4	3	5
Nucleolar transcription factor 1	Catarrhini	UBF1_HUMAN	P17480	89 kDa	2	0	3	7
Nucleolin	Homo sapiens	NUCL_HUMAN	P19338	77 kDa	9	9	16	18
Nucleolysin TIAR	Boreoeutheria	TIAR_HUMAN	Q01085	42 kDa	3	8	5	8
Nucleophosmin	Homininae	NPM_HUMAN	P06748	33 kDa	19	11	21	21
Nucleoporin GLE1	Homo sapiens	GLE1_HUMAN	Q53GS7	80 kDa	0	1	0	5
Nucleoporin NDC1	Homo sapiens	NDC1_HUMAN	Q9BTX1	76 kDa	0	0	2	6
Nucleoporin NUP188 homolog	Homo sapiens	NU188_HUMAN	Q5SRE5	196 kDa	10	7	17	25
Nucleoporin Nup37	Euteleostomi	NUP37_HUMAN	Q8NFH4	37 kDa	0	0	0	2
Nucleoporin NUP53	Hominoidea	NUP53_HUMAN	Q8NFH5	35 kDa	2	4	11	17
Nucleoporin p54	Homo sapiens	NUP54_HUMAN	Q7Z3B4	55 kDa	7	11	13	13
Nucleoporin p58/p45	Homo sapiens	NUPL1_HUMAN	Q9BVL2	61 kDa	0	1	6	6
Nucleoporin SEH1	Homo sapiens	SEH1_HUMAN	Q96EE3	40 kDa	4	0	4	1
Nucleoporin-like protein 2	Homo sapiens	NUPL2_HUMAN	O15504 (+1)	45 kDa	0	1	3	2
Nucleoprotein TPR	Homo sapiens	TPR_HUMAN	P12270	267 kDa	80	95	169	187
Nucleoside diphosphate kinase A	Hominoidea	NDKA_HUMAN	P15531	17 kDa	16	5	24	21
Nucleoside diphosphate kinase B	Homo sapiens	NDKB_HUMAN	P22392	17 kDa	17	10	27	24
Nucleosome assembly protein 1-like 1	Homininae	NP1L1_HUMAN	P55209	45 kDa	5	8	5	2
Nucleosome assembly protein 1-like 4	Homo sapiens	NP1L4_HUMAN	Q99733	43 kDa	2	5	0	4
Nucleosome-remodeling factor subunit BPTF	Homo sapiens	BPTF_HUMAN	Q12830	338 kDa	0	0	9	2
Nucleus accumbens-associated protein 1	Catarrhini	NACC1_HUMAN	Q96RE7	57 kDa	0	4	2	4
NudC domain-containing protein 2	Catarrhini	NUDC2_HUMAN	Q8WVJ2	18 kDa	0	2	2	0
O-acetyl-ADP-ribose deacetylase 1	Euarchontoglires	OARD1_HUMAN	Q9Y530	17 kDa	0	0	4	0
Obg-like ATPase 1	Boreoeutheria	OLA1_HUMAN	Q9NTK5	45 kDa	2	2	3	2
Obscurin	Homo sapiens	OBSCN_HUMAN	Q5VST9	868 kDa	3	1	0	2
Ovarian epithelial carcinoma-related protein	Homo sapiens	Q86UW0_HUMAN	Q86UW0	29 kDa	0	0	4	4
Oxysterol-binding protein-related protein 8	Homininae	OSBL8_HUMAN	Q9BZF1	101 kDa	2	1	3	0
Oxysterol-binding protein-related protein 9	Homininae	OSBL9_HUMAN	Q96SU4	83 kDa	0	1	0	2
p180/ribosome receptor	Homo sapiens	A7BI36_HUMAN	A7BI36	166 kDa	38	22	38	7
Pachytene checkpoint protein 2 homolog	Homo sapiens	PCH2_HUMAN	Q15645	49 kDa	0	3	0	0
Paired amphipathic helix protein Sin3a	Hominidae	SIN3A_HUMAN	Q96ST3	145 kDa	0	0	6	2
Palladin	Homininae	PALLD_HUMAN	Q8WX93	151 kDa	19	12	0	1
Parafibromin	Boreoeutheria	CDC73_HUMAN	Q6P1J9	61 kDa	3	0	2	5
Paraspeckle component 1	Homininae	PSPC1_HUMAN	Q8WXF1	59 kDa	23	41	25	52
Partitioning defective 3 homolog	Homo sapiens	PARD3_HUMAN	Q8TEW0	151 kDa	2	12	3	15
Paxillin	Homo sapiens	PAXI_HUMAN	P49023	65 kDa	9	2	13	1
PC4 and SFRS1-interacting protein	Homininae	PSIP1_HUMAN	O75475	60 kDa	1	4	9	1
PCTP-like protein	Homo sapiens	PCTL_HUMAN	Q9Y365	33 kDa	0	0	3	0
PDZ and LIM domain protein 1	Homininae	PDLI1_HUMAN	O00151	36 kDa	6	5	13	2
PDZ and LIM domain protein 4	Homininae	PDLI4_HUMAN	P50479	35 kDa	6	1	0	0
PDZ and LIM domain protein 5	Homo sapiens	PDLI5_HUMAN	Q96HC4	64 kDa	9	7	5	0
PDZ and LIM domain protein 7	Homo sapiens	PDLI7_HUMAN	Q9NR12	50 kDa	6	2	11	3
PDZ domain-containing protein GIPC1	Homo sapiens	GIPC1_HUMAN	O14908	36 kDa	1	1	6	5
Peptidyl-prolyl cis-trans isomerase A	Catarrhini	PPIA_HUMAN	P62937	18 kDa	53	33	60	61
Peptidyl-prolyl cis-trans isomerase B	Catarrhini	PPIB_HUMAN	P23284	24 kDa	5	0	1	0
Peptidyl-prolyl cis-trans isomerase E	Homininae	PPIE_HUMAN	Q9UNP9	33 kDa	0	0	4	4
Peptidyl-prolyl cis-trans isomerase FKBP4	Homo sapiens	FKBP4_HUMAN	Q02790	52 kDa	2	3	22	21
Peptidyl-prolyl cis-trans isomerase FKBP5	Homo sapiens	FKBP5_HUMAN	Q13451 (+1)	51 kDa	6	5	0	1
Peptidyl-prolyl cis-trans isomerase H	Eutheria	PPIH_HUMAN	O43447	19 kDa	0	4	14	3
Peptidyl-prolyl cis-trans isomerase NIMA-interacting 1	Simiiformes	PIN1_HUMAN	Q13526	18 kDa	4	0	8	5
Peptidyl-prolyl cis-trans isomerase NIMA-interacting 4	Simiiformes	PIN4_HUMAN	Q9Y237	14 kDa	0	0	3	0
Peptidyl-prolyl cis-trans isomerase-like 1	Boreoeutheria	PPIL1_HUMAN	Q9Y3C6	18 kDa	2	1	12	7
Peptidyl-prolyl cis-trans isomerase-like 3	Boreoeutheria	PPIL3_HUMAN	Q9H2H8	18 kDa	1	0	3	0
Pericentrin	Homo sapiens	PCNT_HUMAN	O95613	378 kDa	1	0	11	0
Pericentriolar material 1 protein	Homo sapiens	PCM1_HUMAN	Q15154	229 kDa	1	0	0	2
Periplakin	Homo sapiens	PEPL_HUMAN	O60437	205 kDa	31	70	63	45
Peroxiredoxin-1	Homininae	PRDX1_HUMAN	Q06830	22 kDa	29	21	46	33
Peroxiredoxin-2	Catarrhini	PRDX2_HUMAN	P32119	22 kDa	14	3	9	23
Peroxiredoxin-4	Homo sapiens	PRDX4_HUMAN	Q13162	31 kDa	9	0	8	6
Peroxiredoxin-6	Homininae	PRDX6_HUMAN	P30041	25 kDa	2	0	2	2
Peroxisomal 2,4-dienoyl-CoA reductase	Homo sapiens	DECR2_HUMAN	Q9NUI1	31 kDa	2	0	2	4
Peroxisomal multifunctional enzyme type 2	Homo sapiens	DHB4_HUMAN	P51659	80 kDa	3	0	11	10
Peroxisomal NADH pyrophosphatase NUDT12	Homo sapiens	NUD12_HUMAN	Q9BQG2	52 kDa	1	0	2	2
Peroxisome proliferator activated receptor interacting complex protein	Homo sapiens	E1NZA1_HUMAN	E1NZA1	293 kDa	47	40	84	41
PERQ amino acid-rich with GYF domain-containing protein 2	Homo sapiens	PERQ2_HUMAN	Q6Y7W6	150 kDa	5	3	3	6
PEST proteolytic signal-containing nuclear protein	Homo sapiens	PCNP_HUMAN	Q8WW12	19 kDa	0	1	4	6
PHD finger protein 14	Homininae	PHF14_HUMAN	O94880	100 kDa	2	0	3	6
PHD finger protein 3	Homo sapiens	PHF3_HUMAN	Q92576	229 kDa	1	0	3	4
PHD finger-like domain-containing protein 5A	Bilateria	PHF5A_HUMAN	Q7RTV0	12 kDa	3	1	4	2
Phenylalanine--tRNA ligase alpha subunit	Homo sapiens	SYFA_HUMAN	Q9Y285	58 kDa	0	0	1	2
Phenylalanine--tRNA ligase beta subunit	Homo sapiens	SYFB_HUMAN	Q9NSD9	66 kDa	0	2	2	2
PH-interacting protein	Homo sapiens	PHIP_HUMAN	Q8WWQ0	207 kDa	0	1	15	0
Phosphatidylethanolamine-binding protein 1	Homininae	PEBP1_HUMAN	P30086	21 kDa	0	0	4	0
Phosphatidylinositol 3,4,5-trisphosphate 5-phosphatase 2	Homo sapiens	SHIP2_HUMAN	O15357	139 kDa	0	0	6	3
Phosphatidylinositol 3,4,5-trisphosphate-dependent Rac exchanger 1 protein	Homo sapiens	PREX1_HUMAN	Q8TCU6	186 kDa	0	0	7	5
Phosphatidylinositol 4-kinase alpha	Homo sapiens	PI4KA_HUMAN	P42356	231 kDa	1	0	4	0
Phosphatidylinositol-binding clathrin assembly protein	Homo sapiens	PICAL_HUMAN	Q13492	71 kDa	1	0	4	0
Phosphoglycerate kinase 1	Simiiformes	PGK1_HUMAN	P00558	45 kDa	25	23	34	14
Phosphoglycerate mutase 1	Boreoeutheria	PGAM1_HUMAN	P18669 (+1)	29 kDa	0	0	4	2
Phosphoglycolate phosphatase	Homo sapiens	PGP_HUMAN	A6NDG6	34 kDa	0	0	2	0
Phospholipase A-2-activating protein	Homo sapiens	PLAP_HUMAN	Q9Y263	87 kDa	11	8	12	4
Phospholipid hydroperoxide glutathione peroxidase, mitochondrial	Hominidae	GPX4_HUMAN	P36969 (+1)	22 kDa	0	1	5	3
Phosphomannomutase 2	Homo sapiens	PMM2_HUMAN	O15305	28 kDa	1	0	10	11
Phosphoribosylglycinamide formyltransferase, phosphoribosylglycinamide synthetase, phosphoribosylaminoimidazole synthetase	Homo sapiens	Q3B7A7_HUMAN	Q3B7A7	108 kDa	2	2	0	0
PIK3C2B protein	Homo sapiens	B7ZM86_HUMAN	B7ZM86 (+1)	182 kDa	0	0	2	0
Pinin	Homo sapiens	PININ_HUMAN	Q9H307	82 kDa	6	3	19	18
Plakophilin-2	Homo sapiens	PKP2_HUMAN	Q99959	97 kDa	6	4	2	0
Plakophilin-3	Homo sapiens	PKP3_HUMAN	Q9Y446	87 kDa	6	12	0	35
Plakophilin-4	Homininae	PKP4_HUMAN	Q99569	132 kDa	0	0	3	0
Plasma membrane citrate carrier	Homo sapiens	D9HTE9_HUMAN	D9HTE9	35 kDa	0	0	3	0
Plasminogen activator inhibitor 1 RNA-binding protein	Catarrhini	PAIRB_HUMAN	Q8NC51	45 kDa	20	14	10	7
Plastin-2	Homo sapiens	PLSL_HUMAN	P13796 (+1)	70 kDa	3	0	0	0
Platelet-activating factor acetylhydrolase IB subunit alpha	Homo sapiens	LIS1_HUMAN	P43034	47 kDa	3	0	0	0
Pleckstrin homology domain-containing family A member 6	Homo sapiens	PKHA6_HUMAN	Q9Y2H5	117 kDa	1	0	3	0
Pleckstrin homology domain-containing family F member 2	Homininae	PKHF2_HUMAN	Q9H8W4	28 kDa	0	0	6	0
Plectin	Homo sapiens	PLEC_HUMAN	Q15149	532 kDa	415	409	438	321
Pleiotropic regulator 1	Homo sapiens	PLRG1_HUMAN	O43660	57 kDa	0	1	8	2
Pogo transposable element with ZNF domain	Homininae	POGZ_HUMAN	Q7Z3K3	155 kDa	0	0	10	7
Poly [ADP-ribose] polymerase 1	Homo sapiens	PARP1_HUMAN	P09874	113 kDa	13	12	19	13
Poly [ADP-ribose] polymerase 14	Homo sapiens	PAR14_HUMAN	Q460N5	203 kDa	3	4	0	0
Poly(rC)-binding protein 1	Boreoeutheria	PCBP1_HUMAN	Q15365	37 kDa	28	29	50	39
Poly(rC)-binding protein 2	Theria	PCBP2_HUMAN	Q15366	39 kDa	23	22	37	40
Poly(U)-binding-splicing factor PUF60	Catarrhini	PUF60_HUMAN	Q9UHX1	60 kDa	2	5	6	11
Polyadenylate-binding protein 1	Eutheria	PABP1_HUMAN	P11940	71 kDa	19	24	15	31
Polyglutamine-binding protein 1	Homininae	PQBP1_HUMAN	O60828	30 kDa	0	0	0	2
Polymerase delta-interacting protein 3	Homo sapiens	PDIP3_HUMAN	Q9BY77	46 kDa	17	25	3	9
Polymerase I and transcript release factor	Homo sapiens	PTRF_HUMAN	Q6NZI2	43 kDa	4	1	0	0
Polypyrimidine tract binding protein 1, isoform CRA_b	Homo sapiens	A6NLN1_HUMAN	A6NLN1	57 kDa	12	14	27	24
Polypyrimidine tract-binding protein 3	Homininae	PTBP3_HUMAN	O95758	60 kDa	3	6	6	14
Prefoldin subunit 2	Primates	PFD2_HUMAN	Q9UHV9	17 kDa	1	0	11	6
Prefoldin subunit 4	Euarchontoglires	PFD4_HUMAN	Q9NQP4	15 kDa	2	0	2	3
Prefoldin subunit 5	Euarchontoglires	PFD5_HUMAN	Q99471	17 kDa	1	1	4	5
Prefoldin subunit 6	Boreoeutheria	PFD6_HUMAN	O15212	15 kDa	0	0	3	1
Prelamin-A/C	Homininae	LMNA_HUMAN	P02545	74 kDa	130	186	161	159
pre-mRNA 3' end processing protein WDR33	root	WDR33_HUMAN	Q9C0J8	146 kDa	4	0	1	5
Pre-mRNA 3'-end-processing factor FIP1	Simiiformes	FIP1_HUMAN	Q6UN15	67 kDa	3	1	5	5
Pre-mRNA cleavage complex 2 protein Pcf11	Homo sapiens	PCF11_HUMAN	O94913	173 kDa	0	0	10	2
Pre-mRNA-processing factor 17	Homininae	PRP17_HUMAN	O60508	66 kDa	0	0	1	2
Pre-mRNA-processing factor 19	Euarchontoglires	PRP19_HUMAN	Q9UMS4	55 kDa	5	11	21	16
Pre-mRNA-processing factor 40 homolog A	Homo sapiens	PR40A_HUMAN	O75400	109 kDa	3	8	24	12
Pre-mRNA-processing factor 6	Homininae	PRP6_HUMAN	O94906	107 kDa	7	1	9	16
Pre-mRNA-processing-splicing factor 8	Eutheria	PRP8_HUMAN	Q6P2Q9	274 kDa	30	30	66	75
Pre-mRNA-splicing factor ATP-dependent RNA helicase PRP16	Homo sapiens	PRP16_HUMAN	Q92620	141 kDa	0	1	1	3
Pre-mRNA-splicing factor CWC22 homolog	Homo sapiens	CWC22_HUMAN	Q9HCG8	105 kDa	0	0	4	2
Pre-mRNA-splicing factor ISY1 homolog	Homo sapiens	ISY1_HUMAN	Q9ULR0	33 kDa	0	0	6	5
Pre-mRNA-splicing factor RBM22	Eutheria	RBM22_HUMAN	Q9NW64	47 kDa	1	2	3	0
Pre-mRNA-splicing factor SPF27	Euarchontoglires	SPF27_HUMAN	O75934	26 kDa	3	0	7	3
Pre-mRNA-splicing regulator WTAP	Homininae	FL2D_HUMAN	Q15007	44 kDa	6	7	2	4
pre-rRNA processing protein FTSJ3	Homo sapiens	SPB1_HUMAN	Q8IY81	97 kDa	0	0	4	0
PreS1 binding protein	Homo sapiens	Q53YP0_HUMAN	Q53YP0 (+1)	54 kDa	5	3	0	0
PRKC apoptosis WT1 regulator protein	Homo sapiens	PAWR_HUMAN	Q96IZ0	37 kDa	2	0	4	0
Probable ATP-dependent RNA helicase DDX17	Catarrhini	DDX17_HUMAN	Q92841	80 kDa	29	31	54	38
Probable ATP-dependent RNA helicase DDX20	Homo sapiens	DDX20_HUMAN	Q9UHI6	92 kDa	0	1	3	5
Probable ATP-dependent RNA helicase DDX23	Hominidae	DDX23_HUMAN	Q9BUQ8	96 kDa	1	1	7	20
Probable ATP-dependent RNA helicase DDX46	Homininae	DDX46_HUMAN	Q7L014	117 kDa	20	14	23	24
Probable ATP-dependent RNA helicase DDX5	Boreoeutheria	DDX5_HUMAN	P17844	69 kDa	44	47	66	79
Probable ATP-dependent RNA helicase DDX6	Catarrhini	DDX6_HUMAN	P26196	54 kDa	4	6	7	11
Probable dimethyladenosine transferase	Catarrhini	DIM1_HUMAN	Q9UNQ2	35 kDa	0	0	5	2
Probable global transcription activator SNF2L2	Homo sapiens	SMCA2_HUMAN	P51531	181 kDa	9	0	25	0
Probable helicase senataxin	Homo sapiens	SETX_HUMAN	Q7Z333	303 kDa	1	0	2	4
Probable ubiquitin carboxyl-terminal hydrolase FAF-X	Homo sapiens	USP9X_HUMAN	Q93008	292 kDa	9	3	9	1
Procollagen-lysine,2-oxoglutarate 5-dioxygenase 1	Homo sapiens	PLOD1_HUMAN	Q02809	84 kDa	6	2	0	0
Profilin-1	Catarrhini	PROF1_HUMAN	P07737	15 kDa	39	17	37	35
Programmed cell death 6-interacting protein	Homo sapiens	PDC6I_HUMAN	Q8WUM4	96 kDa	13	11	4	8
Programmed cell death protein 6	Catarrhini	PDCD6_HUMAN	O75340	22 kDa	1	2	5	2
Prohibitin-2	Euarchontoglires	PHB2_HUMAN	Q99623	33 kDa	0	2	7	6
Proliferating cell nuclear antigen	Primates	PCNA_HUMAN	P12004	29 kDa	2	0	3	8
Proliferation-associated protein 2G4	Simiiformes	PA2G4_HUMAN	Q9UQ80	44 kDa	6	4	7	5
Proline-, glutamic acid- and leucine-rich protein 1	Homo sapiens	PELP1_HUMAN	Q8IZL8	120 kDa	0	0	6	12
Proline/serine-rich coiled-coil protein 1	Homo sapiens	PSRC1_HUMAN	Q6PGN9	39 kDa	0	3	0	1
Proline-rich protein 36	Catarrhini	PRR36_HUMAN	Q9H6K5	133 kDa	0	0	0	2
Prolow-density lipoprotein receptor-related protein 1	Homo sapiens	LRP1_HUMAN	Q07954	505 kDa	0	0	2	1
Prolyl 4-hydroxylase subunit alpha-1	Catarrhini	P4HA1_HUMAN	P13674	61 kDa	3	0	0	0
Prolyl 4-hydroxylase subunit alpha-2	Homo sapiens	P4HA2_HUMAN	O15460	61 kDa	2	0	0	0
Prosaposin	Homo sapiens	SAP_HUMAN	P07602	58 kDa	0	0	2	3
Prostaglandin E synthase 3	Boreoeutheria	TEBP_HUMAN	Q15185	19 kDa	2	2	4	6
Proteasome (Prosome, macropain) 26S subunit, non-ATPase, 13, isoform CRA_d	Homo sapiens	B4DJ66_HUMAN	B4DJ66 (+1)	35 kDa	0	2	0	3
Proteasome activator complex subunit 1	Hominidae	PSME1_HUMAN	Q06323	29 kDa	0	0	5	0
Proteasome assembly chaperone 1	Homo sapiens	PSMG1_HUMAN	O95456	33 kDa	0	0	3	1
Proteasome subunit alpha type	Homo sapiens	Q6IB71_HUMAN	Q6IB71	28 kDa	1	3	4	0
Proteasome subunit alpha type-1	Boreoeutheria	PSA1_HUMAN	P25786	30 kDa	1	0	6	2
Proteasome subunit alpha type-4	Boreoeutheria	PSA4_HUMAN	P25789	29 kDa	4	2	2	4
Proteasome subunit alpha type-5	Eutheria	PSA5_HUMAN	P28066	26 kDa	2	1	9	4
Proteasome subunit alpha type-6	Eutheria	PSA6_HUMAN	P60900	27 kDa	0	3	6	2
Proteasome subunit alpha type-7	Homo sapiens	PSA7_HUMAN	O14818	28 kDa	4	1	6	5
Proteasome subunit beta type-3	Homininae	PSB3_HUMAN	P49720	23 kDa	1	0	5	1
Proteasome subunit beta type-5	Hominidae	PSB5_HUMAN	P28074	28 kDa	1	3	3	1
Proteasome subunit beta type-6	Homo sapiens	PSB6_HUMAN	P28072	25 kDa	2	1	4	2
Proteasome-associated protein ECM29 homolog	Homo sapiens	ECM29_HUMAN	Q5VYK3	204 kDa	15	17	25	8
Protein AHNAK2	Homo sapiens	AHNK2_HUMAN	Q8IVF2	617 kDa	447	559	1	14
Protein arginine methyltransferase 1 isoform 4	Homo sapiens	Q5U8W9_HUMAN	Q5U8W9	38 kDa	2	10	12	11
Protein arginine N-methyltransferase 5	Boreoeutheria	ANM5_HUMAN	O14744	73 kDa	0	1	0	5
Protein argonaute-2	Homininae	AGO2_HUMAN	Q9UKV8	97 kDa	1	0	5	4
Protein BUD31 homolog	Theria	BUD31_HUMAN	P41223	17 kDa	0	0	0	3
Protein Daple	Homo sapiens	DAPLE_HUMAN	Q9P219	228 kDa	0	0	2	2
Protein DEK	Catarrhini	DEK_HUMAN	P35659	43 kDa	3	3	7	9
Protein diaphanous homolog 1	Homo sapiens	DIAP1_HUMAN	O60610	141 kDa	5	6	10	2
Protein disulfide-isomerase	Homo sapiens	PDIA1_HUMAN	P07237	57 kDa	4	0	0	0
Protein disulfide-isomerase A6	Homo sapiens	PDIA6_HUMAN	Q15084	48 kDa	0	0	3	0
Protein ELYS	Homo sapiens	ELYS_HUMAN	Q8WYP5	253 kDa	10	20	53	56
Protein EMSY	Homo sapiens	EMSY_HUMAN	Q7Z589	141 kDa	0	1	0	9
Protein enabled homolog	Homo sapiens	ENAH_HUMAN	Q8N8S7	67 kDa	0	0	2	1
Protein FAM192A	Homo sapiens	F192A_HUMAN	Q9GZU8	29 kDa	2	0	1	0
Protein FAM208A	Homo sapiens	F208A_HUMAN	Q9UK61	189 kDa	2	0	1	4
Protein FAM208B	Homo sapiens	F208B_HUMAN	Q5VWN6	269 kDa	0	1	1	2
Protein FAM32A	Boreoeutheria	FA32A_HUMAN	Q9Y421	13 kDa	0	0	0	3
Protein FAM83B	Homo sapiens	FA83B_HUMAN	Q5T0W9	115 kDa	0	2	3	1
Protein FAM83G	Homo sapiens	FA83G_HUMAN	A6ND36	91 kDa	4	0	1	0
Protein FAM83H	Homo sapiens	FA83H_HUMAN	Q6ZRV2	127 kDa	4	6	19	6
Protein FAM98B	Homo sapiens	FA98B_HUMAN	Q52LJ0	37 kDa	4	2	2	7
Protein flightless-1 homolog	Homo sapiens	FLII_HUMAN	Q13045	145 kDa	10	5	2	0
Protein GREB1	Homo sapiens	GREB1_HUMAN	Q4ZG55	216 kDa	0	0	9	7
Protein Hook homolog 1	Homo sapiens	HOOK1_HUMAN	Q9UJC3	85 kDa	0	0	2	1
Protein kinase C alpha type	Homo sapiens	KPCA_HUMAN	P17252	77 kDa	2	1	0	0
Protein kinase C and casein kinase substrate in neurons 3, isoform CRA_b	Homo sapiens	D3DQR0_HUMAN	D3DQR0 (+1)	49 kDa	0	4	2	0
Protein kinase C-binding protein 1	Homo sapiens	PKCB1_HUMAN	Q9ULU4	132 kDa	0	1	8	7
Protein lin-7 homolog C	Mammalia	LIN7C_HUMAN	Q9NUP9	22 kDa	1	1	3	2
Protein LSM12 homolog	Eutheria	LSM12_HUMAN	Q3MHD2	22 kDa	2	1	5	6
Protein LSM14 homolog A	Homininae	LS14A_HUMAN	Q8ND56	51 kDa	2	3	2	5
Protein LSM14 homolog B	Homininae	LS14B_HUMAN	Q9BX40	42 kDa	2	2	1	6
Protein LYRIC	Homo sapiens	LYRIC_HUMAN	Q86UE4	64 kDa	2	1	4	2
Protein mago nashi homolog	Boreoeutheria	MGN_HUMAN	P61326 (+1)	17 kDa	4	0	9	8
Protein MEMO1	Boreoeutheria	MEMO1_HUMAN	Q9Y316	34 kDa	1	0	7	0
Protein O-GlcNAcase	Homininae	OGA_HUMAN	O60502	103 kDa	0	0	4	0
Protein PAT1 homolog 1	Homo sapiens	PATL1_HUMAN	Q86TB9	87 kDa	0	0	0	3
Protein phosphatase 1 regulatory subunit 12	Homo sapiens	B2RAH5_HUMAN	B2RAH5	115 kDa	8	4	19	8
Protein phosphatase 1G	Homininae	PPM1G_HUMAN	O15355	59 kDa	4	4	9	8
Protein polybromo-1	Homo sapiens	PB1_HUMAN	Q86U86	193 kDa	1	0	6	8
Protein PRRC2A	Homo sapiens	PRC2A_HUMAN	P48634	229 kDa	8	8	11	22
Protein PRRC2B	Homo sapiens	PRC2B_HUMAN	Q5JSZ5	243 kDa	41	24	33	26
Protein PRRC2C	Homo sapiens	PRC2C_HUMAN	Q9Y520	317 kDa	25	44	20	34
Protein RCC2	Homininae	RCC2_HUMAN	Q9P258	56 kDa	1	2	10	8
Protein Red	Homininae	RED_HUMAN	Q13123 (+2)	66 kDa	4	3	1	7
Protein RRP5 homolog	Homo sapiens	RRP5_HUMAN	Q14690	209 kDa	0	0	0	3
Protein S100-A10	Theria	S10AA_HUMAN	P60903	11 kDa	36	23	6	5
Protein S100-A11	Hominoidea	S10AB_HUMAN	P31949	12 kDa	5	4	4	7
Protein S100-A16	Homo sapiens	S10AG_HUMAN	Q96FQ6	12 kDa	4	7	0	2
Protein S100-A2	Homo sapiens	S10A2_HUMAN	P29034	11 kDa	3	5	0	0
Protein S100-A8	Homininae	S10A8_HUMAN	P05109	11 kDa	0	6	0	0
Protein SCAF11	Homo sapiens	SCAFB_HUMAN	Q99590	165 kDa	0	0	0	4
Protein SCAF8	Homo sapiens	SCAF8_HUMAN	Q9UPN6	141 kDa	1	0	2	5
Protein scribble homolog	Homo sapiens	SCRIB_HUMAN	Q14160	175 kDa	0	7	10	11
Protein SEC13 homolog	Homo sapiens	SEC13_HUMAN	P55735	36 kDa	1	0	4	2
Protein SET	Homininae	SET_HUMAN	Q01105	33 kDa	3	2	10	7
Protein SMG8	Homo sapiens	SMG8_HUMAN	Q8ND04	110 kDa	0	0	2	0
Protein SON	Homo sapiens	SON_HUMAN	P18583	264 kDa	2	1	20	10
Protein strawberry notch homolog 2	Homo sapiens	SBNO2_HUMAN	Q9Y2G9	150 kDa	1	2	1	0
Protein syndesmos	Hominidae	SDOS_HUMAN	Q9BRJ7	23 kDa	0	0	4	4
Protein TANC2	Homo sapiens	TANC2_HUMAN	Q9HCD6	220 kDa	3	0	9	0
Protein TFG	Homininae	TFG_HUMAN	Q92734	43 kDa	8	12	6	4
Protein THEM6	Catarrhini	THEM6_HUMAN	Q8WUY1	24 kDa	0	0	7	1
Protein transport protein Sec16A	Homo sapiens	SC16A_HUMAN	O15027	234 kDa	10	2	10	10
Protein transport protein Sec23A	Homo sapiens	SC23A_HUMAN	Q15436	86 kDa	0	3	2	6
Protein transport protein Sec23B	Hominidae	SC23B_HUMAN	Q15437	86 kDa	1	3	4	6
Protein transport protein Sec24A	Homo sapiens	SC24A_HUMAN	O95486	120 kDa	4	1	0	0
Protein transport protein Sec24B	Homo sapiens	SC24B_HUMAN	O95487	137 kDa	1	6	4	4
Protein transport protein Sec24C	Homo sapiens	SC24C_HUMAN	P53992	118 kDa	10	6	10	15
Protein transport protein Sec31A	Homo sapiens	SC31A_HUMAN	O94979	133 kDa	8	5	8	8
Protein transport protein Sec61 subunit alpha isoform 1	Boreoeutheria	S61A1_HUMAN	P61619	52 kDa	0	0	2	2
Protein unc-45 homolog A	Homo sapiens	UN45A_HUMAN	Q9H3U1	103 kDa	4	2	24	8
Protein virilizer homolog	Homo sapiens	VIR_HUMAN	Q69YN4	202 kDa	17	17	8	12
Protein VPRBP	Catarrhini	VPRBP_HUMAN	Q9Y4B6	169 kDa	2	1	2	3
Protein-glutamine gamma-glutamyltransferase 2	Homo sapiens	TGM2_HUMAN	P21980	77 kDa	3	0	0	0
Protein-methionine sulfoxide oxidase MICAL2	Homo sapiens	MICA2_HUMAN	O94851	127 kDa	0	1	2	0
Protocadherin Fat 1	Homo sapiens	FAT1_HUMAN	Q14517	506 kDa	5	3	0	0
Proto-oncogene tyrosine-protein kinase Src	Homininae	SRC_HUMAN	P12931	60 kDa	4	0	0	0
PRSS3 protein	Homo sapiens	A1A508_HUMAN	A1A508	26 kDa	2	11	3	10
Pseudouridylate synthase 7 homolog	Homininae	PUS7_HUMAN	Q96PZ0	75 kDa	0	0	0	3
PSMD3 protein	Homo sapiens	Q6IBN0_HUMAN	Q6IBN0	61 kDa	2	2	0	3
PSME3 protein	Homo sapiens	Q6FHK7_HUMAN	Q6FHK7	30 kDa	3	2	5	7
Pumilio homolog 1	Catarrhini	PUM1_HUMAN	Q14671	126 kDa	0	0	0	3
Putative 60S ribosomal protein L39-like 5	Homo sapiens	R39L5_HUMAN	Q59GN2	6 kDa	19	8	14	9
Putative coiled-coil domain-containing protein 144C	Homo sapiens	C144C_HUMAN	Q8IYA2	143 kDa	3	0	0	0
Putative deoxyribonuclease TATDN1	Homo sapiens	TATD1_HUMAN	Q6P1N9	34 kDa	0	0	3	2
Putative helicase MOV-10	Homininae	MOV10_HUMAN	Q9HCE1	114 kDa	0	1	1	3
Putative oxidoreductase GLYR1	Homo sapiens	GLYR1_HUMAN	Q49A26	61 kDa	0	0	2	2
Putative pre-mRNA-splicing factor ATP-dependent RNA helicase DHX15	Homininae	DHX15_HUMAN	O43143	91 kDa	9	10	16	26
Putative pre-mRNA-splicing factor ATP-dependent RNA helicase DHX16	Homo sapiens	DHX16_HUMAN	O60231	119 kDa	1	1	7	5
Putative RNA-binding protein 15	Homininae	RBM15_HUMAN	Q96T37	107 kDa	1	4	6	12
Putative RNA-binding protein Luc7-like 1	Simiiformes	LUC7L_HUMAN	Q9NQ29	44 kDa	0	5	0	8
Putative RNA-binding protein Luc7-like 2	Simiiformes	LC7L2_HUMAN	Q9Y383	47 kDa	5	9	26	19
Putative ubiquitin-conjugating enzyme E2 N-like	Homo sapiens	UE2NL_HUMAN	Q5JXB2	17 kDa	2	0	4	0
Pyridoxal-dependent decarboxylase domain-containing protein 1	Homo sapiens	PDXD1_HUMAN	Q6P996	87 kDa	0	0	5	0
Pyrroline-5-carboxylate reductase 1, mitochondrial	Hominidae	P5CR1_HUMAN	P32322	33 kDa	2	0	7	8
Pyrroline-5-carboxylate reductase 3	Homininae	P5CR3_HUMAN	Q53H96	29 kDa	0	0	6	3
Pyruvate dehydrogenase E1 component subunit beta, mitochondrial	Catarrhini	ODPB_HUMAN	P11177	39 kDa	0	0	1	4
Pyruvate kinase PKM	Homininae	KPYM_HUMAN	P14618	58 kDa	57	33	57	33
Rab GDP dissociation inhibitor beta	Hominoidea	GDIB_HUMAN	P50395	51 kDa	8	11	0	4
Rab GTPase-activating protein 1	Homininae	RBGP1_HUMAN	Q9Y3P9	122 kDa	0	2	1	0
Rab3 GTPase-activating protein non-catalytic subunit	Homo sapiens	RBGPR_HUMAN	Q9H2M9	156 kDa	2	0	1	0
RAB6A protein	Homo sapiens	Q6FGX3_HUMAN	Q6FGX3	24 kDa	4	0	6	4
Rabankyrin-5	Homo sapiens	ANFY1_HUMAN	Q9P2R3	128 kDa	4	0	1	0
Radixin	Catarrhini	RADI_HUMAN	P35241	69 kDa	30	7	0	21
Ragulator complex protein LAMTOR1	Boreoeutheria	LTOR1_HUMAN	Q6IAA8	18 kDa	1	1	3	0
Ran GTPase-activating protein 1	Homo sapiens	RAGP1_HUMAN	P46060	64 kDa	9	15	21	25
Ran-specific GTPase-activating protein	Catarrhini	RANG_HUMAN	P43487	23 kDa	3	2	6	4
Ras GTPase-activating protein-binding protein 1	Homo sapiens	G3BP1_HUMAN	Q13283 (+1)	52 kDa	23	30	7	17
Ras GTPase-activating protein-binding protein 2	Euarchontoglires	G3BP2_HUMAN	Q9UN86	54 kDa	12	21	4	9
Ras GTPase-activating-like protein IQGAP1	Homo sapiens	IQGA1_HUMAN	P46940	189 kDa	48	38	20	21
Ras-associated and pleckstrin homology domains-containing protein 1	Homo sapiens	RAPH1_HUMAN	Q70E73	135 kDa	1	0	3	0
Ras-related C3 botulinum toxin substrate 1 (Rho family, small GTP binding protein Rac1)	Amniota	A4D2P2_HUMAN	A4D2P2 (+1)	17 kDa	3	4	3	1
Ras-related protein Rab-10	Eutheria	RAB10_HUMAN	P61026	23 kDa	4	0	13	8
Ras-related protein Rab-11A	Theria	RB11A_HUMAN	P62491 (+1)	24 kDa	1	2	3	3
Ras-related protein Rab-13	Catarrhini	RAB13_HUMAN	P51153	23 kDa	0	0	0	5
Ras-related protein Rab-14	Euteleostomi	RAB14_HUMAN	P61106	24 kDa	0	3	15	5
Ras-related protein Rab-1B	Eutheria	RAB1B_HUMAN	Q9H0U4	22 kDa	2	3	13	2
Ras-related protein Rab-21	Catarrhini	RAB21_HUMAN	Q9UL25	24 kDa	0	0	2	2
Ras-related protein Rab-25	Catarrhini	RAB25_HUMAN	P57735	23 kDa	0	1	4	0
Ras-related protein Rab-2A	Boreoeutheria	RAB2A_HUMAN	P61019	24 kDa	1	2	10	1
Ras-related protein Rab-35	Boreoeutheria	RAB35_HUMAN	Q15286	23 kDa	2	0	9	4
Ras-related protein Rab-5C	Catarrhini	RAB5C_HUMAN	P51148	23 kDa	2	6	5	9
Ras-related protein Rab-7a	Theria	RAB7A_HUMAN	P51149	23 kDa	2	0	8	0
Ras-related protein Rab-8A	Boreoeutheria	RAB8A_HUMAN	P61006	24 kDa	2	2	11	4
Receptor tyrosine-protein kinase erbB-3	Homo sapiens	ERBB3_HUMAN	P21860	148 kDa	1	0	2	2
Receptor-interacting serine/threonine-protein kinase 1	Homo sapiens	RIPK1_HUMAN	Q13546	76 kDa	0	0	4	0
Receptor-type tyrosine-protein phosphatase F	Homo sapiens	PTPRF_HUMAN	P10586	213 kDa	2	0	16	1
Regulation of nuclear pre-mRNA domain-containing protein 1B	Boreoeutheria	RPR1B_HUMAN	Q9NQG5	37 kDa	0	0	6	1
Regulation of nuclear pre-mRNA domain-containing protein 2	Homo sapiens	RPRD2_HUMAN	Q5VT52	156 kDa	2	3	9	18
Regulator of chromosome condensation	Homo sapiens	RCC1_HUMAN	P18754	45 kDa	0	1	3	4
Regulator of nonsense transcripts 1	Catarrhini	RENT1_HUMAN	Q92900	124 kDa	4	4	3	8
RelA-associated inhibitor	Homo sapiens	IASPP_HUMAN	Q8WUF5	89 kDa	8	3	5	1
Remodeling and spacing factor 1	Homo sapiens	RSF1_HUMAN	Q96T23	164 kDa	8	5	4	8
Replication factor C subunit 1	Homo sapiens	RFC1_HUMAN	P35251	128 kDa	1	0	3	1
Replication factor C subunit 2	Hominidae	RFC2_HUMAN	P35250	39 kDa	2	3	6	2
Replication factor C subunit 3	Hominoidea	RFC3_HUMAN	P40938	41 kDa	0	0	4	2
Replication factor C subunit 4	Homo sapiens	RFC4_HUMAN	P35249	40 kDa	1	0	0	3
Replication factor C subunit 5	Homo sapiens	RFC5_HUMAN	P40937	38 kDa	0	1	10	0
Replication protein A 32 kDa subunit	Catarrhini	RFA2_HUMAN	P15927	29 kDa	1	0	3	3
Replication protein A 70 kDa DNA-binding subunit	Homo sapiens	RFA1_HUMAN	P27694	68 kDa	0	1	11	3
REST corepressor 1	Homo sapiens	RCOR1_HUMAN	Q9UKL0	53 kDa	1	3	4	6
Retinoblastoma-binding protein 5	Boreoeutheria	RBBP5_HUMAN	Q15291	59 kDa	0	0	3	4
Retinoic acid-induced protein 1	Homo sapiens	RAI1_HUMAN	Q7Z5J4	203 kDa	3	2	4	11
Retinol dehydrogenase 11	Homininae	RDH11_HUMAN	Q8TC12	35 kDa	0	0	4	4
Rho GTPase-activating protein 29	Homo sapiens	RHG29_HUMAN	Q52LW3	142 kDa	2	8	0	0
Rho GTPase-activating protein 35	Homo sapiens	RHG35_HUMAN	Q9NRY4	171 kDa	0	0	5	0
Rho guanine nucleotide exchange factor 1	Homo sapiens	ARHG1_HUMAN	Q92888	102 kDa	5	0	5	1
Rho guanine nucleotide exchange factor 7	Homo sapiens	ARHG7_HUMAN	Q14155	90 kDa	2	0	0	0
Rho/rac guanine nucleotide exchange factor (GEF) 2, isoform CRA_a	Homo sapiens	D3DVA5_HUMAN	D3DVA5	116 kDa	3	1	0	0
Rho-associated protein kinase 1	Homo sapiens	ROCK1_HUMAN	Q13464	158 kDa	5	2	1	0
Rho-associated protein kinase 2	Homo sapiens	ROCK2_HUMAN	O75116	161 kDa	9	4	13	0
Rhotekin	Homo sapiens	RTKN_HUMAN	Q9BST9	63 kDa	2	1	0	0
Ribonuclease inhibitor	Homo sapiens	RINI_HUMAN	P13489	50 kDa	21	8	15	18
Ribonuclease P protein subunit p20	Homininae	POP7_HUMAN	O75817	16 kDa	0	0	1	3
Ribonucleoprotein PTB-binding 1	Homo sapiens	RAVR1_HUMAN	Q8IY67	64 kDa	0	0	0	4
Ribose-5-phosphate isomerase	Hominidae	RPIA_HUMAN	P49247	33 kDa	0	0	4	0
Ribose-phosphate pyrophosphokinase 2	Simiiformes	PRPS2_HUMAN	P11908	35 kDa	0	0	3	0
Ribosomal biogenesis protein LAS1L	Homo sapiens	LAS1L_HUMAN	Q9Y4W2	83 kDa	0	0	3	4
Ribosomal protein L19	Homo sapiens	J3QR09_HUMAN	J3QR09 (+1)	23 kDa	10	7	6	17
Ribosome biogenesis protein NSA2 homolog	Theria	NSA2_HUMAN	O95478	30 kDa	3	2	0	0
Ribosome biogenesis regulatory protein homolog	Homo sapiens	RRS1_HUMAN	Q15050	41 kDa	2	2	0	0
Ribosome maturation protein SBDS	Catarrhini	SBDS_HUMAN	Q9Y3A5	29 kDa	0	2	7	0
RING finger protein unkempt homolog	Homininae	UNK_HUMAN	Q9C0B0	88 kDa	0	0	2	0
RNA binding protein fox-1 homolog 1	Catarrhini	RFOX1_HUMAN	Q9NWB1	43 kDa	3	2	1	0
RNA helicase	Homo sapiens	Q9HBZ9_HUMAN	Q9HBZ9 (+1)	54 kDa	1	4	4	2
RNA polymerase II subunit A C-terminal domain phosphatase SSU72	Primates	SSU72_HUMAN	Q9NP77	23 kDa	0	0	3	0
RNA polymerase II-associated factor 1 homolog	Homo sapiens	PAF1_HUMAN	Q8N7H5	60 kDa	2	0	2	2
RNA/RNP complex-1-interacting phosphatase	Homo sapiens	DUS11_HUMAN	O75319	39 kDa	0	0	2	0
RNA-binding motif protein, X chromosome	Boreoeutheria	RBMX_HUMAN	P38159	42 kDa	64	55	42	57
RNA-binding motif, single-stranded-interacting protein 2	Homo sapiens	RBMS2_HUMAN	Q15434	44 kDa	2	1	0	0
RNA-binding protein 10	Homininae	RBM10_HUMAN	P98175	104 kDa	3	2	4	9
RNA-binding protein 12	Homininae	RBM12_HUMAN	Q9NTZ6	97 kDa	5	5	3	7
RNA-binding protein 12B	Homo sapiens	RB12B_HUMAN	Q8IXT5	118 kDa	0	0	3	7
RNA-binding protein 14	Euarchontoglires	RBM14_HUMAN	Q96PK6	69 kDa	28	40	26	50
RNA-binding protein 25	Homininae	RBM25_HUMAN	P49756	100 kDa	3	0	6	4
RNA-binding protein 26	Homininae	RBM26_HUMAN	Q5T8P6	114 kDa	0	3	3	2
RNA-binding protein 27	Homo sapiens	RBM27_HUMAN	Q9P2N5	119 kDa	0	1	7	6
RNA-binding protein 3	Catarrhini	RBM3_HUMAN	P98179	17 kDa	4	6	0	0
RNA-binding protein 33	Homo sapiens	RBM33_HUMAN	Q96EV2	130 kDa	2	3	4	10
RNA-binding protein 39	Eutheria	RBM39_HUMAN	Q14498	59 kDa	16	16	7	12
RNA-binding protein 4	Catarrhini	RBM4_HUMAN	Q9BWF3	40 kDa	1	3	2	4
RNA-binding protein 42	Homininae	RBM42_HUMAN	Q9BTD8	50 kDa	4	1	2	3
RNA-binding protein 45	Homo sapiens	RBM45_HUMAN	Q8IUH3	54 kDa	0	1	0	2
RNA-binding protein 8A	Boreoeutheria	RBM8A_HUMAN	Q9Y5S9	20 kDa	2	2	14	6
RNA-binding protein EWS	Homo sapiens	EWS_HUMAN	Q01844	68 kDa	7	7	3	9
RNA-binding protein FUS	Homo sapiens	FUS_HUMAN	P35637 (+1)	53 kDa	20	12	15	13
RNA-binding protein Musashi homolog 2	Boreoeutheria	MSI2H_HUMAN	Q96DH6	35 kDa	0	0	1	6
RNA-binding protein Raly	Homo sapiens	RALY_HUMAN	Q9UKM9	32 kDa	10	3	14	18
RNA-binding protein with serine-rich domain 1	Boreoeutheria	RNPS1_HUMAN	Q15287	34 kDa	2	1	8	4
RPL14 protein	Homo sapiens	Q6IPH7_HUMAN	Q6IPH7	24 kDa	36	21	14	11
rRNA 2'-O-methyltransferase fibrillarin	Homininae	FBRL_HUMAN	P22087	34 kDa	29	10	17	18
RUN and FYVE domain-containing protein 1	Homininae	RUFY1_HUMAN	Q96T51	80 kDa	3	0	5	3
Runt-related transcription factor 1	Homininae	RUNX1_HUMAN	Q01196	49 kDa	2	0	0	0
RuvB-like 1	Boreoeutheria	RUVB1_HUMAN	Q9Y265	50 kDa	19	23	34	34
RuvB-like 2	Simiiformes	RUVB2_HUMAN	Q9Y230	51 kDa	15	20	22	25
SAFB-like transcription modulator	Homininae	SLTM_HUMAN	Q9NWH9	117 kDa	10	3	14	6
SAP domain-containing ribonucleoprotein	Catarrhini	SARNP_HUMAN	P82979	24 kDa	3	1	4	9
Sarcoplasmic/endoplasmic reticulum calcium ATPase 2	Homo sapiens	AT2A2_HUMAN	P16615	115 kDa	1	0	4	11
Scaffold attachment factor B1	Homo sapiens	SAFB1_HUMAN	Q15424	103 kDa	8	7	29	20
Scaffold attachment factor B2	Homo sapiens	SAFB2_HUMAN	Q14151	107 kDa	10	13	24	19
Scavenger receptor cysteine-rich type 1 protein M160	Homo sapiens	C163B_HUMAN	Q9NR16	159 kDa	0	0	2	0
SEC14-like protein 2	Homo sapiens	S14L2_HUMAN	O76054	46 kDa	4	1	0	0
Selenoprotein H	Catarrhini	SELH_HUMAN	Q8IZQ5	13 kDa	0	0	3	0
Sentrin-specific protease 1	Homo sapiens	SENP1_HUMAN	Q9P0U3	73 kDa	0	0	3	4
Septin 10, isoform CRA_c	Homo sapiens	B5ME97_HUMAN	B5ME97	63 kDa	6	4	0	0
Septin 11, isoform CRA_b	Hominidae	D6RGI3_HUMAN	D6RGI3 (+1)	49 kDa	6	7	5	6
Septin-2	Catarrhini	SEPT2_HUMAN	Q15019	41 kDa	10	8	17	4
Septin-7	Boreoeutheria	SEPT7_HUMAN	Q16181 (+1)	51 kDa	14	14	6	5
Septin-8	Catarrhini	SEPT8_HUMAN	Q92599	56 kDa	6	6	5	4
Septin-9	Homo sapiens	SEPT9_HUMAN	Q9UHD8	65 kDa	16	12	26	9
Sequestosome-1	Homininae	SQSTM_HUMAN	Q13501	48 kDa	0	4	0	0
Serine hydroxymethyltransferase, mitochondrial	Homo sapiens	GLYM_HUMAN	P34897	56 kDa	1	3	0	0
Serine/arginine repetitive matrix protein 1	Homininae	SRRM1_HUMAN	Q8IYB3	102 kDa	9	5	12	12
Serine/arginine repetitive matrix protein 2	Catarrhini	SRRM2_HUMAN	Q9UQ35	300 kDa	12	15	36	31
Serine/arginine-rich splicing factor 1	Eutheria	SRSF1_HUMAN	Q07955	28 kDa	15	16	34	53
Serine/arginine-rich splicing factor 10	Boreoeutheria	SRS10_HUMAN	O75494	31 kDa	2	4	6	5
Serine/arginine-rich splicing factor 2	Mammalia	SRSF2_HUMAN	Q01130	25 kDa	8	0	11	17
Serine/arginine-rich splicing factor 3	Amniota	SRSF3_HUMAN	P84103	19 kDa	14	8	26	31
Serine/arginine-rich splicing factor 5	Simiiformes	SRSF5_HUMAN	Q13243	31 kDa	2	6	11	8
Serine/arginine-rich splicing factor 6	Hominoidea	SRSF6_HUMAN	Q13247	40 kDa	8	8	12	24
Serine/arginine-rich splicing factor 7	Boreoeutheria	SRSF7_HUMAN	Q16629	27 kDa	10	3	17	24
Serine/arginine-rich splicing factor 9	Simiiformes	SRSF9_HUMAN	Q13242	26 kDa	7	8	27	37
Serine/threonine-protein kinase 10	Homo sapiens	STK10_HUMAN	O94804	112 kDa	1	3	0	0
Serine/threonine-protein kinase 26	Boreoeutheria	STK26_HUMAN	Q9P289	47 kDa	0	3	0	0
Serine/threonine-protein kinase D2	Homo sapiens	KPCD2_HUMAN	Q9BZL6	97 kDa	1	0	2	0
Serine/threonine-protein kinase MARK2	Homo sapiens	MARK2_HUMAN	Q7KZI7	88 kDa	0	3	2	0
Serine/threonine-protein kinase MRCK beta	Homo sapiens	MRCKB_HUMAN	Q9Y5S2	194 kDa	6	3	9	4
Serine/threonine-protein kinase MRCK gamma	Homo sapiens	MRCKG_HUMAN	Q6DT37	172 kDa	0	2	4	1
Serine/threonine-protein kinase mTOR	Homininae	MTOR_HUMAN	P42345	289 kDa	2	1	0	0
Serine/threonine-protein kinase OSR1	Homo sapiens	OXSR1_HUMAN	O95747	58 kDa	5	5	3	4
Serine/threonine-protein kinase PRP4 homolog	Homo sapiens	PRP4B_HUMAN	Q13523	117 kDa	0	0	15	13
Serine/threonine-protein kinase SMG1	Homo sapiens	SMG1_HUMAN	Q96Q15	410 kDa	0	0	4	1
Serine/threonine-protein kinase tousled-like 2	Hominoidea	TLK2_HUMAN	Q86UE8	88 kDa	0	0	3	0
Serine/threonine-protein kinase VRK2	Homo sapiens	VRK2_HUMAN	Q86Y07	58 kDa	1	0	4	0
Serine/threonine-protein phosphatase 1 regulatory subunit 10	Homo sapiens	PP1RA_HUMAN	Q96QC0	99 kDa	0	0	6	0
Serine/threonine-protein phosphatase 2A 55 kDa regulatory subunit B alpha isoform	Boreoeutheria	2ABA_HUMAN	P63151	52 kDa	1	4	0	0
Serine/threonine-protein phosphatase 2A 56 kDa regulatory subunit delta isoform	Catarrhini	2A5D_HUMAN	Q14738	70 kDa	0	0	7	6
Serine/threonine-protein phosphatase 2A 56 kDa regulatory subunit gamma isoform	Homo sapiens	2A5G_HUMAN	Q13362	61 kDa	0	3	5	4
Serine/threonine-protein phosphatase 2A activator	Homo sapiens	PTPA_HUMAN	Q15257	41 kDa	1	0	5	1
Serine/threonine-protein phosphatase 2A catalytic subunit alpha isoform	Theria	PP2AA_HUMAN	P67775	36 kDa	0	0	6	1
Serine/threonine-protein phosphatase 2B catalytic subunit alpha isoform	Boreoeutheria	PP2BA_HUMAN	Q08209	59 kDa	2	3	7	1
Serine/threonine-protein phosphatase 5	Homo sapiens	PPP5_HUMAN	P53041	57 kDa	4	2	0	0
Serine/threonine-protein phosphatase 6 regulatory subunit 3	Homininae	PP6R3_HUMAN	Q5H9R7	98 kDa	0	0	5	0
Serine/threonine-protein phosphatase PGAM5, mitochondrial	Homininae	PGAM5_HUMAN	Q96HS1	32 kDa	1	1	11	4
Serine/threonine-protein phosphatase PP1-alpha catalytic subunit	Boreoeutheria	PP1A_HUMAN	P62136	38 kDa	4	3	22	10
Serine/threonine-protein phosphatase PP1-beta catalytic subunit	Amniota	PP1B_HUMAN	P62140	37 kDa	6	0	19	4
Serine-threonine kinase receptor-associated protein	Homininae	STRAP_HUMAN	Q9Y3F4	38 kDa	5	4	3	3
Serine--tRNA ligase, cytoplasmic	Homo sapiens	SYSC_HUMAN	P49591 (+1)	59 kDa	0	0	4	0
Serpin B5	Homo sapiens	SPB5_HUMAN	P36952	42 kDa	6	6	0	0
Serpin H1	Homininae	SERPH_HUMAN	P50454	46 kDa	2	0	0	4
Serrate RNA effector molecule homolog	Homo sapiens	SRRT_HUMAN	Q9BXP5	101 kDa	6	5	9	7
Serum albumin	Bos taurus	ALBU_BOVIN	P02769	69 kDa	465	410	319	350
Serum albumin	Homo sapiens	ALBU_HUMAN	P02768	69 kDa	45	49	0	0
SET and MYND domain-containing protein 5	Homo sapiens	SMYD5_HUMAN	Q6GMV2	47 kDa	0	0	3	0
Set1/Ash2 histone methyltransferase complex subunit ASH2	Homo sapiens	ASH2L_HUMAN	Q9UBL3	69 kDa	0	0	1	3
S-formylglutathione hydrolase	Homininae	ESTD_HUMAN	P10768	31 kDa	5	7	6	17
SH3 domain-binding protein 4	Homo sapiens	SH3B4_HUMAN	Q9P0V3	107 kDa	3	0	0	0
SH3 domain-containing kinase-binding protein 1	Homo sapiens	SH3K1_HUMAN	Q96B97	73 kDa	3	4	0	0
Sickle tail protein homolog	Homo sapiens	SKT_HUMAN	Q5T5P2	214 kDa	0	16	0	0
Signal recognition particle 14 kDa protein	Homo sapiens	SRP14_HUMAN	P37108	15 kDa	2	0	6	5
Signal recognition particle 19 kDa protein	Hominoidea	SRP19_HUMAN	P09132	16 kDa	2	1	4	1
Signal recognition particle subunit SRP68	Homo sapiens	SRP68_HUMAN	Q9UHB9	71 kDa	0	0	4	2
Signal recognition particle subunit SRP72	Homininae	SRP72_HUMAN	O76094	75 kDa	0	0	2	3
Signal transducer and activator of transcription 1-alpha/beta	Hominidae	STAT1_HUMAN	P42224	87 kDa	4	6	4	5
Signal transducer and activator of transcription 3	Boreoeutheria	STAT3_HUMAN	P40763	88 kDa	3	2	2	1
Signal transducing adapter molecule 1	Homo sapiens	STAM1_HUMAN	Q92783	59 kDa	1	2	0	3
Single-stranded DNA-binding protein, mitochondrial	Homininae	SSBP_HUMAN	Q04837 (+1)	17 kDa	1	0	3	3
Sister chromatid cohesion protein PDS5 homolog A	Homo sapiens	PDS5A_HUMAN	Q29RF7	151 kDa	7	4	10	19
Sister chromatid cohesion protein PDS5 homolog B	Hominoidea	PDS5B_HUMAN	Q9NTI5	165 kDa	2	0	17	4
Sjoegren syndrome/scleroderma autoantigen 1	Homininae	SSA27_HUMAN	O60232	21 kDa	0	0	5	2
SLIT-ROBO Rho GTPase activating protein 1, isoform CRA_a	Homo sapiens	G5EA48_HUMAN	G5EA48	117 kDa	0	0	3	0
Small nuclear ribonucleoprotein E	Amniota	RUXE_HUMAN	P62304	11 kDa	13	10	13	9
Small nuclear ribonucleoprotein F	Tetrapoda	RUXF_HUMAN	P62306	10 kDa	3	5	12	13
Small nuclear ribonucleoprotein G	Eutheria	RUXG_HUMAN	P62308	8 kDa	5	6	4	3
Small nuclear ribonucleoprotein Sm D1	Sarcopterygii	SMD1_HUMAN	P62314	13 kDa	6	3	22	15
Small nuclear ribonucleoprotein Sm D2	Euteleostomi	SMD2_HUMAN	P62316	14 kDa	17	8	10	20
Small nuclear ribonucleoprotein Sm D3	Euteleostomi	SMD3_HUMAN	P62318	14 kDa	7	5	13	13
Small nuclear ribonucleoprotein-associated proteins B and B'	Boreoeutheria	RSMB_HUMAN	P14678	25 kDa	16	14	15	24
Small ubiquitin-related modifier 1	Boreoeutheria	SUMO1_HUMAN	P63165	12 kDa	0	0	8	1
Small ubiquitin-related modifier 3	Homininae	SUMO3_HUMAN	P55854	12 kDa	0	1	3	0
SMARCA4 protein	Amniota	B9EGQ8_HUMAN	B9EGQ8 (+2)	189 kDa	8	11	27	38
SNARE-associated protein Snapin	Homininae	SNAPN_HUMAN	O95295	15 kDa	0	0	2	0
SNW domain-containing protein 1	Simiiformes	SNW1_HUMAN	Q13573	61 kDa	3	4	10	8
Sodium/potassium-transporting ATPase subunit alpha-1	Catarrhini	AT1A1_HUMAN	P05023	113 kDa	4	8	3	5
Solute carrier family 2, facilitated glucose transporter member 1	Boreoeutheria	GTR1_HUMAN	P11166 (+1)	54 kDa	4	2	6	4
Sorbitol dehydrogenase	Homo sapiens	DHSO_HUMAN	Q00796 (+1)	38 kDa	4	2	7	3
Sorcin	Hominidae	SORCN_HUMAN	P30626	22 kDa	4	2	4	2
SPATS2-like protein	Homininae	SPS2L_HUMAN	Q9NUQ6	62 kDa	4	2	1	0
Specifically androgen-regulated gene protein	Homo sapiens	SARG_HUMAN	Q9BW04	64 kDa	0	4	0	0
Spectrin alpha chain, non-erythrocytic 1	Homo sapiens	SPTN1_HUMAN	Q13813	285 kDa	57	40	65	43
Spectrin beta chain, non-erythrocytic 1	Homininae	SPTB2_HUMAN	Q01082	275 kDa	54	37	32	24
Spectrin beta chain, non-erythrocytic 2	Homo sapiens	SPTN2_HUMAN	O15020	271 kDa	2	13	17	19
Sperm-associated antigen 7	Catarrhini	SPAG7_HUMAN	O75391	26 kDa	0	0	4	0
Spermatogenesis-defective protein 39 homolog	Homininae	SPE39_HUMAN	Q9H9C1	57 kDa	0	0	2	0
Spermine synthase	Simiiformes	SPSY_HUMAN	P52788	41 kDa	0	0	7	0
Sperm-specific antigen 2	Homo sapiens	SSFA2_HUMAN	P28290	138 kDa	1	1	2	0
S-phase kinase-associated protein 1	Tetrapoda	SKP1_HUMAN	P63208	19 kDa	3	3	9	9
Sphingomyelin phosphodiesterase 4	Homo sapiens	NSMA3_HUMAN	Q9NXE4	93 kDa	3	1	4	14
Spliceosome RNA helicase DDX39B	Amniota	DX39B_HUMAN	Q13838	49 kDa	5	0	13	17
Spliceosome-associated protein CWC15 homolog	Euarchontoglires	CWC15_HUMAN	Q9P013	27 kDa	1	2	3	4
Splicing factor 1	Boreoeutheria	SF01_HUMAN	Q15637	68 kDa	3	9	13	6
Splicing factor 3A subunit 1	Homininae	SF3A1_HUMAN	Q15459	89 kDa	9	0	13	11
Splicing factor 3A subunit 2	Homininae	SF3A2_HUMAN	Q15428	49 kDa	0	2	1	2
Splicing factor 3A subunit 3	Simiiformes	SF3A3_HUMAN	Q12874	59 kDa	4	2	10	4
Splicing factor 3B subunit 1	Eutheria	SF3B1_HUMAN	O75533	146 kDa	20	8	44	33
Splicing factor 3B subunit 2	Homininae	SF3B2_HUMAN	Q13435	100 kDa	8	13	20	33
Splicing factor 3B subunit 3	Boreoeutheria	SF3B3_HUMAN	Q15393	136 kDa	13	6	17	38
Splicing factor 3B subunit 4	Catarrhini	SF3B4_HUMAN	Q15427	44 kDa	2	2	4	4
Splicing factor 3B subunit 5	Mammalia	SF3B5_HUMAN	Q9BWJ5	10 kDa	0	0	4	2
Splicing factor 3B subunit 6	Euteleostomi	SF3B6_HUMAN	Q9Y3B4	15 kDa	4	1	10	3
Splicing factor 4	Homo sapiens	A5PLN4_HUMAN	A5PLN4 (+1)	73 kDa	0	0	3	0
Splicing factor 45	Catarrhini	SPF45_HUMAN	Q96I25	45 kDa	0	4	4	2
Splicing factor U2AF 35 kDa subunit	Eutheria	U2AF1_HUMAN	Q01081	28 kDa	3	2	14	8
Splicing factor U2AF 65 kDa subunit	Euarchontoglires	U2AF2_HUMAN	P26368	54 kDa	13	7	12	17
Splicing factor, arginine/serine-rich 15	Homininae	SFR15_HUMAN	O95104	126 kDa	0	0	0	5
Splicing factor, arginine/serine-rich 19	Homo sapiens	SFR19_HUMAN	Q9H7N4	139 kDa	0	0	6	10
Splicing factor, proline- and glutamine-rich	Catarrhini	SFPQ_HUMAN	P23246	76 kDa	100	120	99	158
Splicing regulatory glutamine/lysine-rich protein 1	Homo sapiens	SREK1_HUMAN	Q8WXA9	59 kDa	0	0	1	3
Squalene synthase	Hominidae	FDFT_HUMAN	P37268	48 kDa	0	9	0	0
Squamous cell carcinoma antigen recognized by T-cells 3	Homo sapiens	SART3_HUMAN	Q15020	110 kDa	1	0	6	13
SRA stem-loop-interacting RNA-binding protein, mitochondrial	Homininae	SLIRP_HUMAN	Q9GZT3	12 kDa	0	0	5	0
Src substrate cortactin	Homo sapiens	SRC8_HUMAN	Q14247	62 kDa	11	8	24	7
Stabilin-1	Homo sapiens	STAB1_HUMAN	Q9NY15	275 kDa	0	2	0	0
Staphylococcal nuclease domain-containing protein 1	Homo sapiens	SND1_HUMAN	Q7KZF4	102 kDa	18	11	18	10
Stathmin	Amniota	STMN1_HUMAN	P16949	17 kDa	5	2	12	2
STE20-like serine/threonine-protein kinase	Homo sapiens	SLK_HUMAN	Q9H2G2	143 kDa	1	6	2	0
Sterile alpha motif domain-containing protein 9	Homo sapiens	SAMD9_HUMAN	Q5K651	184 kDa	7	1	0	0
Steroid receptor RNA activator 1, isoform CRA_a	Homo sapiens	B3KNT3_HUMAN	B3KNT3	26 kDa	0	0	5	0
Stomatin-like protein 2, mitochondrial	Hominidae	STML2_HUMAN	Q9UJZ1	39 kDa	0	0	3	0
Stress-70 protein, mitochondrial	Homo sapiens	GRP75_HUMAN	P38646 (+1)	74 kDa	4	10	11	12
Stress-induced-phosphoprotein 1	Homininae	STIP1_HUMAN	P31948	63 kDa	7	9	16	11
Structural maintenance of chromosomes 3	Homo sapiens	Q86VX4_HUMAN	Q86VX4 (+1)	142 kDa	0	2	26	25
Structural maintenance of chromosomes flexible hinge domain-containing protein 1	Hominidae	SMHD1_HUMAN	A6NHR9	226 kDa	3	0	9	17
Structural maintenance of chromosomes protein 1A	Simiiformes	SMC1A_HUMAN	Q14683	143 kDa	6	2	14	13
Structural maintenance of chromosomes protein 2	Homo sapiens	SMC2_HUMAN	O95347	136 kDa	4	11	4	5
Structural maintenance of chromosomes protein 4	Catarrhini	SMC4_HUMAN	Q9NTJ3	147 kDa	10	8	7	2
SUMO-conjugating enzyme UBC9	Euteleostomi	UBC9_HUMAN	P63279	18 kDa	1	0	7	8
SUN domain-containing protein 2	Homo sapiens	SUN2_HUMAN	Q9UH99	80 kDa	4	0	2	2
Superkiller viralicidic activity 2-like 2	Homo sapiens	SK2L2_HUMAN	P42285	118 kDa	0	3	4	2
Supervillin	Homo sapiens	SVIL_HUMAN	O95425	248 kDa	6	10	14	8
Suppressor of G2 allele of SKP1 homolog	Homininae	SUGT1_HUMAN	Q9Y2Z0	41 kDa	0	0	3	0
SURP and G-patch domain-containing protein 2	Homo sapiens	SUGP2_HUMAN	Q8IX01	120 kDa	5	3	1	6
Survival motor neuron protein	Homo sapiens	SMN_HUMAN	Q16637	32 kDa	0	0	4	0
SWI/SNF complex subunit SMARCC1	Homo sapiens	SMRC1_HUMAN	Q92922	123 kDa	5	6	10	21
SWI/SNF complex subunit SMARCC2	Homininae	SMRC2_HUMAN	Q8TAQ2	133 kDa	8	8	31	29
SWI/SNF-related matrix-associated actin-dependent regulator of chromatin subfamily A member 5	Homininae	SMCA5_HUMAN	O60264	122 kDa	2	8	22	21
SWI/SNF-related matrix-associated actin-dependent regulator of chromatin subfamily D member 2	Catarrhini	SMRD2_HUMAN	Q92925	59 kDa	4	6	16	2
SWI/SNF-related matrix-associated actin-dependent regulator of chromatin subfamily E member 1	Catarrhini	SMCE1_HUMAN	Q969G3	47 kDa	7	5	9	4
Symplekin	Homo sapiens	SYMPK_HUMAN	Q92797	141 kDa	3	1	11	14
Synaptotagmin-like protein 2	Homo sapiens	SYTL2_HUMAN	Q9HCH5	105 kDa	0	0	3	4
Syntaxin-binding protein 3	Homininae	STXB3_HUMAN	O00186	68 kDa	1	0	4	3
TAF6 RNA polymerase II, TATA box binding protein (TBP)-associated factor, 80kDa	Homo sapiens	A4D299_HUMAN	A4D299 (+1)	71 kDa	0	0	1	3
Talin-1	Homo sapiens	TLN1_HUMAN	Q9Y490	270 kDa	181	100	70	40
TAR DNA-binding protein 43	Hominidae	TADBP_HUMAN	Q13148	45 kDa	7	4	8	6
TATA-binding protein-associated factor 2N	Simiiformes	RBP56_HUMAN	Q92804	62 kDa	9	5	4	19
T-complex protein 1 subunit alpha	Simiiformes	TCPA_HUMAN	P17987	60 kDa	5	5	3	0
T-complex protein 1 subunit beta	Catarrhini	TCPB_HUMAN	P78371	57 kDa	7	5	2	1
T-complex protein 1 subunit delta	Simiiformes	TCPD_HUMAN	P50991	58 kDa	2	3	9	3
T-complex protein 1 subunit epsilon	Catarrhini	TCPE_HUMAN	P48643	60 kDa	2	3	0	2
T-complex protein 1 subunit gamma	Euarchontoglires	TCPG_HUMAN	P49368	61 kDa	10	11	8	11
T-complex protein 1 subunit theta	Hominidae	TCPQ_HUMAN	P50990	60 kDa	9	14	8	8
T-complex protein 1 subunit zeta	Hominoidea	TCPZ_HUMAN	P40227	58 kDa	5	15	4	3
Telomere-associated protein RIF1	Homo sapiens	RIF1_HUMAN	Q5UIP0	274 kDa	3	7	14	14
Tensin-4	Homo sapiens	TENS4_HUMAN	Q8IZW8	77 kDa	4	5	0	0
Testin	Hominidae	TES_HUMAN	Q9UGI8	48 kDa	11	7	3	3
Testis-expressed sequence 10 protein	Homo sapiens	TEX10_HUMAN	Q9NXF1	106 kDa	2	0	1	0
Tetratricopeptide repeat protein 37	Homo sapiens	TTC37_HUMAN	Q6PGP7	175 kDa	2	1	0	1
TGF-beta-activated kinase 1 and MAP3K7-binding protein 1	Catarrhini	TAB1_HUMAN	Q15750	55 kDa	0	0	3	0
Thioredoxin	Hominoidea	THIO_HUMAN	P10599	12 kDa	13	11	14	5
Thioredoxin domain-containing protein 17	Hominoidea	TXD17_HUMAN	Q9BRA2	14 kDa	2	1	6	4
Thioredoxin reductase 1, cytoplasmic	Homo sapiens	TRXR1_HUMAN	Q16881	71 kDa	0	0	0	2
Thioredoxin-like protein 1	Simiiformes	TXNL1_HUMAN	O43396	32 kDa	1	0	4	2
THO complex subunit 1	Homo sapiens	THOC1_HUMAN	Q96FV9	76 kDa	1	0	0	3
THO complex subunit 2	Catarrhini	THOC2_HUMAN	Q8NI27	183 kDa	2	0	2	18
THO complex subunit 4	Homo sapiens	THOC4_HUMAN	Q86V81	27 kDa	34	33	26	38
THO complex subunit 6 homolog	Homo sapiens	THOC6_HUMAN	Q86W42	38 kDa	0	0	7	4
Threonine--tRNA ligase, cytoplasmic	Homo sapiens	SYTC_HUMAN	P26639	83 kDa	2	0	2	3
Thrombospondin-1	Homo sapiens	TSP1_HUMAN	P07996	129 kDa	37	5	4	5
Thyroid hormone receptor-associated protein 3	Homininae	TR150_HUMAN	Q9Y2W1	109 kDa	24	24	26	32
Thyroid receptor-interacting protein 11	Homo sapiens	TRIPB_HUMAN	Q15643	228 kDa	0	0	4	0
Thyroid receptor-interacting protein 6	Homo sapiens	TRIP6_HUMAN	Q15654	50 kDa	3	6	0	2
Tight junction protein 1 (Zona occludens 1), isoform CRA_e	Homo sapiens	G5E9E7_HUMAN	G5E9E7	190 kDa	13	8	12	12
Tight junction protein ZO-2	Homo sapiens	ZO2_HUMAN	Q9UDY2	134 kDa	23	21	9	2
Tight junction protein ZO-3	Homo sapiens	ZO3_HUMAN	O95049	101 kDa	0	0	4	3
Titin, isoform CRA_a	Homo sapiens	D3DPG0_HUMAN	D3DPG0	3881 kDa	2	3	2	3
TNF receptor-associated factor 2	Homo sapiens	TRAF2_HUMAN	Q12933	56 kDa	3	3	0	0
Torsin-1A-interacting protein 1	Homo sapiens	TOIP1_HUMAN	Q5JTV8	66 kDa	4	3	6	14
Trafficking protein particle complex subunit 5	Homo sapiens	TPPC5_HUMAN	Q8IUR0	21 kDa	0	0	3	0
Trans-acting T-cell-specific transcription factor GATA-3	Homo sapiens	GATA3_HUMAN	P23771	48 kDa	0	1	6	8
Transaldolase	Homo sapiens	TALDO_HUMAN	P37837	38 kDa	0	0	3	7
Transcription and mRNA export factor ENY2	Boreoeutheria	ENY2_HUMAN	Q9NPA8	12 kDa	0	0	3	0
Transcription elongation factor A protein 1	Catarrhini	TCEA1_HUMAN	P23193	34 kDa	0	0	4	3
Transcription elongation factor SPT5	Homo sapiens	SPT5H_HUMAN	O00267	121 kDa	0	1	2	3
Transcription elongation factor SPT6	Homo sapiens	SPT6H_HUMAN	Q7KZ85	199 kDa	0	0	7	1
Transcription elongation regulator 1	Homininae	TCRG1_HUMAN	O14776	124 kDa	0	4	0	11
Transcription initiation factor IIB	Eutheria	TF2B_HUMAN	Q00403	35 kDa	0	2	3	0
Transcription initiation factor TFIID subunit 9	Homo sapiens	TAF9_HUMAN	Q16594	29 kDa	0	0	1	4
Transcription intermediary factor 1-alpha	Homininae	TIF1A_HUMAN	O15164	117 kDa	0	0	12	8
Transcription intermediary factor 1-beta	Homininae	TIF1B_HUMAN	Q13263	89 kDa	53	26	99	104
Transcriptional repressor NF-X1	Homininae	NFX1_HUMAN	Q12986	124 kDa	0	0	3	0
Transcriptional repressor p66-alpha	Homo sapiens	P66A_HUMAN	Q86YP4	68 kDa	3	0	5	8
Transcriptional repressor p66-beta	Simiiformes	P66B_HUMAN	Q8WXI9	65 kDa	4	2	4	7
Transcriptional repressor protein YY1	Catarrhini	TYY1_HUMAN	P25490	45 kDa	0	0	4	4
Transducin-like enhancer protein 3	Catarrhini	TLE3_HUMAN	Q04726	83 kDa	2	1	9	7
Transformation/transcription domain-associated protein	Homo sapiens	TRRAP_HUMAN	Q9Y4A5	438 kDa	2	0	18	23
Transformation-related protein 14	Homo sapiens	Q597H1_HUMAN	Q597H1 (+1)	43 kDa	2	0	0	2
Transformer-2 protein homolog alpha	Euarchontoglires	TRA2A_HUMAN	Q13595	33 kDa	3	1	5	16
Transformer-2 protein homolog beta	Boreoeutheria	TRA2B_HUMAN	P62995	34 kDa	5	6	15	11
Transforming protein RhoA	Theria	RHOA_HUMAN	P61586	22 kDa	2	2	7	3
Transgelin	Hominoidea	TAGL_HUMAN	Q01995	23 kDa	1	0	2	0
Transgelin-2	Catarrhini	TAGL2_HUMAN	P37802	22 kDa	29	10	29	25
Transient receptor potential cation channel subfamily M member 7	root	TRPM7_HUMAN	Q96QT4	213 kDa	1	4	4	4
Transitional endoplasmic reticulum ATPase	Euarchontoglires	TERA_HUMAN	P55072	89 kDa	14	3	11	7
Transketolase	Homo sapiens	TKT_HUMAN	P29401	68 kDa	5	12	12	14
Translationally-controlled tumor protein	Boreoeutheria	TCTP_HUMAN	P13693	20 kDa	2	0	6	1
Translocon-associated protein subunit delta	Hominidae	SSRD_HUMAN	P51571	19 kDa	2	0	2	0
Transmembrane channel-like protein 6	Homo sapiens	TMC6_HUMAN	Q7Z403	90 kDa	0	0	2	0
Transmembrane emp24 domain-containing protein 10	Homo sapiens	TMEDA_HUMAN	P49755	25 kDa	0	0	6	2
Transmembrane protein 209	Homo sapiens	TM209_HUMAN	Q96SK2	63 kDa	2	2	2	7
Transmembrane protein 214	Homo sapiens	TM214_HUMAN	Q6NUQ4	77 kDa	1	0	8	3
Transportin-1	Catarrhini	TNPO1_HUMAN	Q92973	102 kDa	5	5	13	9
Transportin-2	Catarrhini	TNPO2_HUMAN	O14787	101 kDa	0	0	5	8
Transportin-3	Catarrhini	TNPO3_HUMAN	Q9Y5L0	104 kDa	4	2	10	8
Treacle protein	Homo sapiens	TCOF_HUMAN	Q13428	152 kDa	7	12	6	5
Treslin	Homo sapiens	TICRR_HUMAN	Q7Z2Z1	211 kDa	0	0	1	2
Trinucleotide repeat-containing gene 6B protein	Homo sapiens	TNR6B_HUMAN	Q9UPQ9	194 kDa	3	2	0	1
TRIO and F-actin-binding protein	Homo sapiens	TARA_HUMAN	Q9H2D6	261 kDa	5	1	0	0
Triosephosphate isomerase	Homininae	TPIS_HUMAN	P60174	31 kDa	5	2	6	10
Tripartite motif-containing protein 29	Homo sapiens	TRI29_HUMAN	Q14134	66 kDa	3	18	0	0
Tripartite motif-containing protein 45	Homo sapiens	TRI45_HUMAN	Q9H8W5	64 kDa	0	0	2	0
Tripartite motif-containing protein 47	Homo sapiens	TRI47_HUMAN	Q96LD4	70 kDa	3	0	0	0
Triple functional domain protein	Homo sapiens	TRIO_HUMAN	O75962	347 kDa	10	3	3	0
tRNA (cytosine(34)-C(5))-methyltransferase	Homo sapiens	NSUN2_HUMAN	Q08J23	86 kDa	1	2	3	0
tRNA pseudouridine synthase A, mitochondrial	Homo sapiens	TRUA_HUMAN	Q9Y606	47 kDa	0	0	0	2
tRNA-splicing endonuclease subunit Sen34	Homininae	SEN34_HUMAN	Q9BSV6	34 kDa	0	0	2	5
tRNA-splicing ligase RtcB homolog	Boreoeutheria	RTCB_HUMAN	Q9Y3I0	55 kDa	10	15	7	11
Tropomodulin-3	Homo sapiens	TMOD3_HUMAN	Q9NYL9	40 kDa	12	7	10	3
Tropomyosin 1 (Alpha) isoform 4	Homininae	D9YZV5_HUMAN	D9YZV5	33 kDa	16	1	54	14
Tropomyosin 1 (Alpha), isoform CRA_m	Homo sapiens	H7BYY1_HUMAN	H7BYY1	29 kDa	16	3	42	15
Tropomyosin alpha-1 chain	Homo sapiens	TPM1_HUMAN	P09493	33 kDa	0	0	53	0
Tropomyosin alpha-3 chain	Amniota	TPM3_HUMAN	P06753	33 kDa	18	0	41	22
Tropomyosin alpha-4 chain	Boreoeutheria	TPM4_HUMAN	P67936	29 kDa	21	5	54	20
Tubulin alpha-1B chain	Euteleostomi	TBA1B_HUMAN	P68363	50 kDa	93	77	94	54
Tubulin alpha-1C chain	Catarrhini	TBA1C_HUMAN	Q9BQE3	50 kDa	75	70	78	44
Tubulin alpha-4A chain	Boreoeutheria	TBA4A_HUMAN	P68366	50 kDa	71	49	56	40
Tubulin beta chain	Amniota	TBB5_HUMAN	P07437	50 kDa	134	108	185	104
Tubulin beta-2B chain	Eutheria	TBB2B_HUMAN	Q9BVA1	50 kDa	101	81	136	75
Tubulin beta-3 chain	Amniota	TBB3_HUMAN	Q13509	50 kDa	81	61	128	72
Tubulin beta-4B chain	Metazoa	TBB4B_HUMAN	P68371	50 kDa	130	103	170	99
Tubulin beta-6 chain	Catarrhini	TBB6_HUMAN	Q9BUF5	50 kDa	50	44	66	38
Tubulin-folding cofactor B	Homininae	TBCB_HUMAN	Q99426	27 kDa	4	1	7	7
Tubulin-specific chaperone A	Homininae	TBCA_HUMAN	O75347	13 kDa	2	0	4	0
Tubulin-specific chaperone D	Homo sapiens	TBCD_HUMAN	Q9BTW9	133 kDa	6	1	3	4
Tubulin--tyrosine ligase-like protein 12	Homo sapiens	TTL12_HUMAN	Q14166	74 kDa	0	1	3	0
Tuftelin-interacting protein 11	Homininae	TFP11_HUMAN	Q9UBB9	97 kDa	0	0	2	0
Tumor necrosis factor receptor type 1-associated DEATH domain protein	Homininae	TRADD_HUMAN	Q15628	34 kDa	0	0	2	0
Tumor suppressor p53-binding protein 1	Homo sapiens	TP53B_HUMAN	Q12888	214 kDa	0	0	2	4
Twinfilin-1	Homo sapiens	TWF1_HUMAN	Q12792	40 kDa	0	0	3	2
Type II inositol 3,4-bisphosphate 4-phosphatase	Homo sapiens	INP4B_HUMAN	O15327	105 kDa	0	0	2	5
Tyrosine-protein kinase BAZ1B	Homo sapiens	BAZ1B_HUMAN	Q9UIG0	171 kDa	1	2	11	4
Tyrosine-protein kinase CSK	Catarrhini	CSK_HUMAN	P41240	51 kDa	4	6	8	0
Tyrosine-protein kinase Yes	Homininae	YES_HUMAN	P07947	61 kDa	3	6	7	1
Tyrosine-protein phosphatase non-receptor type 1	Homininae	PTN1_HUMAN	P18031	50 kDa	0	3	12	2
Tyrosine-protein phosphatase non-receptor type 12	Homo sapiens	PTN12_HUMAN	Q05209	88 kDa	2	3	0	0
Tyrosine-protein phosphatase non-receptor type 23	Homo sapiens	PTN23_HUMAN	Q9H3S7	179 kDa	1	0	3	2
Tyrosine--tRNA ligase, cytoplasmic	Homo sapiens	SYYC_HUMAN	P54577	59 kDa	2	4	7	1
U1 small nuclear ribonucleoprotein 70 kDa	Catarrhini	RU17_HUMAN	P08621	52 kDa	5	7	12	14
U1 small nuclear ribonucleoprotein A	Homo sapiens	SNRPA_HUMAN	P09012	31 kDa	3	6	16	14
U1 small nuclear ribonucleoprotein C	Eutheria	RU1C_HUMAN	P09234	17 kDa	0	3	1	0
U2 small nuclear ribonucleoprotein A'	Boreoeutheria	RU2A_HUMAN	P09661	28 kDa	0	5	7	6
U2 snRNP-associated SURP motif-containing protein	Boreoeutheria	SR140_HUMAN	O15042	118 kDa	2	4	8	12
U4/U6 small nuclear ribonucleoprotein Prp3	Boreoeutheria	PRPF3_HUMAN	O43395	78 kDa	0	2	8	19
U4/U6 small nuclear ribonucleoprotein Prp31	Simiiformes	PRP31_HUMAN	Q8WWY3	55 kDa	1	0	4	7
U4/U6 small nuclear ribonucleoprotein Prp4	Homininae	PRP4_HUMAN	O43172 (+2)	58 kDa	2	0	6	14
U4/U6.U5 small nuclear ribonucleoprotein 27 kDa protein	Boreoeutheria	SNR27_HUMAN	Q8WVK2	19 kDa	0	0	3	1
U4/U6.U5 tri-snRNP-associated protein 1	Homo sapiens	SNUT1_HUMAN	O43290	90 kDa	4	2	14	13
U4/U6.U5 tri-snRNP-associated protein 2	Homo sapiens	SNUT2_HUMAN	Q53GS9	65 kDa	0	0	2	2
U5 small nuclear ribonucleoprotein 200 kDa helicase	Hominidae	U520_HUMAN	O75643	245 kDa	32	24	57	80
U5 small nuclear ribonucleoprotein 40 kDa protein	Catarrhini	SNR40_HUMAN	Q96DI7	39 kDa	1	1	10	5
U6 snRNA-associated Sm-like protein LSm4	Boreoeutheria	LSM4_HUMAN	Q9Y4Z0	15 kDa	0	3	4	6
U6 snRNA-associated Sm-like protein LSm6	Sarcopterygii	LSM6_HUMAN	P62312	9 kDa	0	0	4	5
U6 snRNA-associated Sm-like protein LSm8	Amniota	LSM8_HUMAN	O95777	10 kDa	0	4	0	3
UAP56-interacting factor	Homininae	UIF_HUMAN	Q96QD9	36 kDa	2	1	6	5
Ubiquitin carboxyl-terminal hydrolase 10	Homo sapiens	UBP10_HUMAN	Q14694	87 kDa	1	4	6	4
Ubiquitin carboxyl-terminal hydrolase 14	Catarrhini	UBP14_HUMAN	P54578	56 kDa	4	3	1	0
Ubiquitin carboxyl-terminal hydrolase 32	Homo sapiens	UBP32_HUMAN	Q8NFA0	182 kDa	0	0	4	0
Ubiquitin carboxyl-terminal hydrolase 5	Homininae	UBP5_HUMAN	P45974	96 kDa	4	2	10	10
Ubiquitin carboxyl-terminal hydrolase 7	Homo sapiens	UBP7_HUMAN	Q93009	128 kDa	2	0	7	11
Ubiquitin carboxyl-terminal hydrolase 8	Homo sapiens	UBP8_HUMAN	P40818	128 kDa	2	0	0	8
Ubiquitin fusion degradation protein 1 homolog	Boreoeutheria	UFD1_HUMAN	Q92890	35 kDa	0	1	6	4
Ubiquitin ligase E3A isoform 1	Homo sapiens	Q5W7F7_HUMAN	Q5W7F7	98 kDa	0	0	3	0
Ubiquitin thioesterase OTUB1	Boreoeutheria	OTUB1_HUMAN	Q96FW1	31 kDa	2	0	9	2
Ubiquitin-40S ribosomal protein S27a	Tetrapoda	RS27A_HUMAN	P62979	18 kDa	39	39	92	74
Ubiquitin-60S ribosomal protein L40	Tetrapoda	RL40_HUMAN	P62987	15 kDa	45	42	88	73
Ubiquitin-associated protein 2	root	UBAP2_HUMAN	Q5T6F2	117 kDa	1	6	0	0
Ubiquitin-associated protein 2-like	Homo sapiens	UBP2L_HUMAN	Q14157	115 kDa	9	9	12	14
Ubiquitin-fold modifier 1	Boreoeutheria	UFM1_HUMAN	P61960	9 kDa	0	0	4	0
Ubiquitin-like modifier-activating enzyme 1	Homo sapiens	UBA1_HUMAN	P22314	118 kDa	2	0	4	1
Ubiquitin-like protein 4A	Homininae	UBL4A_HUMAN	P11441	18 kDa	0	0	3	0
UBX domain-containing protein 1	Homo sapiens	UBXN1_HUMAN	Q04323	33 kDa	0	0	6	0
UDP-glucose 6-dehydrogenase	Simiiformes	UGDH_HUMAN	O60701	55 kDa	0	0	9	4
UDP-N-acetylglucosamine--peptide N-acetylglucosaminyltransferase 110 kDa subunit	Homininae	OGT1_HUMAN	O15294	117 kDa	3	3	6	3
UMP-CMP kinase	cellular organisms	KCY_HUMAN	P30085	22 kDa	7	1	6	2
UNC84A protein	Homo sapiens	A7MCZ7_HUMAN	A7MCZ7 (+1)	90 kDa	0	1	12	27
Unconventional myosin-Ib	Hominoidea	MYO1B_HUMAN	O43795	132 kDa	11	5	10	15
Unconventional myosin-Ic	Homo sapiens	MYO1C_HUMAN	O00159	122 kDa	49	18	11	20
Unconventional myosin-Id	Homo sapiens	MYO1D_HUMAN	O94832	116 kDa	0	1	10	4
Unconventional myosin-Ie	Homo sapiens	MYO1E_HUMAN	Q12965	127 kDa	4	11	0	0
Unconventional myosin-Va	Homo sapiens	MYO5A_HUMAN	Q9Y4I1	215 kDa	2	1	4	9
Unconventional myosin-Vc	Homo sapiens	MYO5C_HUMAN	Q9NQX4	203 kDa	0	0	9	19
Unconventional myosin-VI	Homo sapiens	MYO6_HUMAN	Q9UM54	150 kDa	9	3	28	3
Unconventional myosin-XVIIIa	Homo sapiens	MY18A_HUMAN	Q92614	233 kDa	3	23	9	8
UPF0428 protein CXorf56	Boreoeutheria	CX056_HUMAN	Q9H5V9	26 kDa	0	1	2	0
UPF0461 protein C5orf24	Catarrhini	CE024_HUMAN	Q7Z6I8	20 kDa	2	2	2	4
UTP--glucose-1-phosphate uridylyltransferase	Homininae	UGPA_HUMAN	Q16851	57 kDa	3	6	0	0
Utrophin	Homo sapiens	UTRO_HUMAN	P46939	394 kDa	13	3	3	1
Uveal autoantigen with coiled-coil domains and ankyrin repeats	Homo sapiens	UACA_HUMAN	Q9BZF9	163 kDa	10	1	9	5
Vacuolar protein sorting-associated protein 13C	Homo sapiens	VP13C_HUMAN	Q709C8	422 kDa	4	0	0	0
Vacuolar protein sorting-associated protein 26A	Simiiformes	VP26A_HUMAN	O75436	38 kDa	0	0	10	3
Vacuolar protein sorting-associated protein 29	Euarchontoglires	VPS29_HUMAN	Q9UBQ0	21 kDa	1	3	0	1
Vacuolar protein sorting-associated protein 35	Catarrhini	VPS35_HUMAN	Q96QK1	92 kDa	2	7	6	3
Vacuolar protein sorting-associated protein 4B	Hominidae	VPS4B_HUMAN	O75351	49 kDa	1	2	0	3
Vacuolar protein sorting-associated protein 51 homolog	Homo sapiens	VPS51_HUMAN	Q9UID3	86 kDa	0	0	2	0
Vacuolar protein sorting-associated protein VTA1 homolog	Homininae	VTA1_HUMAN	Q9NP79	34 kDa	3	0	0	4
Valine--tRNA ligase	Homo sapiens	SYVC_HUMAN	P26640	140 kDa	5	8	3	6
Vasodilator-stimulated phosphoprotein	Homo sapiens	VASP_HUMAN	P50552	40 kDa	6	7	13	0
VBP1 protein	Catarrhini	Q6FH24_HUMAN	Q6FH24	19 kDa	0	0	2	3
Very low-density lipoprotein receptor	Homo sapiens	VLDLR_HUMAN	P98155	96 kDa	0	2	0	0
Very-long-chain enoyl-CoA reductase	Homininae	TECR_HUMAN	Q9NZ01	36 kDa	0	0	4	0
Vesicle-associated membrane protein-associated protein A	Simiiformes	VAPA_HUMAN	Q9P0L0	28 kDa	0	2	6	2
Vesicle-associated membrane protein-associated protein B/C	Catarrhini	VAPB_HUMAN	O95292	27 kDa	0	1	4	3
Vesicle-fusing ATPase	Homo sapiens	NSF_HUMAN	P46459	83 kDa	2	0	1	5
Vesicle-trafficking protein SEC22b	Homo sapiens	SC22B_HUMAN	O75396	25 kDa	0	0	12	4
Vigilin	Homo sapiens	VIGLN_HUMAN	Q00341	141 kDa	13	10	32	11
Vimentin	Homininae	VIME_HUMAN	P08670	54 kDa	222	155	0	0
Vinculin	Homininae	VINC_HUMAN	P18206	124 kDa	41	38	11	8
Voltage-dependent anion-selective channel protein 2	Homininae	VDAC2_HUMAN	P45880	32 kDa	0	0	2	4
V-type proton ATPase subunit d 1	Boreoeutheria	VA0D1_HUMAN	P61421	40 kDa	0	0	4	0
WD repeat and HMG-box DNA-binding protein 1	Homo sapiens	WDHD1_HUMAN	O75717	126 kDa	2	3	0	2
WD repeat-containing protein 1	Homo sapiens	WDR1_HUMAN	O75083	66 kDa	37	25	11	8
WD repeat-containing protein 18	Homo sapiens	WDR18_HUMAN	Q9BV38	47 kDa	0	0	1	4
WD repeat-containing protein 5	Boreoeutheria	WDR5_HUMAN	P61964	37 kDa	3	2	8	11
WD repeat-containing protein 61	Boreoeutheria	WDR61_HUMAN	Q9GZS3	34 kDa	0	0	2	3
WD repeat-containing protein 82	Boreoeutheria	WDR82_HUMAN	Q6UXN9	35 kDa	2	0	5	5
WD40 repeat-containing protein SMU1	Boreoeutheria	SMU1_HUMAN	Q2TAY7	58 kDa	5	4	6	4
Wings apart-like protein homolog	Homo sapiens	WAPL_HUMAN	Q7Z5K2	133 kDa	0	2	0	2
WNK lysine deficient protein kinase 1, isoform CRA_b	Homo sapiens	D3DUP1_HUMAN	D3DUP1 (+2)	251 kDa	0	1	2	3
WW domain-binding protein 11	Homo sapiens	WBP11_HUMAN	Q9Y2W2	70 kDa	1	3	5	5
X-ray radiation resistance-associated protein 1	Homo sapiens	XRRA1_HUMAN	Q6P2D8	90 kDa	0	4	1	3
X-ray repair cross-complementing protein 5	Homo sapiens	XRCC5_HUMAN	P13010	83 kDa	17	1	25	19
X-ray repair cross-complementing protein 6	Homininae	XRCC6_HUMAN	P12956	70 kDa	10	9	29	28
Y-box-binding protein 3	Homo sapiens	YBOX3_HUMAN	P16989	40 kDa	9	0	0	0
YEATS domain-containing protein 4	Simiiformes	YETS4_HUMAN	O95619	27 kDa	0	0	3	1
YLP motif-containing protein 1	Homo sapiens	YLPM1_HUMAN	P49750	220 kDa	10	7	22	30
YTH domain-containing family protein 3	Catarrhini	YTHD3_HUMAN	Q7Z739	64 kDa	2	0	2	1
YTH domain-containing protein 1	Homo sapiens	YTDC1_HUMAN	Q96MU7	85 kDa	1	0	8	3
Zinc finger CCCH domain-containing protein 11A	Homo sapiens	ZC11A_HUMAN	O75152	89 kDa	1	2	6	6
Zinc finger CCCH domain-containing protein 13	Homo sapiens	ZC3HD_HUMAN	Q5T200	197 kDa	5	7	6	10
Zinc finger CCCH domain-containing protein 14	Homo sapiens	ZC3HE_HUMAN	Q6PJT7	83 kDa	1	6	6	10
Zinc finger CCCH domain-containing protein 18	Homo sapiens	ZCH18_HUMAN	Q86VM9	106 kDa	1	0	3	1
Zinc finger CCCH domain-containing protein 4	Homo sapiens	ZC3H4_HUMAN	Q9UPT8	140 kDa	0	0	3	11
Zinc finger CCCH-type antiviral protein 1	Homo sapiens	ZCCHV_HUMAN	Q7Z2W4	101 kDa	4	6	6	6
Zinc finger homeobox protein 4	Homo sapiens	ZFHX4_HUMAN	Q86UP3	394 kDa	0	1	0	2
Zinc finger matrin-type protein 2	Eutheria	ZMAT2_HUMAN	Q96NC0	24 kDa	0	0	2	0
Zinc finger MYM-type protein 2	Homo sapiens	ZMYM2_HUMAN	Q9UBW7	155 kDa	0	0	6	3
Zinc finger MYM-type protein 3	Homo sapiens	ZMYM3_HUMAN	Q14202	152 kDa	0	1	3	1
Zinc finger MYM-type protein 4	Homo sapiens	ZMYM4_HUMAN	Q5VZL5	173 kDa	0	0	4	0
Zinc finger protein 185	Homo sapiens	ZN185_HUMAN	O15231	74 kDa	11	1	3	4
Zinc finger protein 217	Homo sapiens	ZN217_HUMAN	O75362	115 kDa	0	0	5	8
Zinc finger protein 320	Homo sapiens	ZN320_HUMAN	A2RRD8	59 kDa	0	0	4	2
Zinc finger protein 512B	Homo sapiens	Z512B_HUMAN	Q96KM6	97 kDa	4	0	2	0
Zinc finger protein 593	Homininae	ZN593_HUMAN	O00488	15 kDa	1	5	0	6
Zinc finger protein 609	Homo sapiens	ZN609_HUMAN	O15014	151 kDa	0	0	2	0
Zinc finger protein 638	Homo sapiens	ZN638_HUMAN	Q14966	221 kDa	1	5	17	11
Zinc finger protein 687	Homo sapiens	ZN687_HUMAN	Q8N1G0	130 kDa	0	0	4	2
Zinc finger protein 721	Homo sapiens	ZN721_HUMAN	Q8TF20	105 kDa	0	3	0	0
Zinc finger protein 91	Homininae	ZNF91_HUMAN	Q05481	137 kDa	0	0	0	2
Zinc finger protein castor homolog 1	Homo sapiens	CASZ1_HUMAN	Q86V15	190 kDa	0	0	3	0
Zinc finger protein RFP	Catarrhini	TRI27_HUMAN	P14373	58 kDa	0	0	0	3
Zinc finger protein ZPR1	Homo sapiens	ZPR1_HUMAN	O75312	51 kDa	2	1	0	0
Zinc finger RNA binding protein	Homo sapiens	B2RNR6_HUMAN	B2RNR6	117 kDa	0	4	3	5
Zinc finger transcription factor Trps1	Homo sapiens	TRPS1_HUMAN	Q9UHF7	142 kDa	0	1	12	2
Zinc finger, NFX1-type containing 1, isoform CRA_b	Homo sapiens	H0UI63_HUMAN	H0UI63	220 kDa	3	2	1	0
Zyxin	Homo sapiens	ZYX_HUMAN	Q15942	61 kDa	15	12	20	4

## Sheet: FullStats
		Gr1		Gr2			Gr1		Gr2		Stats			TopHits
UniProtKB IDs	Acc#	10CA RPA194	5624 RPA194	10AT RPA194	MCF7 RPA194		avg	stdev	avg	stdev	SAM	Ttest	Fold(Gr1/Gr2)	Filter1	Filter2	Pass	Stats Note(s)
Partitioning defective 3 homolog	Q8TEW0	12	15	2	3		13.5	2.12132	2.5	0.707107	3.88909	0.031331	5.4	1	1	1	<SAM≥0.6 & p≤0.10 & Fold≥1.5
Chromosome transmission fidelity protein 8 homolog isoform 2	P0CG12	21	19	7	1		20	1.41421	4	4.24264	2.82843	0.045779	5	1	1	1
PRSS3 protein	A1A508	11	10	2	3		10.5	0.707107	2.5	0.707107	5.65685	0.00386106	4.2	1	1	1
Junction plakoglobin	P14923	38	41	11	13		39.5	2.12132	12	1.41421	7.77817	0.00368863	3.29167	1	1	1
Desmoglein-2	Q14126	16	27	12	2		21.5	7.77817	7	7.07107	0.976481	0.0957607	3.07143	1	1	1
CLE	Q5RLJ0	7	11	2	4		9	2.82843	3	1.41421	1.41421	0.0789817	3	1	1	1
E3 ubiquitin-protein ligase BRE1A	Q5VTR2	4	6	1	3		5	1.41421	2	1.41421	1.06066	0.0839749	2.5	1	1	1
H/ACA ribonucleoprotein complex subunit 1	Q9NY12	5	7	1	4		6	1.41421	2.5	2.12132	0.989949	0.105082	2.4	1	1	1
RNA-binding protein 4	Q9BWF3	3	4	1	2		3.5	0.707107	1.5	0.707107	1.41421	0.0527864	2.33333	1	1	1
Ras-related protein Rab-5C	P51148	6	9	2	5		7.5	2.12132	3.5	2.12132	0.942809	0.1	2.14286	1	1	1
40S ribosomal protein S25	P62851	4	6	2	3		5	1.41421	2.5	0.707107	1.17851	0.0993637	2	1	1	1
High glucose-regulated protein 8	B5BU99	3	3	1	2		3	0	1.5	0.707107	2.12132	0.102416	2	1	1	1
Mitotic interactor and substrate of PLK1	Q8IVT2	18	20	13	6		19	1.41421	9.5	4.94975	1.49278	0.101975	2	1	1	1
Nucleolysin TIAR	Q01085	8	8	3	5		8	0	4	1.41421	2.82843	0.0779791	2	1	1	1
Paraspeckle component 1	Q8WXF1	41	52	23	25		46.5	7.77817	24	1.41421	2.44768	0.0715052	1.9375	1	1	1
40S ribosomal protein S16	P62249	26	25	13	15		25.5	0.707107	14	1.41421	5.42115	0.0119908	1.82143	1	1	1
Valine--tRNA ligase	P26640	8	6	5	3		7	1.41421	4	1.41421	1.06066	0.0839749	1.75	1	1	1
Protein PRRC2C	Q9Y520	44	34	25	20		39	7.07107	22.5	3.53553	1.55563	0.069754	1.73333	1	1	1
60S ribosomal protein L13	P26373	80	100	63	45		90	14.1421	54	12.7279	1.33978	0.0586079	1.66667	1	1	1
RNA-binding protein 14	Q96PK6	40	50	28	26		45	7.07107	27	1.41421	2.12132	0.0804813	1.66667	1	1	1
Far upstream element-binding protein 1	Q96AE4	31	40	26	17		35.5	6.36396	21.5	6.36396	1.09994	0.0794108	1.65116	1	1	1
Polyadenylate-binding protein 1	P11940	24	31	19	15		27.5	4.94975	17	2.82843	1.34993	0.0760837	1.61765	1	1	1
40S ribosomal protein S17-like	P0CW22	4	4	2	3		4	0	2.5	0.707107	2.12132	0.102416	1.6	1	1	1
LIM domain only protein 7	Q8WWI1	4	4	2	3		4	0	2.5	0.707107	2.12132	0.102416	1.6	1	1	1
Heterogeneous nuclear ribonucleoprotein D-like	O14979	13	15	22	20		14	1.41421	21	1.41421	2.47487	0.019238	-1.5	1	1	1	<SAM≥0.6 & p≤0.10 & Fold≤-1.5
TAR DNA-binding protein 43	Q13148	4	6	7	8		5	1.41421	7.5	0.707107	1.17851	0.0993637	-1.5	1	1	1
60S ribosomal protein L15	P61313	8	7	12	11		7.5	0.707107	11.5	0.707107	2.82843	0.0149287	-1.53333	1	1	1
14-3-3 protein beta/alpha	P31946	8	14	20	16		11	4.24264	18	2.82843	0.989949	0.105082	-1.63636	1	1	1
Myosin-9	P35579	229	225	344	427		227	2.82843	385.5	58.6899	2.57647	0.0811531	-1.69824	1	1	1
Staphylococcal nuclease domain-containing protein 1	Q7KZF4	11	10	18	18		10.5	0.707107	18	0	10.6066	0.0211893	-1.71429	1	1	1
SWI/SNF-related matrix-associated actin-dependent regulator of chromatin subfamily E member 1	Q969G3	5	4	7	9		4.5	0.707107	8	1.41421	1.64992	0.0645239	-1.77778	1	1	1
Bifunctional glutamate/proline--tRNA ligase	P07814	11	13	19	25		12	1.41421	22	4.24264	1.76777	0.078879	-1.83333	1	1	1
Archain 1, isoform CRA_a	B0YIW6	4	3	7	6		3.5	0.707107	6.5	0.707107	2.12132	0.0256584	-1.85714	1	1	1
Phospholipase A-2-activating protein	Q9Y263	8	4	11	12		6	2.82843	11.5	0.707107	1.55563	0.102725	-1.91667	1	1	1
Putative 60S ribosomal protein L39-like 5	Q59GN2	8	9	19	14		8.5	0.707107	16.5	3.53553	1.88562	0.0906931	-1.94118	1	1	1
DNA methyltransferase 1-associated protein 1	Q9NPF5	2	1	3	3		1.5	0.707107	3	0	2.12132	0.102416	-2	1	1	1
Mucin-19	Q7Z5P9	1	2	3	3		1.5	0.707107	3	0	2.12132	0.102416	-2	1	1	1
Myosin regulatory light chain 12A	P19105	9	15	24	27		12	4.24264	25.5	2.12132	2.12132	0.0458552	-2.125	1	1	1
Actin-related protein 3	P61158	5	2	9	6		3.5	2.12132	7.5	2.12132	0.942809	0.1	-2.14286	1	1	1
Serine/threonine-protein kinase MRCK beta	Q9Y5S2	3	4	6	9		3.5	0.707107	7.5	2.12132	1.41421	0.100954	-2.14286	1	1	1
ATP-dependent RNA helicase DDX3X	O00571	13	12	22	32		12.5	0.707107	27	7.07107	1.86419	0.104207	-2.16	1	1	1
Histone H1x	Q92522	3	8	11	13		5.5	3.53553	12	1.41421	1.3132	0.0997684	-2.18182	1	1	1
Zyxin	Q15942	12	4	15	20		8	5.65685	17.5	3.53553	1.03346	0.102749	-2.1875	1	1	1
Tropomodulin-3	Q9NYL9	7	3	12	10		5	2.82843	11	1.41421	1.41421	0.0789817	-2.2	1	1	1
Filamin-C	Q14315	15	11	29	29		13	2.82843	29	0	5.65685	0.0395834	-2.23077	1	1	1
Histone-binding protein RBBP7	Q16576	7	2	12	9		4.5	3.53553	10.5	2.12132	1.06066	0.101654	-2.33333	1	1	1
PHD finger-like domain-containing protein 5A	Q7RTV0	1	2	3	4		1.5	0.707107	3.5	0.707107	1.41421	0.0527864	-2.33333	1	1	1
Dynein light chain 1, cytoplasmic	P63167	5	6	12	14		5.5	0.707107	13	1.41421	3.53553	0.0222669	-2.36364	1	1	1
Transitional endoplasmic reticulum ATPase	P55072	3	7	14	11		5	2.82843	12.5	2.12132	1.51523	0.0522417	-2.5	1	1	1
Glutamine--tRNA ligase	P47897	3	4	9	9		3.5	0.707107	9	0	7.77817	0.0288579	-2.57143	1	1	1
DIS3	A8QI98	3	2	8	5		2.5	0.707107	6.5	2.12132	1.41421	0.100954	-2.6	1	1	1
p180/ribosome receptor	A7BI36	22	7	38	38		14.5	10.6066	38	0	2.2156	0.0983357	-2.62069	1	1	1
SAFB-like transcription modulator	Q9NWH9	3	6	10	14		4.5	2.12132	12	2.82843	1.51523	0.0522417	-2.66667	1	1	1
40S ribosomal protein S12	P25398	1	4	6	8		2.5	2.12132	7	1.41421	1.27279	0.0740334	-2.8	1	1	1
Capping protein (Actin filament) muscle Z-line, beta, isoform CRA_d	B1AK88	3	11	19	22		7	5.65685	20.5	2.12132	1.73563	0.0750617	-2.92857	1	1	1
Coatomer subunit alpha	P53621	4	11	17	29		7.5	4.94975	23	8.48528	1.1537	0.0926409	-3.06667	1	1	1
Uveal autoantigen with coiled-coil domains and ankyrin repeats	Q9BZF9	1	5	10	9		3	2.82843	9.5	0.707107	1.83848	0.0864482	-3.16667	1	1	1
RelA-associated inhibitor	Q8WUF5	3	1	8	5		2	1.41421	6.5	2.12132	1.27279	0.0740334	-3.25	1	1	1
Eukaryotic peptide chain release factor subunit 1	P62495	1	1	3	4		1	0	3.5	0.707107	3.53553	0.062833	-3.5	1	1	1
Actin-related protein 2/3 complex subunit 3	O15145	3	2	9	9		2.5	0.707107	9	0	9.19239	0.0244373	-3.6	1	1	1
Cytoplasmic FMR1-interacting protein 1	Q7L576	3	2	11	10		2.5	0.707107	10.5	0.707107	5.65685	0.00386106	-4.2	1	1	1
UMP-CMP kinase	P30085	1	2	7	6		1.5	0.707107	6.5	0.707107	3.53553	0.00970966	-4.33333	1	1	1
Probable ubiquitin carboxyl-terminal hydrolase FAF-X	Q93008	3	1	9	9		2	1.41421	9	0	4.94975	0.0451672	-4.5	1	1	1
Dedicator of cytokinesis protein 7	Q96N67	1	2	7	8		1.5	0.707107	7.5	0.707107	4.24264	0.00680304	-5	1	1	1
IQ motif containing GTPase activating protein 3	A2RRC9	3	2	12	15		2.5	0.707107	13.5	2.12132	3.88909	0.031331	-5.4	1	1	1
LIM and SH3 domain protein 1	Q14847	4	2	20	13		3	1.41421	16.5	4.94975	2.12132	0.0699057	-5.5	1	1	1
Paxillin	P49023	2	1	9	13		1.5	0.707107	11	2.82843	2.68701	0.0576423	-7.33333	1	1	1
F-actin-capping protein subunit alpha-1	P52907	1	1	7	11		1	0	9	2.82843	2.82843	0.0779791	-9	1	1	1
BAG family molecular chaperone regulator 3	O95817	5	19	1	3		12	9.89949	2	1.41421	0.883883	0.192568	6	1	1	1	<Fold≥1.8 & SAM(only)≥0.6
Heat shock protein apg-1	Q53ZP9	8	2	1	2		5	4.24264	1.5	0.707107	0.707107	0.223772	3.33333	1	1	1
LIM domain and actin-binding protein 1	Q9UHB6	16	7	4	3		11.5	6.36396	3.5	0.707107	1.13137	0.161671	3.28571	1	1	1
Cleavage stimulation factor subunit 1	Q05048	4	8	1	3		6	2.82843	2	1.41421	0.942809	0.129266	3	1	1	1
CWF19-like protein 1	Q69YN2	4	2	1	1		3	1.41421	1	0	1.41421	0.147584	3	1	1	1
Cell division cycle and apoptosis regulator protein 1	Q8IX12	4	16	5	2		10	8.48528	3.5	2.12132	0.612826	0.234197	2.85714	1	1	1
ATP-dependent RNA helicase DDX1	Q92499	10	32	7	8		21	15.5563	7.5	0.707107	0.830082	0.217474	2.8	1	1	1	<pass SAM ≥ 0.6
Eukaryotic translation initiation factor 3 subunit D	O15371	10	4	3	2		7	4.24264	2.5	0.707107	0.909137	0.184569	2.8	1	1	1	<pass SAM ≥ 0.6
GMP synthase [glutamine-hydrolyzing]	P49915	4	10	2	3		7	4.24264	2.5	0.707107	0.909137	0.184569	2.8	1	1	1
Protein LSM14 homolog B	Q9BX40	2	6	2	1		4	2.82843	1.5	0.707107	0.707107	0.210718	2.66667	1	1	1
Unconventional myosin-XVIIIa	Q92614	23	8	3	9		15.5	10.6066	6	4.24264	0.639763	0.205095	2.58333	1	1	1
BAF53A protein	Q6FI97	4	16	3	5		10	8.48528	4	1.41421	0.606092	0.248685	2.5	1	1	1
Keratin, type I cytoskeletal 15	P19012	208	67	43	75		137.5	99.7021	59	22.6274	0.64171	0.230128	2.33051	1	1	1
Nuclear fragile X mental retardation-interacting protein 2	Q7Z417	17	13	11	2		15	2.82843	6.5	6.36396	0.924678	0.139458	2.30769	1	1	1
Metastasis-associated protein MTA2	O94776	3	13	3	4		8	7.07107	3.5	0.707107	0.578542	0.266339	2.28571	1	1	1	<pass SAM ≥ 0.6
Zinc finger CCCH domain-containing protein 14	Q6PJT7	6	10	1	6		8	2.82843	3.5	3.53553	0.707107	0.150287	2.28571	1	1	1	<pass SAM ≥ 0.6
Intron-binding protein aquarius	O60306	3	6	1	3		4.5	2.12132	2	1.41421	0.707107	0.15819	2.25	1	1	1	<pass SAM ≥ 0.6
Transmembrane protein 209	Q96SK2	2	7	2	2		4.5	3.53553	2	0	0.707107	0.25	2.25	1	1	1
Polypyrimidine tract-binding protein 3	O95758	6	14	3	6		10	5.65685	4.5	2.12132	0.707107	0.191774	2.22222	1	1	1
S-formylglutathione hydrolase	P10768	7	17	5	6		12	7.07107	5.5	0.707107	0.835672	0.207902	2.18182	1	1	1
Catenin beta-1	P35222	21	11	5	11		16	7.07107	8	4.24264	0.707107	0.163992	2	1	1	1
NHP2-like protein 1	P55769	2	4	1	2		3	1.41421	1.5	0.707107	0.707107	0.174943	2	1	1	1	<pass SAM ≥ 0.6
Poly(U)-binding-splicing factor PUF60	Q9UHX1	5	11	2	6		8	4.24264	4	2.82843	0.565685	0.198493	2	1	1	1	<pass SAM ≥ 0.6
Protein LSM14 homolog A	Q8ND56	3	5	2	2		4	1.41421	2	0	1.41421	0.147584	2	1	1	1
Protein transport protein Sec24B	O95487	6	4	1	4		5	1.41421	2.5	2.12132	0.707107	0.15819	2	1	1	1
Structural maintenance of chromosomes protein 2	O95347	11	5	4	4		8	4.24264	4	0	0.942809	0.204833	2	1	1	1	<pass SAM ≥ 0.6
mRNA export factor	P78406	11	21	6	11		16	7.07107	8.5	3.53553	0.707107	0.174943	1.88235	1	1	1	<pass SAM ≥ 0.6
Sodium/potassium-transporting ATPase subunit alpha-1	P05023	8	5	4	3		6.5	2.12132	3.5	0.707107	1.06066	0.136295	1.85714	1	1	1
Eukaryotic translation initiation factor 3 subunit L	Q9Y262	10	6	4	5		8	2.82843	4.5	0.707107	0.989949	0.158919	1.77778	1	1	1	<pass SAM ≥ 0.6
Copine-1	Q99829	9	5	4	4		7	2.82843	4	0	1.06066	0.187167	1.75	1	1	1
Probable ATP-dependent RNA helicase DDX23	Q9BUQ8	1	20	1	7		10.5	13.435	4	4.24264	0.367696	0.308373	2.625	0	1	0
Putative RNA-binding protein 15	Q96T37	4	12	1	6		8	5.65685	3.5	3.53553	0.489535	0.228422	2.28571	0	1	0	doesn't pass SAM!
RNA-binding protein 33	Q96EV2	3	10	2	4		6.5	4.94975	3	1.41421	0.549972	0.246929	2.16667	0	1	0
Sphingomyelin phosphodiesterase 4	Q9NXE4	1	14	3	4		7.5	9.19239	3.5	0.707107	0.404061	0.324336	2.14286	0	1	0
Transformer-2 protein homolog alpha	Q13595	1	16	3	5		8.5	10.6066	4	1.41421	0.374351	0.327828	2.125	0	1	0
Nuclear pore membrane glycoprotein 210	Q8TEM1	13	81	2	44		47	48.0833	23	29.6985	0.308556	0.309766	2.04348	0	1	0
Nuclear-interacting partner of ALK	Q86WB0	1	9	1	4		5	5.65685	2.5	2.12132	0.321412	0.322441	2	0	1	0
Protein Red	Q13123	3	7	4	1		5	2.82843	2.5	2.12132	0.505076	0.214811	2	0	1	0
T-complex protein 1 subunit zeta	P40227	15	3	5	4		9	8.48528	4.5	0.707107	0.489535	0.294999	2	0	1	0
40S ribosomal protein S18	P62269	6	17	3	9		11.5	7.77817	6	4.24264	0.45754	0.247466	1.91667	0	1	0
Enhancer of mRNA-decapping protein 4	Q6P2E9	6	17	2	10		11.5	7.77817	6	5.65685	0.409378	0.255224	1.91667	0	1	0
Regulation of nuclear pre-mRNA domain-containing protein 2	Q5VT52	3	18	2	9		10.5	10.6066	5.5	4.94975	0.321412	0.314051	1.90909	0	1	0
Ras GTPase-activating protein-binding protein 2	Q9UN86	21	9	12	4		15	8.48528	8	5.65685	0.494975	0.223377	1.875	0	1	0
Retinoic acid-induced protein 1	Q7Z5J4	2	11	3	4		6.5	6.36396	3.5	0.707107	0.424264	0.312647	1.85714	0	1	0
TATA-binding protein-associated factor 2N	Q92804	5	19	9	4		12	9.89949	6.5	3.53553	0.409378	0.286576	1.84615	0	1	0
ATPase family AAA domain-containing protein 3A	Q9NVI7	8	1	3	2		4.5	4.94975	2.5	0.707107	0.353553	0.334629	1.8	0	1	0
Protein transport protein Sec23B	Q15437	3	6	1	4		4.5	2.12132	2.5	2.12132	0.471405	0.22265	1.8	0	1	0
REST corepressor 1	Q9UKL0	3	6	1	4		4.5	2.12132	2.5	2.12132	0.471405	0.22265	1.8	0	1	0
SWI/SNF complex subunit SMARCC1	Q92922	6	21	5	10		13.5	10.6066	7.5	3.53553	0.424264	0.283611	1.8	0	1	0
Eukaryotic translation initiation factor 3 subunit F	O00303	5	9	2	6		7	2.82843	4	2.82843	0.53033	0.2	1.75	0	1	0	doesn't pass SAM!
Keratin, type II cytoskeletal 5	P13647	229	75	119	56		152	108.894	87.5	44.5477	0.420354	0.276235	1.73714	0	1	0
Catenin delta-1	O60716	24	12	14	7		18	8.48528	10.5	4.94975	0.558242	0.20779	1.71429	0	1	0
Regulator of nonsense transcripts 1	Q92900	4	8	4	3		6	2.82843	3.5	0.707107	0.707107	0.210718	1.71429	0	1	0
Polymerase delta-interacting protein 3	Q9BY77	25	9	17	3		17	11.3137	10	9.89949	0.329983	0.289461	1.7	0	1	0
Torsin-1A-interacting protein 1	Q5JTV8	3	14	4	6		8.5	7.77817	5	1.41421	0.38075	0.319279	1.7	0	1	0
Spectrin beta chain, non-erythrocytic 2	O15020	13	19	2	17		16	4.24264	9.5	10.6066	0.437733	0.270449	1.68421	0	1	0
Caprin-1	Q14444	45	24	28	13		34.5	14.8492	20.5	10.6066	0.549972	0.200645	1.68293	0	1	0
Unconventional myosin-Va	Q9Y4I1	1	9	2	4		5	5.65685	3	1.41421	0.282843	0.352573	1.66667	0	1	0
B-cell CLL/lymphoma 9-like protein	Q86UU0	21	32	11	21		26.5	7.77817	16	7.07107	0.707107	0.147168	1.65625	0	1	0
Splicing factor 3B subunit 2	Q13435	13	33	8	20		23	14.1421	14	8.48528	0.397748	0.267985	1.64286	0	1	0
Nucleoporin NUP53	Q8NFH5	4	17	2	11		10.5	9.19239	6.5	6.36396	0.25713	0.334263	1.61538	0	1	0
Ataxin-2	Q99700	15	1	5	5		8	9.89949	5	0	0.303046	0.371119	1.6	0	1	0
Calnexin	P27824	3	5	3	2		4	1.41421	2.5	0.707107	0.707107	0.174943	1.6	0	1	0
Double-strand break repair protein MRE11A	P49959	2	6	3	2		4	2.82843	2.5	0.707107	0.424264	0.294148	1.6	0	1	0
Envoplakin	Q92817	12	12	1	14		12	0	7.5	9.19239	0.489535	0.307249	1.6	0	1	0
Eukaryotic translation initiation factor 5B	O60841	2	6	1	4		4	2.82843	2.5	2.12132	0.303046	0.306785	1.6	0	1	0
RNA-binding protein EWS	Q01844	7	9	7	3		8	1.41421	5	2.82843	0.707107	0.174943	1.6	0	1	0
Serine/arginine-rich splicing factor 6	Q13247	8	24	8	12		16	11.3137	10	2.82843	0.424264	0.294148	1.6	0	1	0
Transient receptor potential cation channel subfamily M member 7	Q96QT4	4	4	1	4		4	0	2.5	2.12132	0.707107	0.25	1.6	0	1	0
U2 snRNP-associated SURP motif-containing protein	O15042	4	12	2	8		8	5.65685	5	4.24264	0.303046	0.306785	1.6	0	1	0
DNA repair protein RAD50	Q92878	10	17	9	8		13.5	4.94975	8.5	0.707107	0.883883	0.192568	1.58824	0	1	0
Protein PRRC2A	P48634	8	22	8	11		15	9.89949	9.5	2.12132	0.45754	0.287004	1.57895	0	1	0
Beta-catenin-like protein 1	Q8WYA6	2	9	3	4		5.5	4.94975	3.5	0.707107	0.353553	0.334629	1.57143	0	1	0
Ig lambda chain V-I region HA	P01700	9	2	4	3		5.5	4.94975	3.5	0.707107	0.353553	0.334629	1.57143	0	1	0
Nuclear receptor corepressor 2	Q9Y618	3	8	3	4		5.5	3.53553	3.5	0.707107	0.471405	0.28425	1.57143	0	1	0
RNA-binding protein 10	P98175	2	9	3	4		5.5	4.94975	3.5	0.707107	0.353553	0.334629	1.57143	0	1	0
Ras GTPase-activating protein-binding protein 1	Q13283	30	17	23	7		23.5	9.19239	15	11.3137	0.414511	0.2497	1.56667	0	1	0
Probable ATP-dependent RNA helicase DDX6	P26196	6	11	4	7		8.5	3.53553	5.5	2.12132	0.53033	0.215697	1.54545	0	1	0
Zinc finger CCCH domain-containing protein 13	Q5T200	7	10	5	6		8.5	2.12132	5.5	0.707107	1.06066	0.136295	1.54545	0	1	0
Nuclear pore complex protein Nup98-Nup96	P52948	9	40	9	23		24.5	21.9203	16	9.89949	0.267129	0.342381	1.53125	0	1	0
60S ribosomal protein L12	P30050	10	16	9	8		13	4.24264	8.5	0.707107	0.909137	0.184569	1.52941	0	1	0
60S ribosomal protein L35a	P18077	10	16	7	10		13	4.24264	8.5	2.12132	0.707107	0.174943	1.52941	0	1	0
Transketolase	P29401	12	14	5	12		13	1.41421	8.5	4.94975	0.707107	0.205185	1.52941	0	1	0
tRNA-splicing ligase RtcB homolog	Q9Y3I0	15	11	10	7		13	2.82843	8.5	2.12132	0.909137	0.111716	1.52941	0	1	0
Keratin, type II cytoskeletal 2 epidermal	P35908	196	140	134	86		168	39.598	110	33.9411	0.788696	0.129618	1.52727	0	1	0
40S ribosomal protein S29	P62273	9	12	10	4		10.5	2.12132	7	4.24264	0.549972	0.219025	1.5	0	1	0
60S ribosomal protein L38	P63173	26	13	17	9		19.5	9.19239	13	5.65685	0.437733	0.249671	1.5	0	1	0
Acetyl-CoA carboxylase 1	Q13085	9	3	2	6		6	4.24264	4	2.82843	0.282843	0.320972	1.5	0	1	0
Chloride intracellular channel protein 1	O00299	5	10	2	8		7.5	3.53553	5	4.24264	0.321412	0.294731	1.5	0	1	0
Delta-1-pyrroline-5-carboxylate synthase	P54886	3	3	1	3		3	0	2	1.41421	0.707107	0.25	1.5	0	1	0
Luc7-like protein 3	O95232	1	8	3	3		4.5	4.94975	3	0	0.303046	0.371119	1.5	0	1	0
Mucin-5B	Q9HC84	2	1	1	1		1.5	0.707107	1	0	0.707107	0.25	1.5	0	1	0
Protein arginine methyltransferase 1 isoform 4	Q5U8W9	10	11	2	12		10.5	0.707107	7	7.07107	0.449977	0.305413	1.5	0	1	0
Protein FAM98B	Q52LJ0	2	7	4	2		4.5	3.53553	3	1.41421	0.303046	0.328741	1.5	0	1	0
Ribosomal protein L19	J3QR09	7	17	10	6		12	7.07107	8	2.82843	0.404061	0.283833	1.5	0	1	0
RNA-binding protein 12	Q9NTZ6	5	7	5	3		6	1.41421	4	1.41421	0.707107	0.146447	1.5	0	1	0
Spliceosome-associated protein CWC15 homolog	Q9P013	2	4	1	3		3	1.41421	2	1.41421	0.353553	0.276393	1.5	0	1	0
SURP and G-patch domain-containing protein 2	Q8IX01	3	6	5	1		4.5	2.12132	3	2.82843	0.303046	0.306785	1.5	0	1	0
UPF0461 protein C5orf24	Q7Z6I8	2	4	2	2		3	1.41421	2	0	0.707107	0.25	1.5	0	1	0
Keratin, type I cytoskeletal 10	P13645	174	113	125	69		143.5	43.1335	97	39.598	0.562059	0.189413	1.47938	0	0	0
Splicing factor 3B subunit 3	Q15393	6	38	13	17		22	22.6274	15	2.82843	0.274986	0.368758	1.46667	0	0	0
Stress-70 protein, mitochondrial	P38646	10	12	4	11		11	1.41421	7.5	4.94975	0.549972	0.246929	1.46667	0	0	0
Putative pre-mRNA-splicing factor ATP-dependent RNA helicase DHX15	O43143	10	26	9	16		18	11.3137	12.5	4.94975	0.338182	0.308723	1.44	0	0	0
ATP-dependent RNA helicase DDX42	Q86XP3	1	19	7	7		10	12.7279	7	0	0.235702	0.397584	1.42857	0	0	0
SAP domain-containing ribonucleoprotein	P82979	1	9	3	4		5	5.65685	3.5	0.707107	0.235702	0.385871	1.42857	0	0	0
40S ribosomal protein S3	P23396	21	46	21	26		33.5	17.6777	23.5	3.53553	0.471405	0.28425	1.42553	0	0	0
Cyclin-dependent kinase 11B	P21127	3	14	8	4		8.5	7.77817	6	2.82843	0.235702	0.365384	1.41667	0	0	0
Serine/arginine-rich splicing factor 1	Q07955	16	53	15	34		34.5	26.163	24.5	13.435	0.252538	0.34582	1.40816	0	0	0
Eukaryotic translation initiation factor 3 subunit A	Q14152	35	31	25	22		33	2.82843	23.5	2.12132	1.91929	0.0352966	1.40426	1	0	0
KH domain-containing, RNA-binding, signal transduction-associated protein 1	Q07666	15	20	10	15		17.5	3.53553	12.5	3.53553	0.707107	0.146447	1.4	0	0	0
Long-chain-fatty-acid--CoA ligase 3	O95573	3	4	4	1		3.5	0.707107	2.5	2.12132	0.353553	0.312415	1.4	0	0	0
Nuclear pore complex protein Nup85	Q9BW27	2	12	2	8		7	7.07107	5	4.24264	0.176777	0.385257	1.4	0	0	0
SMARCA4 protein	B9EGQ8	11	38	8	27		24.5	19.0919	17.5	13.435	0.215206	0.358436	1.4	0	0	0
Splicing factor, proline- and glutamine-rich	P23246	120	158	100	99		139	26.8701	99.5	0.707107	1.43234	0.14262	1.39698	0	0	0
40S ribosomal protein S10	P46783	3	8	2	6		5.5	3.53553	4	2.82843	0.235702	0.34373	1.375	0	0	0
Cold-inducible RNA-binding protein	Q14011	5	17	6	10		11	8.48528	8	2.82843	0.265165	0.353087	1.375	0	0	0
Epidermal growth factor receptor kinase substrate 8-like protein 2	Q9H6S3	7	4	7	1		5.5	2.12132	4	4.24264	0.235702	0.355861	1.375	0	0	0
Heterogeneous nuclear ribonucleoprotein U-like protein 2	Q1KMD3	4	18	7	9		11	9.89949	8	1.41421	0.265165	0.371177	1.375	0	0	0
Kinectin	Q86UP2	3	8	3	5		5.5	3.53553	4	1.41421	0.303046	0.328741	1.375	0	0	0
Pre-mRNA-splicing regulator WTAP	Q15007	7	4	6	2		5.5	2.12132	4	2.82843	0.303046	0.306785	1.375	0	0	0
Signal transducer and activator of transcription 1-alpha/beta	P42224	6	5	4	4		5.5	0.707107	4	0	2.12132	0.102416	1.375	1	0	0
Low molecular weight phosphotyrosine protein phosphatase	P24666	9	17	6	13		13	5.65685	9.5	4.94975	0.329983	0.289461	1.36842	0	0	0
Myoferlin	Q9NZM1	15	11	17	2		13	2.82843	9.5	10.6066	0.260513	0.361353	1.36842	0	0	0
Eukaryotic initiation factor 4A-I	P60842	36	20	17	24		28	11.3137	20.5	4.94975	0.461157	0.257212	1.36585	0	0	0
Heterochromatin protein 1-binding protein 3	Q5SSJ5	4	11	1	10		7.5	4.94975	5.5	6.36396	0.176777	0.380504	1.36364	0	0	0
Sister chromatid cohesion protein PDS5 homolog A	Q29RF7	4	19	7	10		11.5	10.6066	8.5	2.12132	0.235702	0.379091	1.35294	0	0	0
40S ribosomal protein S2	P15880	13	23	13	14		18	7.07107	13.5	0.707107	0.578542	0.266339	1.33333	0	0	0
Activated RNA polymerase II transcriptional coactivator p15	P53999	2	10	1	8		6	5.65685	4.5	4.94975	0.141421	0.402357	1.33333	0	0	0
A-kinase anchor protein 4	Q5JQC9	2	2	1	2		2	0	1.5	0.707107	0.707107	0.25	1.33333	0	0	0
AT-rich interactive domain-containing protein 2	Q68CP9	1	3	1	2		2	1.41421	1.5	0.707107	0.235702	0.355861	1.33333	0	0	0
Coatomer subunit gamma-1	Q9Y678	2	2	1	2		2	0	1.5	0.707107	0.707107	0.25	1.33333	0	0	0
Double-stranded RNA-specific adenosine deaminase	P55265	1	19	8	7		10	12.7279	7.5	0.707107	0.186081	0.413773	1.33333	0	0	0
Prostaglandin E synthase 3	Q15185	2	6	2	4		4	2.82843	3	1.41421	0.235702	0.355861	1.33333	0	0	0
Ran GTPase-activating protein 1	P46060	15	25	9	21		20	7.07107	15	8.48528	0.321412	0.294731	1.33333	0	0	0
WW domain-binding protein 11	Q9Y2W2	3	5	1	5		4	1.41421	3	2.82843	0.235702	0.355861	1.33333	0	0	0
Heterogeneous nuclear ribonucleoprotein L	P14866	30	55	36	28		42.5	17.6777	32	5.65685	0.449977	0.275642	1.32812	0	0	0
Serine/arginine-rich splicing factor 9	Q13242	8	37	7	27		22.5	20.5061	17	14.1421	0.158738	0.393821	1.32353	0	0	0
Keratin, type II cytoskeletal 6B	P04259	198	93	142	78		145.5	74.2462	110	45.2548	0.297069	0.316223	1.32273	0	0	0
Ataxin-2-like protein	Q8WWM7	21	16	11	17		18.5	3.53553	14	4.24264	0.578542	0.1858	1.32143	0	0	0
Keratin 1	H6VRG3	301	216	214	179		258.5	60.1041	196.5	24.7487	0.730677	0.181081	1.31552	0	0	0
Nuclear pore complex protein Nup107	P57740	6	15	8	8		10.5	6.36396	8	0	0.392837	0.338586	1.3125	0	0	0
Treacle protein	Q13428	12	5	7	6		8.5	4.94975	6.5	0.707107	0.353553	0.334629	1.30769	0	0	0
Nuclear receptor coactivator 6	Q14686	4	9	2	8		6.5	3.53553	5	4.24264	0.192847	0.369473	1.3	0	0	0
60S ribosomal protein L36a-like	Q969Q0	19	16	19	8		17.5	2.12132	13.5	7.77817	0.404061	0.2989	1.2963	0	0	0
40S ribosomal protein S28	P62857	14	8	6	11		11	4.24264	8.5	3.53553	0.321412	0.294731	1.29412	0	0	0
Guanine nucleotide-binding protein subunit beta-2-like 1	P63244	12	32	15	19		22	14.1421	17	2.82843	0.294628	0.352444	1.29412	0	0	0
T-complex protein 1 subunit theta	P50990	14	8	9	8		11	4.24264	8.5	0.707107	0.505076	0.278034	1.29412	0	0	0
Keratin, type I cytoskeletal 9	P35527	115	107	121	51		111	5.65685	86	49.4975	0.453274	0.302312	1.2907	0	0	0
C-terminal-binding protein 2	P56545	3	6	4	3		4.5	2.12132	3.5	0.707107	0.353553	0.312415	1.28571	0	0	0
Mitochondrial import receptor subunit TOM34	Q15785	4	5	3	4		4.5	0.707107	3.5	0.707107	0.707107	0.146447	1.28571	0	0	0
60S ribosomal protein L36a	P83881	16	16	19	6		16	0	12.5	9.19239	0.38075	0.342774	1.28	0	0	0
Protein AHNAK2	Q8IVF2	559	14	447	1		286.5	385.373	224	315.37	0.0891911	0.438015	1.27902	0	0	0
Eukaryotic translation initiation factor 3 subunit H	O15372	5	9	6	5		7	2.82843	5.5	0.707107	0.424264	0.294148	1.27273	0	0	0
Nuclear pore complex protein Nup214	P35658	4	48	8	33		26	31.1127	20.5	17.6777	0.112727	0.426301	1.26829	0	0	0
Nuclear pore complex protein Nup153	P49790	29	67	23	53		48	26.8701	38	21.2132	0.207973	0.360753	1.26316	0	0	0
Lamin-B2	Q03252	27	81	30	56		54	38.1838	43	18.3848	0.194454	0.380125	1.25581	0	0	0
39S ribosomal protein L14, mitochondrial	Q6P1L8	4	6	4	4		5	1.41421	4	0	0.707107	0.25	1.25	0	0	0
Eukaryotic translation initiation factor 2 subunit 3	P41091	3	2	1	3		2.5	0.707107	2	1.41421	0.235702	0.355861	1.25	0	0	0
Family with sequence similarity 98, member A	I6L9E8	7	8	9	3		7.5	0.707107	6	4.24264	0.303046	0.352407	1.25	0	0	0
Glucose-6-phosphate isomerase	P06744	2	3	3	1		2.5	0.707107	2	1.41421	0.235702	0.355861	1.25	0	0	0
Hemoglobin alpha 1	I1VZV6	7	8	7	5		7.5	0.707107	6	1.41421	0.707107	0.174943	1.25	0	0	0
Hepatocyte growth factor-regulated tyrosine kinase substrate	O14964	3	2	2	2		2.5	0.707107	2	0	0.707107	0.25	1.25	0	0	0
Ras-related protein Rab-11A	P62491	2	3	1	3		2.5	0.707107	2	1.41421	0.235702	0.355861	1.25	0	0	0
Vacuolar protein sorting-associated protein 35	Q96QK1	7	3	2	6		5	2.82843	4	2.82843	0.176777	0.378732	1.25	0	0	0
60S ribosomal protein L23a	P62750	119	122	128	66		120.5	2.12132	97	43.8406	0.511293	0.29347	1.24227	0	0	0
Heterogeneous nuclear ribonucleoproteins A2/B1	P22626	68	94	51	80		81	18.3848	65.5	20.5061	0.398551	0.255197	1.23664	0	0	0
60S ribosomal protein L7	P18124	8	13	8	9		10.5	3.53553	8.5	0.707107	0.471405	0.28425	1.23529	0	0	0
Telomere-associated protein RIF1	Q5UIP0	7	14	3	14		10.5	4.94975	8.5	7.77817	0.157135	0.396246	1.23529	0	0	0
U1 small nuclear ribonucleoprotein 70 kDa	P08621	7	14	5	12		10.5	4.94975	8.5	4.94975	0.202031	0.362639	1.23529	0	0	0
60S ribosomal protein L8	P62917	47	49	55	23		48	1.41421	39	22.6274	0.374351	0.336874	1.23077	0	0	0
Small nuclear ribonucleoprotein-associated proteins B and B'	P14678	14	24	16	15		19	7.07107	15.5	0.707107	0.449977	0.305413	1.22581	0	0	0
Periplakin	O60437	70	45	31	63		57.5	17.6777	47	22.6274	0.260513	0.329599	1.2234	0	0	0
Elongation factor Tu, mitochondrial	P49411	4	7	2	7		5.5	2.12132	4.5	3.53553	0.176777	0.385257	1.22222	0	0	0
Nuclear receptor corepressor 1	O75376	2	9	4	5		5.5	4.94975	4.5	0.707107	0.176777	0.411547	1.22222	0	0	0
Protein S100-A11	P31949	4	7	5	4		5.5	2.12132	4.5	0.707107	0.353553	0.312415	1.22222	0	0	0
T-complex protein 1 subunit gamma	P49368	11	11	10	8		11	0	9	1.41421	1.41421	0.147584	1.22222	0	0	0
Desmoplakin	P15924	88	139	69	117		113.5	36.0624	93	33.9411	0.292842	0.308857	1.22043	0	0	0
40S ribosomal protein S23	P62266	13	37	24	17		25	16.9706	20.5	4.94975	0.205289	0.386508	1.21951	0	0	0
Keratin, type II cytoskeletal 6A	P02538	190	83	151	73		136.5	75.6604	112	55.1543	0.187288	0.374878	1.21875	0	0	0
RNA-binding protein 39	Q14498	16	12	16	7		14	2.82843	11.5	6.36396	0.271964	0.340438	1.21739	0	0	0
RuvB-like 2	Q9Y230	20	25	15	22		22.5	3.53553	18.5	4.94975	0.471405	0.229637	1.21622	0	0	0
Neuroblast differentiation-associated protein AHNAK	Q09666	1585	502	1353	370		1043.5	765.797	861.5	695.086	0.124582	0.413437	1.21126	0	0	0
Heterogeneous nuclear ribonucleoprotein A0	Q13151	18	28	20	18		23	7.07107	19	1.41421	0.471405	0.28425	1.21053	0	0	0
SWI/SNF-related matrix-associated actin-dependent regulator of chromatin subfamily A member 5	O60264	8	21	2	22		14.5	9.19239	12	14.1421	0.107137	0.428078	1.20833	0	0	0
Protein ELYS	Q8WYP5	20	56	10	53		38	25.4558	31.5	30.4056	0.116359	0.419416	1.20635	0	0	0
40S ribosomal protein S11	P62280	12	24	15	15		18	8.48528	15	0	0.353553	0.352416	1.2	0	0	0
60S ribosomal protein L31	P62899	41	43	41	29		42	1.41421	35	8.48528	0.707107	0.223772	1.2	0	0	0
Histone H1.0	P07305	5	7	2	8		6	1.41421	5	4.24264	0.176777	0.39868	1.2	0	0	0
Nucleoporin p54	Q7Z3B4	11	13	7	13		12	1.41421	10	4.24264	0.353553	0.312415	1.2	0	0	0
Prefoldin subunit 5	Q99471	1	5	1	4		3	2.82843	2.5	2.12132	0.101015	0.430621	1.2	0	0	0
Protein DEK	P35659	3	9	3	7		6	4.24264	5	2.82843	0.141421	0.405446	1.2	0	0	0
RNA helicase	Q9HBZ9	4	2	1	4		3	1.41421	2.5	2.12132	0.141421	0.405446	1.2	0	0	0
Small nuclear ribonucleoprotein F	P62306	5	13	3	12		9	5.65685	7.5	6.36396	0.124784	0.413394	1.2	0	0	0
Zinc finger CCCH-type antiviral protein 1	Q7Z2W4	6	6	4	6		6	0	5	1.41421	0.707107	0.25	1.2	0	0	0
Heterogeneous nuclear ribonucleoprotein U	Q00839	171	124	135	111		147.5	33.234	123	16.9706	0.488003	0.239297	1.19919	0	0	0
116 kDa U5 small nuclear ribonucleoprotein component	Q15029	19	30	14	27		24.5	7.77817	20.5	9.19239	0.235702	0.342934	1.19512	0	0	0
Non-POU domain-containing octamer-binding protein	Q15233	122	123	106	99		122.5	0.707107	102.5	4.94975	3.53553	0.0522841	1.19512	1	0	0
60S ribosomal protein L34	P49207	15	16	11	15		15.5	0.707107	13	2.82843	0.707107	0.210718	1.19231	0	0	0
Heterogeneous nuclear ribonucleoprotein M	P52272	99	150	103	107		124.5	36.0624	105	2.82843	0.501403	0.292034	1.18571	0	0	0
Prelamin-A/C	P02545	186	159	130	161		172.5	19.0919	145.5	21.9203	0.658341	0.160765	1.18557	0	0	0
Nucleoporin NUP188 homolog	Q5SRE5	7	25	10	17		16	12.7279	13.5	4.94975	0.141421	0.415384	1.18519	0	0	0
Elongation factor 2	P13639	67	62	58	51		64.5	3.53553	54.5	4.94975	1.17851	0.0793822	1.18349	1	0	0
THO complex subunit 4	Q86V81	33	38	34	26		35.5	3.53553	30	5.65685	0.598321	0.191436	1.18333	0	0	0
Basic leucine zipper and W2 domain-containing protein 1	Q7L1Q6	11	2	7	4		6.5	6.36396	5.5	2.12132	0.117851	0.431363	1.18182	0	0	0
Eukaryotic translation initiation factor 5A-1	P63241	9	17	7	15		13	5.65685	11	5.65685	0.176777	0.378732	1.18182	0	0	0
Septin 11, isoform CRA_b	D6RGI3	7	6	6	5		6.5	0.707107	5.5	0.707107	0.707107	0.146447	1.18182	0	0	0
WD repeat-containing protein 5	P61964	2	11	3	8		6.5	6.36396	5.5	3.53553	0.101015	0.434095	1.18182	0	0	0
Nuclear pore complex protein Nup93	Q8N1F7	11	42	8	37		26.5	21.9203	22.5	20.5061	0.0942809	0.433988	1.17778	0	0	0
U5 small nuclear ribonucleoprotein 200 kDa helicase	O75643	24	80	32	57		52	39.598	44.5	17.6777	0.130946	0.41903	1.16854	0	0	0
26S proteasome non-ATPase regulatory subunit 5	Q16401	4	3	2	4		3.5	0.707107	3	1.41421	0.235702	0.355861	1.16667	0	0	0
ATP-dependent RNA helicase DDX39A	O00148	8	13	3	15		10.5	3.53553	9	8.48528	0.124784	0.423886	1.16667	0	0	0
Fatty acid synthase	P49327	203	120	97	180		161.5	58.6899	138.5	58.6899	0.195945	0.366478	1.16606	0	0	0
Protein virilizer homolog	Q69YN4	17	12	17	8		14.5	3.53553	12.5	6.36396	0.202031	0.371994	1.16	0	0	0
YLP motif-containing protein 1	P49750	7	30	10	22		18.5	16.2635	16	8.48528	0.101015	0.434951	1.15625	0	0	0
Eukaryotic initiation factor 4A-III	P38919	11	12	7	13		11.5	0.707107	10	4.24264	0.303046	0.352407	1.15	0	0	0
Heterogeneous nuclear ribonucleoproteins C1/C2	P07910	28	81	51	44		54.5	37.4767	47.5	4.94975	0.164992	0.417908	1.14737	0	0	0
Probable ATP-dependent RNA helicase DDX5	P17844	47	79	44	66		63	22.6274	55	15.5563	0.209513	0.362366	1.14545	0	0	0
Actin-related protein 2/3 complex subunit 4	P59998	2	6	2	5		4	2.82843	3.5	2.12132	0.101015	0.430621	1.14286	0	0	0
Enhancer of rudimentary homolog	P84090	3	5	5	2		4	1.41421	3.5	2.12132	0.141421	0.405446	1.14286	0	0	0
High mobility group protein B3	O15347	2	6	3	4		4	2.82843	3.5	0.707107	0.141421	0.422514	1.14286	0	0	0
Host cell factor 1	P51610	4	20	5	16		12	11.3137	10.5	7.77817	0.0785674	0.446488	1.14286	0	0	0
Protein TFG	Q92734	12	4	8	6		8	5.65685	7	1.41421	0.141421	0.422514	1.14286	0	0	0
Ubiquitin carboxyl-terminal hydrolase 10	Q14694	4	4	1	6		4	0	3.5	3.53553	0.141421	0.437167	1.14286	0	0	0
Zinc finger CCCH domain-containing protein 11A	O75152	2	6	1	6		4	2.82843	3.5	3.53553	0.0785674	0.445422	1.14286	0	0	0
40S ribosomal protein S4, X isoform	P62701	37	62	66	21		49.5	17.6777	43.5	31.8198	0.121218	0.421263	1.13793	0	0	0
Histone deacetylase 2	Q92769	4	13	3	12		8.5	6.36396	7.5	6.36396	0.0785674	0.444784	1.13333	0	0	0
Nucleoprotein TPR	P12270	95	187	80	169		141	65.0538	124.5	62.9325	0.12892	0.410342	1.13253	0	0	0
Peroxiredoxin-2	P32119	3	23	14	9		13	14.1421	11.5	3.53553	0.0848528	0.452971	1.13043	0	0	0
Nucleolar RNA helicase 2	Q9NR30	4	5	5	3		4.5	0.707107	4	1.41421	0.235702	0.355861	1.125	0	0	0
PERQ amino acid-rich with GYF domain-containing protein 2	Q6Y7W6	3	6	5	3		4.5	2.12132	4	1.41421	0.141421	0.405446	1.125	0	0	0
PSME3 protein	Q6FHK7	2	7	3	5		4.5	3.53553	4	1.41421	0.101015	0.438615	1.125	0	0	0
Serine/arginine-rich splicing factor 10	O75494	4	5	2	6		4.5	0.707107	4	2.82843	0.141421	0.422514	1.125	0	0	0
Serine/threonine-protein kinase OSR1	O95747	5	4	5	3		4.5	0.707107	4	1.41421	0.235702	0.355861	1.125	0	0	0
Transcriptional repressor p66-beta	Q8WXI9	2	7	4	4		4.5	3.53553	4	0	0.141421	0.437167	1.125	0	0	0
Keratin, type I cytoskeletal 16	P08779	85	70	76	62		77.5	10.6066	69	9.89949	0.414511	0.24743	1.12319	0	0	0
Thyroid hormone receptor-associated protein 3	Q9Y2W1	24	32	24	26		28	5.65685	25	1.41421	0.424264	0.294148	1.12	0	0	0
40S ribosomal protein S7	P62081	17	21	17	17		19	2.82843	17	0	0.707107	0.25	1.11765	0	0	0
Far upstream element-binding protein 2	Q92945	20	56	33	35		38	25.4558	34	1.41421	0.148865	0.430414	1.11765	0	0	0
Programmed cell death 6-interacting protein	Q8WUM4	11	8	13	4		9.5	2.12132	8.5	6.36396	0.117851	0.431363	1.11765	0	0	0
Exportin-1	O14980	11	47	22	30		29	25.4558	26	5.65685	0.0964237	0.447731	1.11538	0	0	0
Cysteine-rich protein 2	P52943	2	8	1	8		5	4.24264	4.5	4.94975	0.0543928	0.461866	1.11111	0	0	0
FACT complex subunit SSRP1	Q08945	3	17	9	9		10	9.89949	9	0	0.101015	0.454833	1.11111	0	0	0
Histone acetyltransferase KAT6A	Q92794	5	5	5	4		5	0	4.5	0.707107	0.707107	0.25	1.11111	0	0	0
E3 SUMO-protein ligase RanBP2	P49792	38	114	45	92		76	53.7401	68.5	33.234	0.0862325	0.442394	1.10949	0	0	0
High mobility group protein B1	P09429	8	64	16	49		36	39.598	32.5	23.3345	0.0556151	0.463025	1.10769	0	0	0
40S ribosomal protein S14	P62263	25	37	25	31		31	8.48528	28	4.24264	0.235702	0.355861	1.10714	0	0	0
Cell cycle and apoptosis regulator protein 2	Q8N163	5	16	10	9		10.5	7.77817	9.5	0.707107	0.117851	0.442796	1.10526	0	0	0
60S ribosomal protein L4	P36578	31	23	31	18		27	5.65685	24.5	9.19239	0.168359	0.389896	1.10204	0	0	0
Cell growth-inhibiting protein 34	Q08ES8	7	15	10	10		11	5.65685	10	0	0.176777	0.422021	1.1	0	0	0
Keratin, type I cytoskeletal 17	Q04695	160	72	139	72		116	62.2254	105.5	47.3762	0.0958016	0.434013	1.09953	0	0	0
Lamin-B1	P20700	36	88	28	85		62	36.7696	56.5	40.3051	0.0713594	0.449897	1.09735	0	0	0
Ubiquitin-associated protein 2-like	Q14157	9	14	9	12		11.5	3.53553	10.5	2.12132	0.176777	0.385257	1.09524	0	0	0
Pre-mRNA-processing-splicing factor 8	Q6P2Q9	30	75	30	66		52.5	31.8198	48	25.4558	0.0785674	0.445422	1.09375	0	0	0
ATP-dependent 6-phosphofructokinase, platelet type	Q01813	20	4	13	9		12	11.3137	11	2.82843	0.0707107	0.46073	1.09091	0	0	0
Triosephosphate isomerase	P60174	2	10	5	6		6	5.65685	5.5	0.707107	0.0785674	0.460484	1.09091	0	0	0
DNA replication licensing factor MCM7	P33993	5	21	10	14		13	11.3137	12	2.82843	0.0707107	0.46073	1.08333	0	0	0
Remodeling and spacing factor 1	Q96T23	5	8	8	4		6.5	2.12132	6	2.82843	0.101015	0.430621	1.08333	0	0	0
Nucleolin	P19338	9	18	9	16		13.5	6.36396	12.5	4.94975	0.0883883	0.438884	1.08	0	0	0
Serine/arginine-rich splicing factor 5	Q13243	6	8	2	11		7	1.41421	6.5	6.36396	0.0642824	0.464993	1.07692	0	0	0
RuvB-like 1	Q9Y265	23	34	19	34		28.5	7.77817	26.5	10.6066	0.108786	0.425623	1.07547	0	0	0
Symplekin	Q92797	1	14	3	11		7.5	9.19239	7	5.65685	0.0336718	0.477384	1.07143	0	0	0
Pre-mRNA-processing factor 6	O94906	1	16	7	9		8.5	10.6066	8	1.41421	0.0415945	0.478855	1.0625	0	0	0
Heterogeneous nuclear ribonucleoprotein K	P61978	51	69	70	43		60	12.7279	56.5	19.0919	0.109994	0.425889	1.06195	0	0	0
Histone H2B type 2-E	Q16778	37	91	41	80		64	38.1838	60.5	27.5772	0.0532231	0.463362	1.05785	0	0	0
RNA-binding motif protein, X chromosome	P38159	55	57	64	42		56	1.41421	53	15.5563	0.176777	0.415299	1.0566	0	0	0
40S ribosomal protein S13	P62277	11	9	11	8		10	1.41421	9.5	2.12132	0.141421	0.405446	1.05263	0	0	0
U1 small nuclear ribonucleoprotein A	P09012	6	14	3	16		10	5.65685	9.5	9.19239	0.0336718	0.477384	1.05263	0	0	0
Protein transport protein Sec24C	P53992	6	15	10	10		10.5	6.36396	10	0	0.0785674	0.464777	1.05	0	0	0
60S ribosomal protein L21	P46778	40	51	45	42		45.5	7.77817	43.5	2.12132	0.202031	0.389578	1.04598	0	0	0
60S ribosomal protein L27a	P46776	32	61	56	33		46.5	20.5061	44.5	16.2635	0.0543928	0.462128	1.04494	0	0	0
Pre-mRNA-processing factor 19	Q9UMS4	11	16	5	21		13.5	3.53553	13	11.3137	0.0336718	0.480412	1.03846	0	0	0
Small nuclear ribonucleoprotein Sm D2	P62316	8	20	17	10		14	8.48528	13.5	4.94975	0.0372161	0.475264	1.03704	0	0	0
Poly(rC)-binding protein 2	Q15366	22	40	23	37		31	12.7279	30	9.89949	0.0441942	0.469263	1.03333	0	0	0
60S ribosomal protein L37a	P61513	17	15	22	9		16	1.41421	15.5	9.19239	0.0471405	0.475631	1.03226	0	0	0
Nuclear pore complex protein Nup160	Q12769	4	28	4	27		16	16.9706	15.5	16.2635	0.0150448	0.489369	1.03226	0	0	0
Catenin alpha-1	P35221	22	17	24	14		19.5	3.53553	19	7.07107	0.0471405	0.469679	1.02632	0	0	0
Chromatin target of PRMT1 protein	Q9Y3Y2	30	56	52	32		43	18.3848	42	14.1421	0.0307438	0.478624	1.02381	0	0	0
Nuclear pore complex protein Nup205	Q92621	20	54	24	49		37	24.0416	36.5	17.6777	0.0119849	0.491707	1.0137	0	0	0
40S ribosomal protein S8	P62241	40	48	61	26		44	5.65685	43.5	24.7487	0.0164443	0.490971	1.01149	0	0	0
40S ribosomal protein S15	P62841	7	9	8	8		8	1.41421	8	0	0	0.5	1	0	0	0
5'-3' exoribonuclease 1	Q8IZH2	1	2	2	1		1.5	0.707107	1.5	0.707107	0	0.5	1	0	0	0
60S ribosomal protein L10a	P62906	4	13	4	13		8.5	6.36396	8.5	6.36396	0	0.5	1	0	0	0
Actin-related protein 2	P61160	6	4	7	3		5	1.41421	5	2.82843	0	0.5	1	0	0	0
Actin-related protein 2/3 complex subunit 1B	O15143	9	6	5	10		7.5	2.12132	7.5	3.53553	0	0.5	1	0	0	0
ADP-ribosylation factor 4	P18085	4	4	3	5		4	0	4	1.41421	0	0.5	1	0	0	0
AP-3 complex subunit beta-1	O00203	1	5	2	4		3	2.82843	3	1.41421	0	0.5	1	0	0	0
Calcium/calmodulin-dependent protein kinase type II subunit gamma	Q13555	2	1	2	1		1.5	0.707107	1.5	0.707107	0	0.5	1	0	0	0
Clathrin light chain A	P09496	2	2	1	3		2	0	2	1.41421	0	0.5	1	0	0	0
C-Mpl binding protein	Q96J85	2	2	1	3		2	0	2	1.41421	0	0.5	1	0	0	0
DNA replication licensing factor MCM5	P33992	2	12	6	8		7	7.07107	7	1.41421	0	0.5	1	0	0	0
DNA topoisomerase 2-beta	Q02880	5	27	4	28		16	15.5563	16	16.9706	0	0.5	1	0	0	0
DNA-directed RNA polymerase II subunit RPB2	P30876	2	5	2	5		3.5	2.12132	3.5	2.12132	0	0.5	1	0	0	0
E-cadherin 1	D3XNU5	3	6	1	8		4.5	2.12132	4.5	4.94975	0	0.5	1	0	0	0
Embryonic stem cell-specific 5-hydroxymethylcytosine-binding protein	Q96FZ2	2	1	2	1		1.5	0.707107	1.5	0.707107	0	0.5	1	0	0	0
Erlin-1	O75477	2	5	1	6		3.5	2.12132	3.5	3.53553	0	0.5	1	0	0	0
Eukaryotic translation initiation factor 3 subunit B	P55884	9	19	13	15		14	7.07107	14	1.41421	0	0.5	1	0	0	0
Exportin-2	P55060	21	28	17	32		24.5	4.94975	24.5	10.6066	0	0.5	1	0	0	0
Heat shock 70 kDa protein 1A/1B	P08107	16	37	13	40		26.5	14.8492	26.5	19.0919	0	0.5	1	0	0	0
Heterogeneous nuclear ribonucleoprotein A/B	Q99729	18	27	19	26		22.5	6.36396	22.5	4.94975	0	0.5	1	0	0	0
Heterogeneous nuclear ribonucleoprotein D0	Q14103	30	28	29	29		29	1.41421	29	0	0	0.5	1	0	0	0
Histone acetyltransferase type B catalytic subunit	O14929	1	2	2	1		1.5	0.707107	1.5	0.707107	0	0.5	1	0	0	0
Importin-7	O95373	2	5	3	4		3.5	2.12132	3.5	0.707107	0	0.5	1	0	0	0
Inverted formin-2	Q27J81	4	1	2	3		2.5	2.12132	2.5	0.707107	0	0.5	1	0	0	0
LPP protein	B7ZLW0	6	3	2	7		4.5	2.12132	4.5	3.53553	0	0.5	1	0	0	0
Lysine-specific demethylase 3B	Q7LBC6	2	3	1	4		2.5	0.707107	2.5	2.12132	0	0.5	1	0	0	0
Mitotic spindle assembly checkpoint protein MAD1	Q9Y6D9	5	18	7	16		11.5	9.19239	11.5	6.36396	0	0.5	1	0	0	0
Nucleosome assembly protein 1-like 1	P55209	8	2	5	5		5	4.24264	5	0	0	0.5	1	0	0	0
Peptidyl-prolyl cis-trans isomerase FKBP4	Q02790	3	21	2	22		12	12.7279	12	14.1421	0	0.5	1	0	0	0
Proteasome subunit alpha type-4	P25789	2	4	4	2		3	1.41421	3	1.41421	0	0.5	1	0	0	0
Proteasome subunit beta type-5	P28074	3	1	1	3		2	1.41421	2	1.41421	0	0.5	1	0	0	0
Protein LSM12 homolog	Q3MHD2	1	6	2	5		3.5	3.53553	3.5	2.12132	0	0.5	1	0	0	0
Protein VPRBP	Q9Y4B6	1	3	2	2		2	1.41421	2	0	0	0.5	1	0	0	0
Serine/arginine-rich splicing factor 7	Q16629	3	24	10	17		13.5	14.8492	13.5	4.94975	0	0.5	1	0	0	0
Small nuclear ribonucleoprotein G	P62308	6	3	5	4		4.5	2.12132	4.5	0.707107	0	0.5	1	0	0	0
S-phase kinase-associated protein 1	P63208	3	9	3	9		6	4.24264	6	4.24264	0	0.5	1	0	0	0
Splicing factor 3B subunit 4	Q15427	2	4	2	4		3	1.41421	3	1.41421	0	0.5	1	0	0	0
Heat shock cognate 71 kDa protein	P11142	60	58	39	80		59	1.41421	59.5	28.9914	0.0164443	0.49224	-1.00847	0	0	0
Keratin, type I cytoskeletal 14	P02533	110	87	125	74		98.5	16.2635	99.5	36.0624	0.019111	0.487959	-1.01015	0	0	0
Fructose-bisphosphate aldolase A	P04075	30	33	17	47		31.5	2.12132	32	21.2132	0.0214275	0.489406	-1.01587	0	0	0
Far upstream element-binding protein 3	Q96I24	20	31	19	33		25.5	7.77817	26	9.89949	0.0282843	0.480284	-1.01961	0	0	0
EIF4G1 protein	B2RU10	25	16	24	18		20.5	6.36396	21	4.24264	0.0471405	0.467925	-1.02439	0	0	0
Serine/arginine-rich splicing factor 3	P84103	8	31	14	26		19.5	16.2635	20	8.48528	0.0202031	0.486862	-1.02564	0	0	0
Polypyrimidine tract binding protein 1, isoform CRA_b	A6NLN1	14	24	12	27		19	7.07107	19.5	10.6066	0.0282843	0.480727	-1.02632	0	0	0
Heat shock protein HSP 90-alpha	P07900	31	42	30	45		36.5	7.77817	37.5	10.6066	0.0543928	0.462483	-1.0274	0	0	0
ATP-citrate synthase	P53396	24	12	25	12		18	8.48528	18.5	9.19239	0.0282843	0.480046	-1.02778	0	0	0
Heterogeneous nuclear ribonucleoprotein A3	P51991	16	20	13	24		18	2.82843	18.5	7.77817	0.0471405	0.471722	-1.02778	0	0	0
Serum albumin	P02769	410	350	465	319		380	42.4264	392	103.238	0.0823814	0.449473	-1.03158	0	0	0
Cleavage and polyadenylation specificity factor subunit 5	O43809	9	19	9	20		14	7.07107	14.5	7.77817	0.0336718	0.476269	-1.03571	0	0	0
ATP-dependent RNA helicase A	Q08211	32	69	44	61		50.5	26.163	52.5	12.0208	0.0523783	0.466943	-1.0396	0	0	0
E1A-binding protein p400	Q96L91	2	22	5	20		12	14.1421	12.5	10.6066	0.0202031	0.485988	-1.04167	0	0	0
Splicing factor U2AF 65 kDa subunit	P26368	7	17	13	12		12	7.07107	12.5	0.707107	0.0642824	0.46831	-1.04167	0	0	0
40S ribosomal protein S24	P62847	11	12	15	9		11.5	0.707107	12	4.24264	0.101015	0.447588	-1.04348	0	0	0
ELAV-like protein 1	Q15717	7	16	9	15		11.5	6.36396	12	4.24264	0.0471405	0.467925	-1.04348	0	0	0
Serine/arginine repetitive matrix protein 2	Q9UQ35	15	31	12	36		23	11.3137	24	16.9706	0.0353553	0.47592	-1.04348	0	0	0
Matrin-3	P43243	42	45	33	58		43.5	2.12132	45.5	17.6777	0.101015	0.449573	-1.04598	0	0	0
60S ribosomal protein L29	P47914	10	11	13	9		10.5	0.707107	11	2.82843	0.141421	0.422514	-1.04762	0	0	0
Antigen KI-67	P46013	12	8	6	15		10	2.82843	10.5	6.36396	0.0543928	0.465929	-1.05	0	0	0
Unconventional myosin-Ib	O43795	5	15	11	10		10	7.07107	10.5	0.707107	0.0642824	0.46831	-1.05	0	0	0
Histone H2B type F-S	P57053	36	103	52	94		69.5	47.3762	73	29.6985	0.0454105	0.469425	-1.05036	0	0	0
60S ribosomal protein L27	P61353	30	47	48	33		38.5	12.0208	40.5	10.6066	0.0883883	0.438213	-1.05195	0	0	0
General transcription factor II-I	P78347	4	34	11	29		19	21.2132	20	12.7279	0.0294628	0.4803	-1.05263	0	0	0
Septin-7	Q16181	14	5	14	6		9.5	6.36396	10	5.65685	0.0415945	0.470735	-1.05263	0	0	0
SWI/SNF complex subunit SMARCC2	Q8TAQ2	8	29	8	31		18.5	14.8492	19.5	16.2635	0.0321412	0.477341	-1.05405	0	0	0
X-ray repair cross-complementing protein 6	P12956	9	28	10	29		18.5	13.435	19.5	13.435	0.0372161	0.473721	-1.05405	0	0	0
Heterogeneous nuclear ribonucleoprotein F	P52597	24	28	21	34		26	2.82843	27.5	9.19239	0.124784	0.428612	-1.05769	0	0	0
60S ribosomal protein L24	P83731	39	44	45	43		41.5	3.53553	44	1.41421	0.505076	0.245943	-1.06024	0	0	0
6-phosphogluconate dehydrogenase, decarboxylating	P52209	10	6	6	11		8	2.82843	8.5	3.53553	0.0785674	0.445422	-1.0625	0	0	0
Lamina-associated polypeptide 2, isoform alpha	P42166	8	40	7	44		24	22.6274	25.5	26.163	0.0307438	0.478389	-1.0625	0	0	0
Scaffold attachment factor B2	Q14151	13	19	10	24		16	4.24264	17	9.89949	0.0707107	0.456151	-1.0625	0	0	0
E3 ubiquitin/ISG15 ligase TRIM25	Q14258	19	11	18	14		15	5.65685	16	2.82843	0.117851	0.425068	-1.06667	0	0	0
Splicing factor 1	Q15637	9	6	3	13		7.5	2.12132	8	7.07107	0.0543928	0.468671	-1.06667	0	0	0
DNA topoisomerase 1	P11387	5	22	5	24		13.5	12.0208	14.5	13.435	0.0392837	0.472346	-1.07407	0	0	0
Exportin-5	Q9HAV4	1	12	3	11		6.5	7.77817	7	5.65685	0.0372161	0.474319	-1.07692	0	0	0
Nuclear pore complex protein Nup133	Q8WUM0	4	21	7	20		12.5	12.0208	13.5	9.19239	0.0471405	0.467288	-1.08	0	0	0
Heterogeneous nuclear ribonucleoprotein A1	P09651	50	70	61	69		60	14.1421	65	5.65685	0.252538	0.353877	-1.08333	0	0	0
Protein phosphatase 1G	O15355	4	8	4	9		6	2.82843	6.5	3.53553	0.0785674	0.445422	-1.08333	0	0	0
SNW domain-containing protein 1	Q13573	4	8	3	10		6	2.82843	6.5	4.94975	0.0642824	0.457566	-1.08333	0	0	0
40S ribosomal protein S20	P60866	5	30	19	19		17.5	17.6777	19	0	0.0848528	0.461985	-1.08571	0	0	0
60S ribosomal protein L7a	P62424	24	20	22	26		22	2.82843	24	2.82843	0.353553	0.276393	-1.09091	0	0	0
E3 ubiquitin-protein ligase RNF213	Q63HN8	2	9	8	4		5.5	4.94975	6	2.82843	0.0642824	0.457566	-1.09091	0	0	0
Nuclear pore complex protein Nup155	O75694	14	37	20	36		25.5	16.2635	28	11.3137	0.0906547	0.438269	-1.09804	0	0	0
Dolichyl-diphosphooligosaccharide--protein glycosyltransferase subunit 1	P04843	5	15	4	18		10	7.07107	11	9.89949	0.0589256	0.459526	-1.1	0	0	0
Eukaryotic translation initiation factor 3 subunit E	P60228	3	7	3	8		5	2.82843	5.5	3.53553	0.0785674	0.445422	-1.1	0	0	0
Histone deacetylase complex subunit SAP18	O00422	4	6	1	10		5	1.41421	5.5	6.36396	0.0642824	0.464993	-1.1	0	0	0
Protein RCC2	Q9P258	2	8	1	10		5	4.24264	5.5	6.36396	0.0471405	0.467925	-1.1	0	0	0
Septin-8	Q92599	6	4	6	5		5	1.41421	5.5	0.707107	0.235702	0.355861	-1.1	0	0	0
Annexin A2	P07355	274	102	359	55		188	121.622	207	214.96	0.0564497	0.462775	-1.10106	0	0	0
Heat shock protein HSP 90-beta	P08238	44	45	42	56		44.5	0.707107	49	9.89949	0.424264	0.318067	-1.10112	0	0	0
Putative RNA-binding protein Luc7-like 2	Q9Y383	9	19	5	26		14	7.07107	15.5	14.8492	0.0684297	0.456557	-1.10714	0	0	0
Arginine--tRNA ligase, cytoplasmic	P54136	11	7	13	7		9	2.82843	10	4.24264	0.141421	0.405446	-1.11111	0	0	0
Guanine nucleotide-binding protein G(I)/G(S)/G(T) subunit beta-2	P62879	4	5	3	7		4.5	0.707107	5	2.82843	0.141421	0.422514	-1.11111	0	0	0
Small nuclear ribonucleoprotein Sm D3	P62318	5	13	7	13		9	5.65685	10	4.24264	0.101015	0.430621	-1.11111	0	0	0
Supervillin	O95425	10	8	6	14		9	1.41421	10	5.65685	0.141421	0.422514	-1.11111	0	0	0
Histone H1.5	P16401	3	47	25	31		25	31.1127	28	4.24264	0.0848528	0.456948	-1.12	0	0	0
14-3-3 protein epsilon	P62258	15	25	15	30		20	7.07107	22.5	10.6066	0.141421	0.405446	-1.125	0	0	0
AT-rich interactive domain-containing protein 1A	O14497	1	39	7	38		20	26.8701	22.5	21.9203	0.0512396	0.464212	-1.125	0	0	0
Eukaryotic translation initiation factor 4H	Q15056	3	5	2	7		4	1.41421	4.5	3.53553	0.101015	0.438615	-1.125	0	0	0
Zinc finger protein 638	Q14966	5	11	1	17		8	4.24264	9	11.3137	0.0642824	0.461254	-1.125	0	0	0
Vinculin	P18206	38	8	41	11		23	21.2132	26	21.2132	0.0707107	0.450248	-1.13043	0	0	0
Probable ATP-dependent RNA helicase DDX46	Q7L014	14	24	20	23		19	7.07107	21.5	2.12132	0.271964	0.352827	-1.13158	0	0	0
Alpha-enolase	P06733	43	10	41	19		26.5	23.3345	30	15.5563	0.0899954	0.439124	-1.13208	0	0	0
RNA-binding protein Raly	Q9UKM9	3	18	10	14		10.5	10.6066	12	2.82843	0.111648	0.437687	-1.14286	0	0	0
Serine-threonine kinase receptor-associated protein	Q9Y3F4	4	3	5	3		3.5	0.707107	4	1.41421	0.235702	0.355861	-1.14286	0	0	0
Poly(rC)-binding protein 1	Q15365	29	39	28	50		34	7.07107	39	15.5563	0.220971	0.366816	-1.14706	0	0	0
40S ribosomal protein S9	P46781	26	21	31	23		23.5	3.53553	27	5.65685	0.38075	0.273963	-1.14894	0	0	0
Stress-induced-phosphoprotein 1	P31948	9	11	7	16		10	1.41421	11.5	6.36396	0.192847	0.397943	-1.15	0	0	0
60S ribosomal protein L23	P62829	45	81	63	82		63	25.4558	72.5	13.435	0.244273	0.349459	-1.15079	0	0	0
Ras GTPase-activating-like protein IQGAP1	P46940	38	21	48	20		29.5	12.0208	34	19.799	0.141421	0.407003	-1.15254	0	0	0
Ubiquitin-60S ribosomal protein L40	P62987	42	73	45	88		57.5	21.9203	66.5	30.4056	0.171999	0.384673	-1.15652	0	0	0
Heterogeneous nuclear ribonucleoprotein H	P31943	28	42	34	47		35	9.89949	40.5	9.19239	0.288081	0.311602	-1.15714	0	0	0
D-3-phosphoglycerate dehydrogenase	O43175	6	13	4	18		9.5	4.94975	11	9.89949	0.101015	0.43554	-1.15789	0	0	0
Ubiquitin-40S ribosomal protein S27a	P62979	39	74	39	92		56.5	24.7487	65.5	37.4767	0.144635	0.403536	-1.15929	0	0	0
40S ribosomal protein S21	P63220	4	2	1	6		3	1.41421	3.5	3.53553	0.101015	0.438615	-1.16667	0	0	0
60S ribosomal protein L37	P61927	2	4	5	2		3	1.41421	3.5	2.12132	0.141421	0.405446	-1.16667	0	0	0
60S ribosomal protein L6	Q02878	4	8	9	5		6	2.82843	7	2.82843	0.176777	0.378732	-1.16667	0	0	0
Exocyst complex component 4	Q96A65	4	2	2	5		3	1.41421	3.5	2.12132	0.141421	0.405446	-1.16667	0	0	0
Mediator of DNA damage checkpoint protein 1	Q14676	1	5	1	6		3	2.82843	3.5	3.53553	0.0785674	0.445422	-1.16667	0	0	0
PDZ domain-containing protein GIPC1	O14908	1	5	1	6		3	2.82843	3.5	3.53553	0.0785674	0.445422	-1.16667	0	0	0
Ubiquitin carboxyl-terminal hydrolase 5	P45974	2	10	4	10		6	5.65685	7	4.24264	0.101015	0.430621	-1.16667	0	0	0
Plectin	Q15149	409	321	415	438		365	62.2254	426.5	16.2635	0.783551	0.192472	-1.16849	0	0	0
Transcription intermediary factor 1-beta	Q13263	26	104	53	99		65	55.1543	76	32.5269	0.125454	0.41762	-1.16923	0	0	0
Cleavage and polyadenylation-specificity factor subunit 6	F8WJN3	7	10	8	12		8.5	2.12132	10	2.82843	0.303046	0.306785	-1.17647	0	0	0
Transformer-2 protein homolog beta	P62995	6	11	5	15		8.5	3.53553	10	7.07107	0.141421	0.410613	-1.17647	0	0	0
FACT complex subunit SPT16	Q9Y5B9	2	26	11	22		14	16.9706	16.5	7.77817	0.101015	0.43675	-1.17857	0	0	0
40S ribosomal protein S3a	P61247	19	24	24	27		21.5	3.53553	25.5	2.12132	0.707107	0.163992	-1.18605	0	0	0
Pinin	Q9H307	3	18	6	19		10.5	10.6066	12.5	9.19239	0.101015	0.429632	-1.19048	0	0	0
Gelsolin	P06396	17	14	13	24		15.5	2.12132	18.5	7.77817	0.303046	0.341121	-1.19355	0	0	0
Kinesin-1 heavy chain	P33176	20	11	20	17		15.5	6.36396	18.5	2.12132	0.353553	0.312415	-1.19355	0	0	0
Lamina-associated polypeptide 2, isoforms beta/gamma	P42167	13	38	9	52		25.5	17.6777	30.5	30.4056	0.103986	0.431577	-1.19608	0	0	0
60S ribosomal protein L13a	P40429	5	15	11	13		10	7.07107	12	1.41421	0.235702	0.379091	-1.2	0	0	0
ATP-dependent DNA helicase Q1	P46063	8	7	15	3		7.5	0.707107	9	8.48528	0.163178	0.422063	-1.2	0	0	0
ESRP1/RAF1 fusion protein	D7PBN3	1	4	2	4		2.5	2.12132	3	1.41421	0.141421	0.405446	-1.2	0	0	0
Exportin-T	O43592	4	21	5	25		12.5	12.0208	15	14.1421	0.095555	0.433458	-1.2	0	0	0
Interleukin enhancer-binding factor 2	Q12905	8	12	10	14		10	2.82843	12	2.82843	0.353553	0.276393	-1.2	0	0	0
Ras-related C3 botulinum toxin substrate 1 (Rho family, small GTP binding protein Rac1)	A4D2P2	4	1	3	3		2.5	2.12132	3	0	0.235702	0.397584	-1.2	0	0	0
U4/U6.U5 tri-snRNP-associated protein 1	O43290	2	13	4	14		7.5	7.77817	9	7.07107	0.101015	0.429442	-1.2	0	0	0
Peptidyl-prolyl cis-trans isomerase A	P62937	33	61	53	60		47	19.799	56.5	4.94975	0.383858	0.3096	-1.20213	0	0	0
Probable ATP-dependent RNA helicase DDX17	Q92841	31	38	29	54		34.5	4.94975	41.5	17.6777	0.309359	0.337537	-1.2029	0	0	0
Keratin, type II cytoskeletal 8	P05787	357	823	161	1266		590	329.512	713.5	781.353	0.111175	0.431796	-1.20932	0	0	0
Keratin, type I cytoskeletal 19	P08727	69	401	47	522		235	234.759	284.5	335.876	0.0867454	0.440848	-1.21064	0	0	0
Ezrin	P15311	20	20	38	11		20	0	24.5	19.0919	0.235702	0.397584	-1.225	0	0	0
Cleavage and polyadenylation specificity factor subunit 7	Q8N684	8	5	10	6		6.5	2.12132	8	2.82843	0.303046	0.306785	-1.23077	0	0	0
Protein transport protein Sec31A	O94979	5	8	8	8		6.5	2.12132	8	0	0.707107	0.25	-1.23077	0	0	0
Histone H2A.Z	P0C0S5	17	51	29	55		34	24.0416	42	18.3848	0.188562	0.373304	-1.23529	0	0	0
Serine/arginine repetitive matrix protein 1	Q8IYB3	5	12	9	12		8.5	4.94975	10.5	2.12132	0.282843	0.33619	-1.23529	0	0	0
Heterogeneous nuclear ribonucleoprotein R	O43390	10	31	31	20		20.5	14.8492	25.5	7.77817	0.220971	0.362701	-1.2439	0	0	0
Filamin-B	O75369	359	111	377	208		235	175.362	292.5	119.501	0.195005	0.371377	-1.24468	0	0	0
40S ribosomal protein S27	P42677	11	17	16	19		14	4.24264	17.5	2.12132	0.549972	0.219025	-1.25	0	0	0
60S ribosomal protein L26-like 1	Q9UNX3	65	115	137	88		90	35.3553	112.5	34.6482	0.321412	0.293119	-1.25	0	0	0
Histone-lysine N-methyltransferase 2A	Q03164	1	3	1	4		2	1.41421	2.5	2.12132	0.141421	0.405446	-1.25	0	0	0
Nck-associated protein 1	Q9Y2A7	5	3	3	7		4	1.41421	5	2.82843	0.235702	0.355861	-1.25	0	0	0
Nucleophosmin	P06748	11	21	19	21		16	7.07107	20	1.41421	0.471405	0.28425	-1.25	0	0	0
Obg-like ATPase 1	Q9NTK5	2	2	2	3		2	0	2.5	0.707107	0.707107	0.25	-1.25	0	0	0
Serrate RNA effector molecule homolog	Q9BXP5	5	7	6	9		6	1.41421	7.5	2.12132	0.424264	0.251919	-1.25	0	0	0
Tight junction protein 1 (Zona occludens 1), isoform CRA_e	G5E9E7	8	12	13	12		10	2.82843	12.5	0.707107	0.707107	0.210718	-1.25	0	0	0
14-3-3 protein theta	P27348	9	18	15	19		13.5	6.36396	17	2.82843	0.38075	0.288971	-1.25926	0	0	0
GTP-binding nuclear protein Ran	P62826	5	18	9	20		11.5	9.19239	14.5	7.77817	0.176777	0.379533	-1.26087	0	0	0
Cell division cycle 5-like protein	Q99459	9	10	7	17		9.5	0.707107	12	7.07107	0.321412	0.352398	-1.26316	0	0	0
Importin subunit beta-1	Q14974	6	20	10	23		13	9.89949	16.5	9.19239	0.183324	0.374684	-1.26923	0	0	0
Nuclear mitotic apparatus protein 1	Q14980	74	110	100	134		92	25.4558	117	24.0416	0.505076	0.209607	-1.27174	0	0	0
Nucleolar protein 16	Q9Y3C1	14	8	22	6		11	4.24264	14	11.3137	0.192847	0.38732	-1.27273	0	0	0
Poly [ADP-ribose] polymerase 1	P09874	12	13	13	19		12.5	0.707107	16	4.24264	0.707107	0.223772	-1.28	0	0	0
Epiplakin	P58107	15	177	14	232		96	114.551	123	154.149	0.100484	0.431061	-1.28125	0	0	0
Cold shock domain-containing protein E1	O75534	12	16	5	31		14	2.82843	18	18.3848	0.188562	0.405137	-1.28571	0	0	0
Constitutive coactivator of PPAR-gamma-like protein 1	Q9NZB2	1	6	8	1		3.5	3.53553	4.5	4.94975	0.117851	0.419882	-1.28571	0	0	0
Early endosome antigen 1	Q15075	5	2	1	8		3.5	2.12132	4.5	4.94975	0.141421	0.41357	-1.28571	0	0	0
Eukaryotic translation initiation factor 4B	P23588	2	5	3	6		3.5	2.12132	4.5	2.12132	0.235702	0.341886	-1.28571	0	0	0
Transportin-1	Q92973	5	9	5	13		7	2.82843	9	5.65685	0.235702	0.355861	-1.28571	0	0	0
Nucleoside diphosphate kinase B	P22392	10	24	17	27		17	9.89949	22	7.07107	0.294628	0.312599	-1.29412	0	0	0
C-1-tetrahydrofolate synthase, cytoplasmic	P11586	16	24	21	31		20	5.65685	26	7.07107	0.471405	0.225856	-1.3	0	0	0
DNA-directed RNA polymerases I, II, and III subunit RPABC1	P19388	4	6	9	4		5	1.41421	6.5	3.53553	0.303046	0.328741	-1.3	0	0	0
Ladinin-1	O00515	6	4	9	4		5	1.41421	6.5	3.53553	0.303046	0.328741	-1.3	0	0	0
NF90b	F4ZW65	8	22	22	17		15	9.89949	19.5	3.53553	0.334945	0.318071	-1.3	0	0	0
Apoptotic chromatin condensation inducer in the nucleus	Q9UKV3	10	26	8	39		18	11.3137	23.5	21.9203	0.165493	0.395429	-1.30556	0	0	0
60S ribosomal protein L18a	Q02543	28	21	31	33		24.5	4.94975	32	1.41421	1.17851	0.129683	-1.30612	0	0	0
Microtubule-associated protein 4	P27816	13	6	15	10		9.5	4.94975	12.5	3.53553	0.353553	0.282093	-1.31579	0	0	0
40S ribosomal protein S26	P62854	21	45	47	40		33	16.9706	43.5	4.94975	0.479008	0.269067	-1.31818	0	0	0
60S ribosomal protein L26	P61254	79	141	184	106		110	43.8406	145	55.1543	0.353553	0.279153	-1.31818	0	0	0
Chromobox protein homolog 3	Q13185	12	43	10	63		27.5	21.9203	36.5	37.4767	0.151523	0.401354	-1.32727	0	0	0
Coiled-coil domain-containing protein 137	Q6PK04	1	2	3	1		1.5	0.707107	2	1.41421	0.235702	0.355861	-1.33333	0	0	0
DBIRD complex subunit ZNF326	Q5BKZ1	1	2	1	3		1.5	0.707107	2	1.41421	0.235702	0.355861	-1.33333	0	0	0
Double-stranded RNA-binding protein Staufen homolog 1	O95793	2	1	3	1		1.5	0.707107	2	1.41421	0.235702	0.355861	-1.33333	0	0	0
Elongation factor 1-gamma	P26641	9	6	11	9		7.5	2.12132	10	1.41421	0.707107	0.15819	-1.33333	0	0	0
MMS19 nucleotide excision repair protein homolog	Q96T76	3	3	1	7		3	0	4	4.24264	0.235702	0.397584	-1.33333	0	0	0
Pre-mRNA 3'-end-processing factor FIP1	Q6UN15	1	5	3	5		3	2.82843	4	1.41421	0.235702	0.355861	-1.33333	0	0	0
Protein lin-7 homolog C	Q9NUP9	1	2	1	3		1.5	0.707107	2	1.41421	0.235702	0.355861	-1.33333	0	0	0
Putative pre-mRNA-splicing factor ATP-dependent RNA helicase DHX16	O60231	1	5	1	7		3	2.82843	4	4.24264	0.141421	0.405446	-1.33333	0	0	0
Structural maintenance of chromosomes protein 1A	Q14683	2	13	6	14		7.5	7.77817	10	5.65685	0.186081	0.375672	-1.33333	0	0	0
UAP56-interacting factor	Q96QD9	1	5	2	6		3	2.82843	4	2.82843	0.176777	0.378732	-1.33333	0	0	0
Tubulin alpha-1C chain	Q9BQE3	70	44	75	78		57	18.3848	76.5	2.12132	0.950937	0.185874	-1.34211	0	0	0
Germinal-center associated nuclear protein	O60318	4	19	7	24		11.5	10.6066	15.5	12.0208	0.176777	0.379185	-1.34783	0	0	0
60S ribosomal protein L17	P18621	25	15	25	29		20	7.07107	27	2.82843	0.707107	0.188187	-1.35	0	0	0
Pre-mRNA-processing factor 40 homolog A	O75400	8	12	3	24		10	2.82843	13.5	14.8492	0.19799	0.397825	-1.35	0	0	0
5'-3' exoribonuclease 2	Q9H0D6	4	10	2	17		7	4.24264	9.5	10.6066	0.168359	0.39944	-1.35714	0	0	0
60S ribosomal protein L10	P27635	27	26	36	36		26.5	0.707107	36	0	13.435	0.0167377	-1.35849	1	0	0
Actin, cytoplasmic 2	P63261	126	97	135	168		111.5	20.5061	151.5	23.3345	0.912396	0.10614	-1.35874	1	0	0
CCR4-NOT transcription complex subunit 1	A5YKK6	5	20	10	24		12.5	10.6066	17	9.89949	0.219447	0.35197	-1.36	0	0	0
40S ribosomal protein SA	P08865	5	6	6	9		5.5	0.707107	7.5	2.12132	0.707107	0.197935	-1.36364	0	0	0
Afadin	P55196	3	8	5	10		5.5	3.53553	7.5	3.53553	0.282843	0.314305	-1.36364	0	0	0
CAD protein	P27708	8	14	5	25		11	4.24264	15	14.1421	0.217571	0.379607	-1.36364	0	0	0
Cullin-associated NEDD8-dissociated protein 1	Q86VP6	5	17	11	19		11	8.48528	15	5.65685	0.282843	0.320972	-1.36364	0	0	0
Small nuclear ribonucleoprotein E	P62304	10	9	13	13		9.5	0.707107	13	0	4.94975	0.0451672	-1.36842	1	0	0
Scaffold attachment factor B1	Q15424	7	20	8	29		13.5	9.19239	18.5	14.8492	0.207973	0.365729	-1.37037	0	0	0
Transducin-like enhancer protein 3	Q04726	1	7	2	9		4	4.24264	5.5	4.94975	0.163178	0.388203	-1.375	0	0	0
Tubulin-folding cofactor B	Q99426	1	7	4	7		4	4.24264	5.5	2.12132	0.235702	0.355861	-1.375	0	0	0
WD40 repeat-containing protein SMU1	Q2TAY7	4	4	5	6		4	0	5.5	0.707107	2.12132	0.102416	-1.375	1	0	0
Chromodomain-helicase-DNA-binding protein 4	Q14839	7	38	19	43		22.5	21.9203	31	16.9706	0.21856	0.354587	-1.37778	0	0	0
Eukaryotic translation initiation factor 3 subunit C	Q99613	13	8	16	13		10.5	3.53553	14.5	2.12132	0.707107	0.163992	-1.38095	0	0	0
Histone H3.2	Q71DI3	14	28	16	42		21	9.89949	29	18.3848	0.282843	0.328044	-1.38095	0	0	0
60S ribosomal protein L18	Q07020	33	14	40	25		23.5	13.435	32.5	10.6066	0.374351	0.269108	-1.38298	0	0	0
Ribonuclease inhibitor	P13489	8	18	21	15		13	7.07107	18	4.24264	0.441942	0.249099	-1.38462	0	0	0
14-3-3 protein sigma	P31947	13	5	16	9		9	5.65685	12.5	4.94975	0.329983	0.289461	-1.38889	0	0	0
Peroxiredoxin-1	Q06830	21	33	29	46		27	8.48528	37.5	12.0208	0.512043	0.214563	-1.38889	0	0	0
Beta-actin-like protein 2	Q562R1	43	34	59	48		38.5	6.36396	53.5	7.77817	1.06066	0.0870997	-1.38961	1	0	0
Tight junction protein ZO-2	Q9UDY2	21	2	23	9		11.5	13.435	16	9.89949	0.192847	0.371231	-1.3913	0	0	0
40S ribosomal protein S6	P62753	11	24	22	27		17.5	9.19239	24.5	3.53553	0.549972	0.233211	-1.4	0	0	0
A-kinase anchor protein 8	O43823	2	3	2	5		2.5	0.707107	3.5	2.12132	0.353553	0.312415	-1.4	0	0	0
Eukaryotic translation initiation factor 2 subunit 1	P05198	2	3	2	5		2.5	0.707107	3.5	2.12132	0.353553	0.312415	-1.4	0	0	0
Eukaryotic translation initiation factor 4 gamma 2	P78344	5	5	6	8		5	0	7	1.41421	1.41421	0.147584	-1.4	0	0	0
Importin-5	O00410	3	7	7	7		5	2.82843	7	0	0.707107	0.25	-1.4	0	0	0
RNA-binding protein FUS	P35637	12	13	20	15		12.5	0.707107	17.5	3.53553	1.17851	0.142818	-1.4	0	0	0
Testin	Q9UGI8	7	3	11	3		5	2.82843	7	5.65685	0.235702	0.355861	-1.4	0	0	0
Transportin-3	Q9Y5L0	2	8	4	10		5	4.24264	7	4.24264	0.235702	0.341886	-1.4	0	0	0
Keratin, type I cytoskeletal 18	P05783	273	618	105	1148		445.5	243.952	626.5	737.512	0.184418	0.394728	-1.40629	0	0	0
Spectrin beta chain, non-erythrocytic 1	Q01082	37	24	54	32		30.5	9.19239	43	15.5563	0.505076	0.225446	-1.40984	0	0	0
Tubulin beta-6 chain	Q9BUF5	44	38	50	66		41	4.24264	58	11.3137	1.0928	0.126013	-1.41463	0	0	0
DNA-dependent protein kinase catalytic subunit	P78527	48	128	88	161		88	56.5685	124.5	51.6188	0.337378	0.285125	-1.41477	0	0	0
40S ribosomal protein S15a	P62244	11	13	14	20		12	1.41421	17	4.24264	0.883883	0.16255	-1.41667	0	0	0
78 kDa glucose-regulated protein	P11021	19	17	25	26		18	1.41421	25.5	0.707107	3.53553	0.0222669	-1.41667	1	0	0
Clathrin heavy chain 1	Q00610	44	76	67	103		60	22.6274	85	25.4558	0.519931	0.204775	-1.41667	0	0	0
DNA topoisomerase 2-alpha	P11388	6	18	8	26		12	8.48528	17	12.7279	0.235702	0.347559	-1.41667	0	0	0
Tubulin alpha-4A chain	P68366	49	40	71	56		44.5	6.36396	63.5	10.6066	1.11959	0.0947056	-1.42697	1	0	0
Tubulin alpha-1B chain	P68363	77	54	93	94		65.5	16.2635	93.5	0.707107	1.64992	0.123776	-1.42748	0	0	0
60S ribosomal protein L35	P42766	35	35	72	28		35	0	50	31.1127	0.482118	0.309517	-1.42857	0	0	0
Fascin	Q16658	13	1	18	2		7	8.48528	10	11.3137	0.151523	0.397214	-1.42857	0	0	0
Heterogeneous nuclear ribonucleoprotein Q	O60506	3	11	7	13		7	5.65685	10	4.24264	0.303046	0.306785	-1.42857	0	0	0
Mitotic checkpoint protein BUB3	O43684	3	11	5	15		7	5.65685	10	7.07107	0.235702	0.34373	-1.42857	0	0	0
Plasminogen activator inhibitor 1 RNA-binding protein	Q8NC51	14	7	20	10		10.5	4.94975	15	7.07107	0.374351	0.27269	-1.42857	0	0	0
Tyrosine-protein kinase Yes	P07947	6	1	3	7		3.5	3.53553	5	2.82843	0.235702	0.34373	-1.42857	0	0	0
Heat shock protein beta-1	P04792	20	52	18	85		36	22.6274	51.5	47.3762	0.221417	0.365132	-1.43056	0	0	0
60S ribosomal protein L32	P62910	44	69	92	70		56.5	17.6777	81	15.5563	0.737196	0.140461	-1.43363	0	0	0
Leucine--tRNA ligase, cytoplasmic	Q9P2J5	11	5	9	14		8	4.24264	11.5	3.53553	0.449977	0.233664	-1.4375	0	0	0
182 kDa tankyrase-1-binding protein	Q9C0C2	21	13	28	21		17	5.65685	24.5	4.94975	0.707107	0.147853	-1.44118	0	0	0
14-3-3 protein zeta/delta	P63104	17	28	26	39		22.5	7.77817	32.5	9.19239	0.589256	0.181962	-1.44444	0	0	0
Activating signal cointegrator 1 complex subunit 3	Q8N3C0	8	1	9	4		4.5	4.94975	6.5	3.53553	0.235702	0.345915	-1.44444	0	0	0
Proliferation-associated protein 2G4	Q9UQ80	4	5	6	7		4.5	0.707107	6.5	0.707107	1.41421	0.0527864	-1.44444	1	0	0
Protein SET	Q01105	2	7	3	10		4.5	3.53553	6.5	4.94975	0.235702	0.345915	-1.44444	0	0	0
WD repeat-containing protein 1	O75083	25	8	37	11		16.5	12.0208	24	18.3848	0.246665	0.341742	-1.45455	0	0	0
Profilin-1	P07737	17	35	39	37		26	12.7279	38	1.41421	0.848528	0.2038	-1.46154	0	0	0
Spectrin alpha chain, non-erythrocytic 1	Q13813	40	43	57	65		41.5	2.12132	61	5.65685	2.50701	0.0482498	-1.46988	1	0	0
Epididymis luminal protein 189	Q5HYB6	16	35	28	47		25.5	13.435	37.5	13.435	0.446594	0.233004	-1.47059	0	0	0
Histone H2A type 1-D	P20671	35	62	48	95		48.5	19.0919	71.5	33.234	0.439553	0.252134	-1.47423	0	0	0
14-3-3 protein gamma	P61981	12	11	15	19		11.5	0.707107	17	2.82843	1.55563	0.102725	-1.47826	1	0	0
Protein PRRC2B	Q5JSZ5	24	26	41	33		25	1.41421	37	5.65685	1.69706	0.0939508	-1.48	1	0	0
Tubulin beta-4B chain	P68371	103	99	130	170		101	2.82843	150	28.2843	1.57492	0.121936	-1.48515	0	0	0
Aspartate--tRNA ligase, cytoplasmic	P14868	8	2	7	8		5	4.24264	7.5	0.707107	0.505076	0.278034	-1.5	0	1	0
E3 ubiquitin-protein ligase TRIP12	Q14669	1	3	1	5		2	1.41421	3	2.82843	0.235702	0.355861	-1.5	0	1	0
Eukaryotic translation initiation factor 3 subunit K	Q9UBQ5	4	2	2	7		3	1.41421	4.5	3.53553	0.303046	0.328741	-1.5	0	1	0
Flap endonuclease 1	P39748	3	7	3	12		5	2.82843	7.5	6.36396	0.271964	0.340438	-1.5	0	1	0
Fructose-bisphosphate aldolase C	P09972	5	5	4	11		5	0	7.5	4.94975	0.505076	0.302568	-1.5	0	1	0
Glyceraldehyde-3-phosphate dehydrogenase	P04406	13	29	38	25		21	11.3137	31.5	9.19239	0.512043	0.209674	-1.5	0	1	0
Histone H1.2	P16403	21	37	33	54		29	11.3137	43.5	14.8492	0.554219	0.196685	-1.5	0	1	0
Methionine--tRNA ligase, cytoplasmic	P56192	2	10	6	12		6	5.65685	9	4.24264	0.303046	0.306785	-1.5	0	1	0
Nucleolar protein 56	O00567	1	3	3	3		2	1.41421	3	0	0.707107	0.25	-1.5	0	1	0
Programmed cell death protein 6	O75340	2	2	1	5		2	0	3	2.82843	0.353553	0.352416	-1.5	0	1	0
Protein S100-A10	P60903	23	5	36	6		14	12.7279	21	21.2132	0.206239	0.367538	-1.5	0	1	0
Ran-specific GTPase-activating protein	P43487	2	4	3	6		3	1.41421	4.5	2.12132	0.424264	0.251919	-1.5	0	1	0
RNA-binding protein 42	Q9BTD8	1	3	4	2		2	1.41421	3	1.41421	0.353553	0.276393	-1.5	0	1	0
T-complex protein 1 subunit beta	P78371	5	1	7	2		3	2.82843	4.5	3.53553	0.235702	0.34373	-1.5	0	1	0
UDP-N-acetylglucosamine--peptide N-acetylglucosaminyltransferase 110 kDa subunit	O15294	3	3	3	6		3	0	4.5	2.12132	0.707107	0.25	-1.5	0	1	0
Tubulin beta chain	P07437	108	104	134	185		106	2.82843	159.5	36.0624	1.37564	0.140765	-1.50472	0	1	0
Core histone macro-H2A.1	O75367	12	19	10	37		15.5	4.94975	23.5	19.0919	0.332756	0.329531	-1.51613	0	1	0
Tubulin beta-2B chain	Q9BVA1	81	75	101	136		78	4.24264	118.5	24.7487	1.39697	0.125925	-1.51923	0	1	0
Bcl-2-associated transcription factor 1	Q9NYF8	3	16	4	25		9.5	9.19239	14.5	14.8492	0.207973	0.365729	-1.52632	0	1	0
Elongation factor 1-alpha 1	P68104	41	27	61	43		34	9.89949	52	12.7279	0.795495	0.131221	-1.52941	0	1	0
Nucleoside diphosphate kinase A	P15531	5	21	16	24		13	11.3137	20	5.65685	0.412479	0.270014	-1.53846	0	1	0
Cytoplasmic dynein 1 heavy chain 1	Q14204	29	32	35	59		30.5	2.12132	47	16.9706	0.864242	0.198801	-1.54098	0	1	0
60S ribosomal protein L36	Q9Y3U8	6	18	27	10		12	8.48528	18.5	12.0208	0.316979	0.301035	-1.54167	0	1	0
Histone H4	P62805	48	118	93	163		83	49.4975	128	49.4975	0.454569	0.229621	-1.54217	0	1	0
AP-2 complex subunit alpha-1	O95782	1	10	9	8		5.5	6.36396	8.5	0.707107	0.424264	0.312647	-1.54545	0	1	0
DNA (cytosine-5)-methyltransferase 1	P26358	2	7	3	11		4.5	3.53553	7	5.65685	0.271964	0.328886	-1.55556	0	1	0
Small nuclear ribonucleoprotein Sm D1	P62314	3	15	6	22		9	8.48528	14	11.3137	0.252538	0.335026	-1.55556	0	1	0
Splicing factor 3B subunit 1	O75533	8	33	20	44		20.5	17.6777	32	16.9706	0.331907	0.287632	-1.56098	0	1	0
Eukaryotic translation elongation factor 1 delta (Guanine nucleotide exchange protein), isoform CRA_b	D3DWK1	6	10	4	21		8	2.82843	12.5	12.0208	0.303046	0.34503	-1.5625	0	1	0
RPL14 protein	Q6IPH7	21	11	36	14		16	7.07107	25	15.5563	0.397748	0.28068	-1.5625	0	1	0
Tubulin beta-3 chain	Q13509	61	72	81	128		66.5	7.77817	104.5	33.234	0.926554	0.171086	-1.57143	0	1	0
60S ribosomal protein L3	P39023	15	11	28	13		13	2.82843	20.5	10.6066	0.558242	0.247196	-1.57692	0	1	0
Unconventional myosin-Ic	O00159	18	20	49	11		19	1.41421	30	26.8701	0.388909	0.332929	-1.57895	0	1	0
DNA replication licensing factor MCM3	P25205	2	10	5	14		6	5.65685	9.5	6.36396	0.291162	0.31026	-1.58333	0	1	0
MICOS complex subunit MIC60	Q16891	4	8	3	16		6	2.82843	9.5	9.19239	0.291162	0.343055	-1.58333	0	1	0
Alpha-actinin-4	O43707	60	36	97	56		48	16.9706	76.5	28.9914	0.620078	0.188561	-1.59375	0	1	0
Phosphoglycerate kinase 1	P00558	23	14	25	34		18.5	6.36396	29.5	6.36396	0.864242	0.113021	-1.59459	0	1	0
ABC50 protein	Q2L6I2	1	4	3	5		2.5	2.12132	4	1.41421	0.424264	0.251919	-1.6	0	1	0
Alpha thalassemia/mental retardation syndrome X-linked	A4LAA3	1	4	1	7		2.5	2.12132	4	4.24264	0.235702	0.355861	-1.6	0	1	0
Hexokinase-1	P19367	2	3	2	6		2.5	0.707107	4	2.82843	0.424264	0.294148	-1.6	0	1	0
Proteasome-associated protein ECM29 homolog	Q5VYK3	17	8	15	25		12.5	6.36396	20	7.07107	0.558242	0.190985	-1.6	0	1	0
Replication factor C subunit 2	P35250	3	2	2	6		2.5	0.707107	4	2.82843	0.424264	0.294148	-1.6	0	1	0
Thioredoxin domain-containing protein 17	Q9BRA2	1	4	2	6		2.5	2.12132	4	2.82843	0.303046	0.306785	-1.6	0	1	0
Cytoskeleton-associated protein 5	Q14008	6	12	16	13		9	4.24264	14.5	2.12132	0.864242	0.142325	-1.61111	0	1	0
Peroxisome proliferator activated receptor interacting complex protein	E1NZA1	40	41	47	84		40.5	0.707107	65.5	26.163	0.930404	0.202721	-1.61728	0	1	0
Isoleucine--tRNA ligase, cytoplasmic	P41252	15	6	16	18		10.5	6.36396	17	1.41421	0.835672	0.188596	-1.61905	0	1	0
14-3-3 protein eta	Q04917	9	5	13	10		7	2.82843	11.5	2.12132	0.909137	0.111716	-1.64286	0	1	0
rRNA 2'-O-methyltransferase fibrillarin	P22087	10	18	29	17		14	5.65685	23	8.48528	0.636396	0.176896	-1.64286	0	1	0
40S ribosomal protein S27-like	Q71UM5	6	11	12	16		8.5	3.53553	14	2.82843	0.864242	0.116958	-1.64706	0	1	0
Transgelin-2	P37802	10	25	29	29		17.5	10.6066	29	0	1.08423	0.183952	-1.65714	0	1	0
Cleavage and polyadenylation specificity factor subunit 1	Q10570	1	5	3	7		3	2.82843	5	2.82843	0.353553	0.276393	-1.66667	0	1	0
Cleavage stimulation factor subunit 2	P33240	1	2	2	3		1.5	0.707107	2.5	0.707107	0.707107	0.146447	-1.66667	0	1	0
Glutathione S-transferase omega-1	P78417	1	2	3	2		1.5	0.707107	2.5	0.707107	0.707107	0.146447	-1.66667	0	1	0
Importin subunit alpha-7	O60684	4	2	4	6		3	1.41421	5	1.41421	0.707107	0.146447	-1.66667	0	1	0
Isopentenyl-diphosphate Delta-isomerase 1	Q13907	2	1	2	3		1.5	0.707107	2.5	0.707107	0.707107	0.146447	-1.66667	0	1	0
Methyl-CpG-binding domain protein 2	Q9UBB5	2	1	3	2		1.5	0.707107	2.5	0.707107	0.707107	0.146447	-1.66667	0	1	0
Proteasome subunit alpha type-7	O14818	1	5	4	6		3	2.82843	5	1.41421	0.471405	0.246566	-1.66667	0	1	0
Protein transport protein Sec16A	O15027	2	10	10	10		6	5.65685	10	0	0.707107	0.25	-1.66667	0	1	0
Signal transducer and activator of transcription 3	P40763	2	1	3	2		1.5	0.707107	2.5	0.707107	0.707107	0.146447	-1.66667	0	1	0
Solute carrier family 2, facilitated glucose transporter member 1	P11166	2	4	4	6		3	1.41421	5	1.41421	0.707107	0.146447	-1.66667	0	1	0
Thioredoxin	P10599	11	5	13	14		8	4.24264	13.5	0.707107	1.11117	0.155765	-1.6875	0	1	0
Myosin light polypeptide 6	P60660	13	26	32	34		19.5	9.19239	33	1.41421	1.27279	0.139837	-1.69231	0	1	0
Coatomer subunit beta'	P35606	5	5	6	11		5	0	8.5	3.53553	0.989949	0.197432	-1.7	0	1	0
Splicing factor U2AF 35 kDa subunit	Q01081	2	8	3	14		5	4.24264	8.5	7.77817	0.291162	0.32324	-1.7	0	1	0
Structural maintenance of chromosomes protein 4	Q9NTJ3	8	2	10	7		5	4.24264	8.5	2.12132	0.549972	0.219025	-1.7	0	1	0
ADP/ATP translocase 2	P05141	2	5	2	10		3.5	2.12132	6	5.65685	0.321412	0.322441	-1.71429	0	1	0
Chromobox protein homolog 5	P45973	3	16	8	25		9.5	9.19239	16.5	12.0208	0.329983	0.292077	-1.73684	0	1	0
Microtubule-actin cross-linking factor 1, isoforms 1/2/3/5	Q9UPN3	16	3	21	12		9.5	9.19239	16.5	6.36396	0.449977	0.239551	-1.73684	0	1	0
60S ribosomal protein L28	P46779	7	5	8	13		6	1.41421	10.5	3.53553	0.909137	0.148293	-1.75	0	1	0
Eukaryotic translation initiation factor 5	P55010	3	1	2	5		2	1.41421	3.5	2.12132	0.424264	0.251919	-1.75	0	1	0
Gem-associated protein 5	Q8TEQ6	4	8	8	13		6	2.82843	10.5	3.53553	0.707107	0.150287	-1.75	0	1	0
Peptidyl-prolyl cis-trans isomerase-like 1	Q9Y3C6	1	7	2	12		4	4.24264	7	7.07107	0.265165	0.333897	-1.75	0	1	0
Heterogeneous nuclear ribonucleoprotein U-like protein 1	Q9BUJ2	5	13	8	24		9	5.65685	16	11.3137	0.412479	0.270014	-1.77778	0	1	0
Coronin-1C	Q9ULV4	10	4	12	13		7	4.24264	12.5	0.707107	1.11117	0.155765	-1.78571	0	1	0
Myosin-14	Q7Z406	18	97	23	183		57.5	55.8614	103	113.137	0.269233	0.338226	-1.7913	0	1	0
Talin-1	Q9Y490	100	40	181	70		70	42.4264	125.5	78.4889	0.458999	0.247348	-1.79286	0	1	0
La-related protein 4B	Q92615	2	3	3	6		2.5	0.707107	4.5	2.12132	0.707107	0.197935	-1.8	0	1	0
Transforming protein RhoA	P61586	2	3	2	7		2.5	0.707107	4.5	3.53553	0.471405	0.28425	-1.8	0	1	0
Tubulin-specific chaperone D	Q9BTW9	1	4	6	3		2.5	2.12132	4.5	2.12132	0.471405	0.22265	-1.8	0	1	0
Tyrosine--tRNA ligase, cytoplasmic	P54577	4	1	2	7		2.5	2.12132	4.5	3.53553	0.353553	0.288404	-1.8	0	1	0
DnaJ homolog subfamily C member 9	Q8WXX5	3	3	2	9		3	0	5.5	4.94975	0.505076	0.302568	-1.83333	0	1	0
T-complex protein 1 subunit delta	P50991	3	3	2	9		3	0	5.5	4.94975	0.505076	0.302568	-1.83333	0	1	0
U5 small nuclear ribonucleoprotein 40 kDa protein	Q96DI7	1	5	1	10		3	2.82843	5.5	6.36396	0.271964	0.340438	-1.83333	0	1	0
DNA mismatch repair protein Msh6	P52701	1	7	5	10		4	4.24264	7.5	3.53553	0.449977	0.233664	-1.875	0	1	0
Protein diaphanous homolog 1	O60610	6	2	5	10		4	2.82843	7.5	3.53553	0.549972	0.196526	-1.875	0	1	0
Protein FAM83H	Q6ZRV2	6	6	4	19		6	0	11.5	10.6066	0.518545	0.29859	-1.91667	0	1	0
Alpha-actinin-1	P12814	49	27	100	46		38	15.5563	73	38.1838	0.651283	0.201029	-1.92105	0	1	0
Nesprin-2	Q8WXH0	2	13	1	28		7.5	7.77817	14.5	19.0919	0.260513	0.349202	-1.93333	0	1	0
60S ribosomal protein L30	P62888	7	7	7	21		7	0	14	9.89949	0.707107	0.25	-2	0	1	0
Alanine--tRNA ligase, cytoplasmic	P49588	2	12	4	24		7	7.07107	14	14.1421	0.329983	0.307156	-2	0	1	0
Copine-3	O75131	2	8	5	15		5	4.24264	10	7.07107	0.441942	0.249099	-2	0	1	0
Cyclin-dependent kinase 1	P06493	5	5	7	13		5	0	10	4.24264	1.17851	0.172021	-2	0	1	0
Cytoskeleton-associated protein 4	Q07065	2	4	3	9		3	1.41421	6	4.24264	0.53033	0.246361	-2	0	1	0
Drebrin-like protein	Q9UJU6	6	1	5	9		3.5	3.53553	7	2.82843	0.549972	0.196526	-2	0	1	0
E3 ubiquitin-protein ligase UBR4	Q5T4S7	2	6	2	14		4	2.82843	8	8.48528	0.353553	0.312415	-2	0	1	0
Extended synaptotagmin-1	Q9BSJ8	5	5	5	15		5	0	10	7.07107	0.707107	0.25	-2	0	1	0
Flotillin-1	O75955	2	3	2	8		2.5	0.707107	5	4.24264	0.505076	0.278034	-2	0	1	0
NEDD8-conjugating enzyme Ubc12	P61081	4	1	1	9		2.5	2.12132	5	5.65685	0.321412	0.322441	-2	0	1	0
PC4 and SFRS1-interacting protein	O75475	4	1	1	9		2.5	2.12132	5	5.65685	0.321412	0.322441	-2	0	1	0
Proteasome subunit beta type-6	P28072	1	2	2	4		1.5	0.707107	3	1.41421	0.707107	0.174943	-2	0	1	0
Protein LYRIC	Q86UE4	1	2	2	4		1.5	0.707107	3	1.41421	0.707107	0.174943	-2	0	1	0
Protein SON	P18583	1	10	2	20		5.5	6.36396	11	12.7279	0.288081	0.327993	-2	0	1	0
RNA-binding protein 8A	Q9Y5S9	2	6	2	14		4	2.82843	8	8.48528	0.353553	0.312415	-2	0	1	0
RNA-binding protein with serine-rich domain 1	Q15287	1	4	2	8		2.5	2.12132	5	4.24264	0.392837	0.278393	-2	0	1	0
Septin-9	Q9UHD8	12	9	16	26		10.5	2.12132	21	7.07107	1.14225	0.131528	-2	0	1	0
Serine/threonine-protein phosphatase PP1-alpha catalytic subunit	P62136	3	10	4	22		6.5	4.94975	13	12.7279	0.367696	0.300335	-2	0	1	0
Tyrosine-protein kinase BAZ1B	Q9UIG0	2	4	1	11		3	1.41421	6	7.07107	0.353553	0.327735	-2	0	1	0
L-lactate dehydrogenase A chain	P00338	8	7	19	12		7.5	0.707107	15.5	4.94975	1.41421	0.12853	-2.06667	0	1	0
X-ray repair cross-complementing protein 5	P13010	1	19	17	25		10	12.7279	21	5.65685	0.598321	0.21077	-2.1	0	1	0
Myosin-10	P35580	30	65	66	134		47.5	24.7487	100	48.0833	0.720837	0.169912	-2.10526	0	1	0
Leucine zipper protein 1	Q86V48	7	1	12	5		4	4.24264	8.5	4.94975	0.489535	0.216989	-2.125	0	1	0
Dynamin-2	P50570	2	5	3	12		3.5	2.12132	7.5	6.36396	0.471405	0.266206	-2.14286	0	1	0
High mobility group protein HMG-I/HMG-Y	P17096	1	6	9	6		3.5	3.53553	7.5	2.12132	0.707107	0.163992	-2.14286	0	1	0
Vigilin	Q00341	10	11	13	32		10.5	0.707107	22.5	13.435	0.848528	0.212933	-2.14286	0	1	0
ADP-ribosylation factor 1	P84077	2	4	1	12		3	1.41421	6.5	7.77817	0.38075	0.319279	-2.16667	0	1	0
Aminoacyl tRNA synthase complex-interacting multifunctional protein 2	Q13155	1	5	4	9		3	2.82843	6.5	3.53553	0.549972	0.196526	-2.16667	0	1	0
Ras-related protein Rab-8A	P61006	2	4	2	11		3	1.41421	6.5	6.36396	0.449977	0.288559	-2.16667	0	1	0
60S ribosomal protein L9	P32969	2	9	8	16		5.5	4.94975	12	5.65685	0.612826	0.173879	-2.18182	0	1	0
Proteasome subunit alpha type-5	P28066	1	4	2	9		2.5	2.12132	5.5	4.94975	0.424264	0.272512	-2.2	0	1	0
Sorbitol dehydrogenase	Q00796	2	3	4	7		2.5	0.707107	5.5	2.12132	1.06066	0.136295	-2.2	0	1	0
MOB kinase activator 1B	Q7L9L4	3	1	2	7		2	1.41421	4.5	3.53553	0.505076	0.245943	-2.25	0	1	0
Protein phosphatase 1 regulatory subunit 12	B2RAH5	4	8	8	19		6	2.82843	13.5	7.77817	0.707107	0.193434	-2.25	0	1	0
Septin-2	Q15019	8	4	10	17		6	2.82843	13.5	4.94975	0.964237	0.117686	-2.25	0	1	0
Serine/threonine-protein phosphatase 2B catalytic subunit alpha isoform	Q08209	3	1	2	7		2	1.41421	4.5	3.53553	0.505076	0.245943	-2.25	0	1	0
60S ribosomal protein L5	P46777	7	10	26	13		8.5	2.12132	19.5	9.19239	0.972272	0.164548	-2.29412	0	1	0
ATP-dependent 6-phosphofructokinase, liver type	P17858	2	4	4	10		3	1.41421	7	4.24264	0.707107	0.197935	-2.33333	0	1	0
DnaJ homolog subfamily B member 1	P25685	1	2	1	6		1.5	0.707107	3.5	3.53553	0.471405	0.28425	-2.33333	0	1	0
Dynactin subunit 1	Q14203	1	5	3	11		3	2.82843	7	5.65685	0.471405	0.246566	-2.33333	0	1	0
Glutamine--fructose-6-phosphate aminotransferase [isomerizing] 1	Q06210	5	4	7	14		4.5	0.707107	10.5	4.94975	1.06066	0.16585	-2.33333	0	1	0
Splicing factor 3A subunit 3	Q12874	2	4	4	10		3	1.41421	7	4.24264	0.707107	0.197935	-2.33333	0	1	0
Src substrate cortactin	Q14247	8	7	11	24		7.5	0.707107	17.5	9.19239	1.01015	0.182863	-2.33333	0	1	0
Serine/threonine-protein phosphatase PGAM5, mitochondrial	Q96HS1	1	4	1	11		2.5	2.12132	6	7.07107	0.38075	0.304827	-2.4	0	1	0
Moesin	P26038	17	12	63	7		14.5	3.53553	35	39.598	0.475268	0.29866	-2.41379	0	1	0
Actin-related protein 2/3 complex subunit 5-like protein	Q9BPX5	1	1	1	4		1	0	2.5	2.12132	0.707107	0.25	-2.5	0	1	0
Cyclin-dependent kinase 9	P50750	3	1	2	8		2	1.41421	5	4.24264	0.53033	0.246361	-2.5	0	1	0
SWI/SNF-related matrix-associated actin-dependent regulator of chromatin subfamily D member 2	Q92925	6	2	4	16		4	2.82843	10	8.48528	0.53033	0.246361	-2.5	0	1	0
PDZ and LIM domain protein 1	O00151	5	2	6	13		3.5	2.12132	9.5	4.94975	0.848528	0.1547	-2.71429	0	1	0
E3 ubiquitin-protein ligase HUWE1	Q7Z6Z7	3	1	1	10		2	1.41421	5.5	6.36396	0.449977	0.288559	-2.75	0	1	0
Epididymis secretory sperm binding protein Li 5a	V9HW33	2	2	8	3		2	0	5.5	3.53553	0.989949	0.197432	-2.75	0	1	0
Protein unc-45 homolog A	Q9H3U1	2	8	4	24		5	4.24264	14	14.1421	0.489535	0.264344	-2.8	0	1	0
Zinc finger protein 185	O15231	1	4	11	3		2.5	2.12132	7	5.65685	0.578542	0.225785	-2.8	0	1	0
Inositol 1,4,5-trisphosphate receptor type 3	Q14573	1	7	4	19		4	4.24264	11.5	10.6066	0.505076	0.245943	-2.875	0	1	0
Drebrin	Q16643	1	8	12	14		4.5	4.94975	13	1.41421	1.33565	0.114379	-2.88889	0	1	0
Casein kinase I isoform alpha	P48729	1	6	2	19		3.5	3.53553	10.5	12.0208	0.449977	0.278988	-3	0	1	0
Ras-related protein Rab-1B	Q9H0U4	3	2	2	13		2.5	0.707107	7.5	7.77817	0.589256	0.264806	-3	0	1	0
Signal recognition particle 19 kDa protein	P09132	1	1	2	4		1	0	3	1.41421	1.41421	0.147584	-3	0	1	0
Tropomyosin alpha-4 chain	P67936	5	20	21	54		12.5	10.6066	37.5	23.3345	0.73657	0.17389	-3	0	1	0
Tropomyosin 1 (Alpha), isoform CRA_m	H7BYY1	3	15	16	42		9	8.48528	29	18.3848	0.744323	0.171228	-3.22222	0	1	0
PDZ and LIM domain protein 7	Q9NR12	2	3	6	11		2.5	0.707107	8.5	3.53553	1.41421	0.12038	-3.4	0	1	0
Splicing factor 3B subunit 6	Q9Y3B4	1	3	4	10		2	1.41421	7	4.24264	0.883883	0.16255	-3.5	0	1	0
Cullin 4B, isoform CRA_e	K4DI93	1	2	9	2		1.5	0.707107	5.5	4.94975	0.707107	0.227511	-3.66667	0	1	0
Ras-related protein Rab-2A	P61019	2	1	1	10		1.5	0.707107	5.5	6.36396	0.565685	0.268231	-3.66667	0	1	0
Eukaryotic translation initiation factor 3 subunit I	Q13347	2	3	6	13		2.5	0.707107	9.5	4.94975	1.23744	0.145046	-3.8	0	1	0
26S proteasome non-ATPase regulatory subunit 2	Q13200	1	1	7	1		1	0	4	4.24264	0.707107	0.25	-4	0	1	0
COP9 signalosome complex subunit 8	Q99627	1	2	2	10		1.5	0.707107	6	5.65685	0.707107	0.230315	-4	0	1	0
Eukaryotic translation initiation factor 2 subunit 2	P20042	1	1	2	6		1	0	4	2.82843	1.06066	0.187167	-4	0	1	0
Utrophin	P46939	3	1	13	3		2	1.41421	8	7.07107	0.707107	0.218539	-4	0	1	0
Thrombospondin-1	P07996	5	5	37	4		5	0	20.5	23.3345	0.664252	0.259944	-4.1	0	1	0
Stathmin	P16949	2	2	5	12		2	0	8.5	4.94975	1.3132	0.157226	-4.25	0	1	0
Integrin-linked protein kinase	Q13418	1	2	9	4		1.5	0.707107	6.5	3.53553	1.17851	0.142818	-4.33333	0	1	0
Tropomyosin 1 (Alpha) isoform 4	D9YZV5	1	14	16	54		7.5	9.19239	35	26.8701	0.762566	0.184306	-4.66667	0	1	0
Microsomal glutathione S-transferase 1	P10620	1	1	2	10		1	0	6	5.65685	0.883883	0.214777	-6	0	1	0
Unconventional myosin-VI	Q9UM54	3	3	9	28		3	0	18.5	13.435	1.1537	0.175024	-6.16667	0	1	0
Epididymis secretory protein Li 55	V9HW35	1	2	2	17		1.5	0.707107	9.5	10.6066	0.707107	0.239473	-6.33333	0	1	0
Adenosylhomocysteinase	P23526	11	11	7	7		11	0	7	0	#DIV/0!	#DIV/0!	1.57143	#DIV/0!	1	#DIV/0!
ATP synthase subunit alpha, mitochondrial	P25705	6	6	2	2		6	0	2	0	#DIV/0!	#DIV/0!	3	#DIV/0!	1	#DIV/0!
Calpain-1 catalytic subunit	P07384	3	3	2	2		3	0	2	0	#DIV/0!	#DIV/0!	1.5	#DIV/0!	1	#DIV/0!
DnaJ homolog subfamily A member 1	P31689	2	2	6	6		2	0	6	0	#DIV/0!	#DIV/0!	-3	#DIV/0!	1	#DIV/0!
Heparin-binding protein HBp15	Q7Z4W8	7	7	4	4		7	0	4	0	#DIV/0!	#DIV/0!	1.75	#DIV/0!	1	#DIV/0!
Kinesin-like protein KIFC1	Q9BW19	4	4	3	3		4	0	3	0	#DIV/0!	#DIV/0!	1.33333	#DIV/0!	0	#DIV/0!
Liprin-alpha-1	Q13136	2	2	1	1		2	0	1	0	#DIV/0!	#DIV/0!	2	#DIV/0!	1	#DIV/0!
Pyruvate kinase PKM	P14618	33	33	57	57		33	0	57	0	#DIV/0!	#DIV/0!	-1.72727	#DIV/0!	1	#DIV/0!
Sorcin	P30626	2	2	4	4		2	0	4	0	#DIV/0!	#DIV/0!	-2	#DIV/0!	1	#DIV/0!
Titin, isoform CRA_a	D3DPG0	3	3	2	2		3	0	2	0	#DIV/0!	#DIV/0!	1.5	#DIV/0!	1	#DIV/0!
													sum>	113	340	98

## Sheet: AllorNothing
		Gr1		Gr2			Gr1		Gr1		Gr2			Gr1		Gr12			For Stats	AoN
UniProtKB IDs	Acc#	10CA RPA194	5624 RPA194	10AT RPA194	MCF7 RPA194		EstFold[avg:Gr1≥1.5]		10CA RPA194	5624 RPA194	10AT RPA194	MCF7 RPA194		2of2>0	2of2=0	2of2>0	2of2=0		2of2>0	Gr1vG2
Transcription elongation regulator 1	O14776	4	11	0	0		7.5		1	1	0	0		1	0	0	1		0	1
Putative RNA-binding protein Luc7-like 1	Q9NQ29	5	8	0	0		6.5		1	1	0	0		1	0	0	1		0	1
Protein EMSY	Q7Z589	1	9	0	0		5		1	1	0	0		1	0	0	1		0	1
3-ketoacyl-CoA thiolase, mitochondrial	P42765	4	5	0	0		4.5		1	1	0	0		1	0	0	1		0	1
La-related protein 1	Q6PKG0	5	3	0	0		4		1	1	0	0		1	0	0	1		0	1
Myb-binding protein 1A	Q9BQG0	1	6	0	0		3.5		1	1	0	0		1	0	0	1		0	1
Nucleolar and coiled-body phosphoprotein 1	Q14978	4	3	0	0		3.5		1	1	0	0		1	0	0	1		0	1
U6 snRNA-associated Sm-like protein LSm8	O95777	4	3	0	0		3.5		1	1	0	0		1	0	0	1		0	1
Nucleoporin GLE1	Q53GS7	1	5	0	0		3		1	1	0	0		1	0	0	1		0	1
Protein arginine N-methyltransferase 5	O14744	1	5	0	0		3		1	1	0	0		1	0	0	1		0	1
7-dehydrocholesterol reductase	Q9UBM7	3	2	0	0		2.5		1	1	0	0		1	0	0	1		0	1
ADP-ribosylation factor GTPase-activating protein 2	Q8N6H7	2	3	0	0		2.5		1	1	0	0		1	0	0	1		0	1
Proteasome (Prosome, macropain) 26S subunit, non-ATPase, 13, isoform CRA_d	B4DJ66	2	3	0	0		2.5		1	1	0	0		1	0	0	1		0	1
39S ribosomal protein L33, mitochondrial	O75394	3	1	0	0		2		1	1	0	0		1	0	0	1		0	1
ATP-dependent RNA helicase DHX36	Q9H2U1	3	1	0	0		2		1	1	0	0		1	0	0	1		0	1
Histone-lysine N-methyltransferase 2D	O14686	1	3	0	0		2		1	1	0	0		1	0	0	1		0	1
Proline/serine-rich coiled-coil protein 1	Q6PGN9	3	1	0	0		2		1	1	0	0		1	0	0	1		0	1
Wings apart-like protein homolog	Q7Z5K2	2	2	0	0		2		1	1	0	0		1	0	0	1		0	1
Importin subunit alpha-3	O00629	1	2	0	0		1.5		1	1	0	0		1	0	0	1		0	1
Lariat debranching enzyme	Q9UK59	1	2	0	0		1.5		1	1	0	0		1	0	0	1		0	1
Leukotriene A-4 hydrolase	P09960	1	2	0	0		1.5		1	1	0	0		1	0	0	1		0	1
Oxysterol-binding protein-related protein 9	Q96SU4	1	2	0	0		1.5		1	1	0	0		1	0	0	1		0	1
RNA-binding protein 45	Q8IUH3	1	2	0	0		1.5		1	1	0	0		1	0	0	1		0	1
Zinc finger homeobox protein 4	Q86UP3	1	2	0	0		1.5		1	1	0	0		1	0	0	1		0	1
1,4-alpha-glucan-branching enzyme	Q04446	4	0	7	1				1	0	1	1		0	0	1	0		0	0
116 kDa U5 small nuclear ribonucleoprotein component	Q15029	19	30	14	27				1	1	1	1		1	0	1	0		1	0
14 kDa phosphohistidine phosphatase	Q9NRX4	0	0	1	6				0	0	1	1		0	1	1	0		0	0
14-3-3 protein beta/alpha	P31946	8	14	20	16				1	1	1	1		1	0	1	0		1	0
14-3-3 protein epsilon	P62258	15	25	15	30				1	1	1	1		1	0	1	0		1	0
14-3-3 protein eta	Q04917	9	5	13	10				1	1	1	1		1	0	1	0		1	0
14-3-3 protein gamma	P61981	12	11	15	19				1	1	1	1		1	0	1	0		1	0
14-3-3 protein sigma	P31947	13	5	16	9				1	1	1	1		1	0	1	0		1	0
14-3-3 protein theta	P27348	9	18	15	19				1	1	1	1		1	0	1	0		1	0
14-3-3 protein zeta/delta	P63104	17	28	26	39				1	1	1	1		1	0	1	0		1	0
182 kDa tankyrase-1-binding protein	Q9C0C2	21	13	28	21				1	1	1	1		1	0	1	0		1	0
1-phosphatidylinositol 4,5-bisphosphate phosphodiesterase beta-3	Q01970	0	0	2	0				0	0	1	0		0	1	0	0		0	0
26S protease regulatory subunit 4	P62191	0	0	1	3				0	0	1	1		0	1	1	0		0	0
26S protease regulatory subunit 6A	P17980	0	0	1	5				0	0	1	1		0	1	1	0		0	0
26S protease regulatory subunit 7	P35998	2	0	0	0				1	0	0	0		0	0	0	1		0	0
26S proteasome non-ATPase regulatory subunit 14	O00487	0	4	1	3				0	1	1	1		0	0	1	0		0	0
26S proteasome non-ATPase regulatory subunit 2	Q13200	1	1	7	1				1	1	1	1		1	0	1	0		1	0
26S proteasome non-ATPase regulatory subunit 5	Q16401	4	3	2	4				1	1	1	1		1	0	1	0		1	0
26S proteasome non-ATPase regulatory subunit 6	Q15008	0	2	0	6				0	1	0	1		0	0	0	0		0	0
26S proteasome non-ATPase regulatory subunit 9	O00233	0	4	2	3				0	1	1	1		0	0	1	0		0	0
28 kDa heat- and acid-stable phosphoprotein	Q13442	3	6	0	4				1	1	0	1		1	0	0	0		0	0
28S ribosomal protein S11, mitochondrial	P82912	0	4	2	2				0	1	1	1		0	0	1	0		0	0
28S ribosomal protein S12, mitochondrial	O15235	0	6	4	0				0	1	1	0		0	0	0	0		0	0
39S ribosomal protein L14, mitochondrial	Q6P1L8	4	6	4	4				1	1	1	1		1	0	1	0		1	0
39S ribosomal protein L22, mitochondrial	Q9NWU5	0	0	0	3				0	0	0	1		0	1	0	0		0	0
40S ribosomal protein S10	P46783	3	8	2	6				1	1	1	1		1	0	1	0		1	0
40S ribosomal protein S11	P62280	12	24	15	15				1	1	1	1		1	0	1	0		1	0
40S ribosomal protein S12	P25398	1	4	6	8				1	1	1	1		1	0	1	0		1	0
40S ribosomal protein S13	P62277	11	9	11	8				1	1	1	1		1	0	1	0		1	0
40S ribosomal protein S14	P62263	25	37	25	31				1	1	1	1		1	0	1	0		1	0
40S ribosomal protein S15	P62841	7	9	8	8				1	1	1	1		1	0	1	0		1	0
40S ribosomal protein S15a	P62244	11	13	14	20				1	1	1	1		1	0	1	0		1	0
40S ribosomal protein S16	P62249	26	25	13	15				1	1	1	1		1	0	1	0		1	0
40S ribosomal protein S17-like	P0CW22	4	4	2	3				1	1	1	1		1	0	1	0		1	0
40S ribosomal protein S18	P62269	6	17	3	9				1	1	1	1		1	0	1	0		1	0
40S ribosomal protein S19	P39019	2	4	0	5				1	1	0	1		1	0	0	0		0	0
40S ribosomal protein S2	P15880	13	23	13	14				1	1	1	1		1	0	1	0		1	0
40S ribosomal protein S20	P60866	5	30	19	19				1	1	1	1		1	0	1	0		1	0
40S ribosomal protein S21	P63220	4	2	1	6				1	1	1	1		1	0	1	0		1	0
40S ribosomal protein S23	P62266	13	37	24	17				1	1	1	1		1	0	1	0		1	0
40S ribosomal protein S24	P62847	11	12	15	9				1	1	1	1		1	0	1	0		1	0
40S ribosomal protein S25	P62851	4	6	2	3				1	1	1	1		1	0	1	0		1	0
40S ribosomal protein S26	P62854	21	45	47	40				1	1	1	1		1	0	1	0		1	0
40S ribosomal protein S27	P42677	11	17	16	19				1	1	1	1		1	0	1	0		1	0
40S ribosomal protein S27-like	Q71UM5	6	11	12	16				1	1	1	1		1	0	1	0		1	0
40S ribosomal protein S28	P62857	14	8	6	11				1	1	1	1		1	0	1	0		1	0
40S ribosomal protein S29	P62273	9	12	10	4				1	1	1	1		1	0	1	0		1	0
40S ribosomal protein S3	P23396	21	46	21	26				1	1	1	1		1	0	1	0		1	0
40S ribosomal protein S3a	P61247	19	24	24	27				1	1	1	1		1	0	1	0		1	0
40S ribosomal protein S4, X isoform	P62701	37	62	66	21				1	1	1	1		1	0	1	0		1	0
40S ribosomal protein S6	P62753	11	24	22	27				1	1	1	1		1	0	1	0		1	0
40S ribosomal protein S7	P62081	17	21	17	17				1	1	1	1		1	0	1	0		1	0
40S ribosomal protein S8	P62241	40	48	61	26				1	1	1	1		1	0	1	0		1	0
40S ribosomal protein S9	P46781	26	21	31	23				1	1	1	1		1	0	1	0		1	0
40S ribosomal protein SA	P08865	5	6	6	9				1	1	1	1		1	0	1	0		1	0
4F2 cell-surface antigen heavy chain	P08195	0	3	0	1				0	1	0	1		0	0	0	0		0	0
5'-3' exoribonuclease 1	Q8IZH2	1	2	2	1				1	1	1	1		1	0	1	0		1	0
5'-3' exoribonuclease 2	Q9H0D6	4	10	2	17				1	1	1	1		1	0	1	0		1	0
5'-AMP-activated protein kinase catalytic subunit alpha-1	Q13131	0	2	0	1				0	1	0	1		0	0	0	0		0	0
5'-AMP-activated protein kinase subunit gamma-1	P54619	0	2	0	3				0	1	0	1		0	0	0	0		0	0
5'-nucleotidase	P21589	2	0	4	0				1	0	1	0		0	0	0	0		0	0
60S acidic ribosomal protein P0	P05388	0	3	1	5				0	1	1	1		0	0	1	0		0	0
60S ribosomal export protein NMD3	Q96D46	2	0	0	1				1	0	0	1		0	0	0	0		0	0
60S ribosomal protein L10	P27635	27	26	36	36				1	1	1	1		1	0	1	0		1	0
60S ribosomal protein L10a	P62906	4	13	4	13				1	1	1	1		1	0	1	0		1	0
60S ribosomal protein L12	P30050	10	16	9	8				1	1	1	1		1	0	1	0		1	0
60S ribosomal protein L13	P26373	80	100	63	45				1	1	1	1		1	0	1	0		1	0
60S ribosomal protein L13a	P40429	5	15	11	13				1	1	1	1		1	0	1	0		1	0
60S ribosomal protein L15	P61313	8	7	12	11				1	1	1	1		1	0	1	0		1	0
60S ribosomal protein L17	P18621	25	15	25	29				1	1	1	1		1	0	1	0		1	0
60S ribosomal protein L18	Q07020	33	14	40	25				1	1	1	1		1	0	1	0		1	0
60S ribosomal protein L18a	Q02543	28	21	31	33				1	1	1	1		1	0	1	0		1	0
60S ribosomal protein L21	P46778	40	51	45	42				1	1	1	1		1	0	1	0		1	0
60S ribosomal protein L23	P62829	45	81	63	82				1	1	1	1		1	0	1	0		1	0
60S ribosomal protein L23a	P62750	119	122	128	66				1	1	1	1		1	0	1	0		1	0
60S ribosomal protein L24	P83731	39	44	45	43				1	1	1	1		1	0	1	0		1	0
60S ribosomal protein L26	P61254	79	141	184	106				1	1	1	1		1	0	1	0		1	0
60S ribosomal protein L26-like 1	Q9UNX3	65	115	137	88				1	1	1	1		1	0	1	0		1	0
60S ribosomal protein L27	P61353	30	47	48	33				1	1	1	1		1	0	1	0		1	0
60S ribosomal protein L27a	P46776	32	61	56	33				1	1	1	1		1	0	1	0		1	0
60S ribosomal protein L28	P46779	7	5	8	13				1	1	1	1		1	0	1	0		1	0
60S ribosomal protein L29	P47914	10	11	13	9				1	1	1	1		1	0	1	0		1	0
60S ribosomal protein L3	P39023	15	11	28	13				1	1	1	1		1	0	1	0		1	0
60S ribosomal protein L30	P62888	7	7	7	21				1	1	1	1		1	0	1	0		1	0
60S ribosomal protein L31	P62899	41	43	41	29				1	1	1	1		1	0	1	0		1	0
60S ribosomal protein L32	P62910	44	69	92	70				1	1	1	1		1	0	1	0		1	0
60S ribosomal protein L34	P49207	15	16	11	15				1	1	1	1		1	0	1	0		1	0
60S ribosomal protein L35	P42766	35	35	72	28				1	1	1	1		1	0	1	0		1	0
60S ribosomal protein L35a	P18077	10	16	7	10				1	1	1	1		1	0	1	0		1	0
60S ribosomal protein L36	Q9Y3U8	6	18	27	10				1	1	1	1		1	0	1	0		1	0
60S ribosomal protein L36a	P83881	16	16	19	6				1	1	1	1		1	0	1	0		1	0
60S ribosomal protein L36a-like	Q969Q0	19	16	19	8				1	1	1	1		1	0	1	0		1	0
60S ribosomal protein L37	P61927	2	4	5	2				1	1	1	1		1	0	1	0		1	0
60S ribosomal protein L37a	P61513	17	15	22	9				1	1	1	1		1	0	1	0		1	0
60S ribosomal protein L38	P63173	26	13	17	9				1	1	1	1		1	0	1	0		1	0
60S ribosomal protein L4	P36578	31	23	31	18				1	1	1	1		1	0	1	0		1	0
60S ribosomal protein L5	P46777	7	10	26	13				1	1	1	1		1	0	1	0		1	0
60S ribosomal protein L6	Q02878	4	8	9	5				1	1	1	1		1	0	1	0		1	0
60S ribosomal protein L7	P18124	8	13	8	9				1	1	1	1		1	0	1	0		1	0
60S ribosomal protein L7a	P62424	24	20	22	26				1	1	1	1		1	0	1	0		1	0
60S ribosomal protein L8	P62917	47	49	55	23				1	1	1	1		1	0	1	0		1	0
60S ribosomal protein L9	P32969	2	9	8	16				1	1	1	1		1	0	1	0		1	0
6-phosphogluconate dehydrogenase, decarboxylating	P52209	10	6	6	11				1	1	1	1		1	0	1	0		1	0
78 kDa glucose-regulated protein	P11021	19	17	25	26				1	1	1	1		1	0	1	0		1	0
ABC50 protein	Q2L6I2	1	4	3	5				1	1	1	1		1	0	1	0		1	0
Abl interactor 1	Q8IZP0	1	2	3	0				1	1	1	0		1	0	0	0		0	0
Abnormal spindle-like microcephaly-associated protein	Q8IZT6	0	0	0	2				0	0	0	1		0	1	0	0		0	0
Absent in melanoma 1 protein	Q9Y4K1	66	0	37	39				1	0	1	1		0	0	1	0		0	0
Acetyl-CoA acetyltransferase, mitochondrial	P24752	4	0	2	0				1	0	1	0		0	0	0	0		0	0
Acetyl-CoA carboxylase 1	Q13085	9	3	2	6				1	1	1	1		1	0	1	0		1	0
Acidic leucine-rich nuclear phosphoprotein 32 family member B	Q92688	0	0	0	8				0	0	0	1		0	1	0	0		0	0
Acidic leucine-rich nuclear phosphoprotein 32 family member E	Q9BTT0	0	4	2	4				0	1	1	1		0	0	1	0		0	0
Actin, cytoplasmic 2	P63261	126	97	135	168				1	1	1	1		1	0	1	0		1	0
Actin-binding LIM protein 3	O94929	0	0	6	0				0	0	1	0		0	1	0	0		0	0
Actin-binding protein anillin	Q9NQW6	3	0	6	0				1	0	1	0		0	0	0	0		0	0
Actin-related protein 2	P61160	6	4	7	3				1	1	1	1		1	0	1	0		1	0
Actin-related protein 2/3 complex subunit 1B	O15143	9	6	5	10				1	1	1	1		1	0	1	0		1	0
Actin-related protein 2/3 complex subunit 2	O15144	0	1	3	10				0	1	1	1		0	0	1	0		0	0
Actin-related protein 2/3 complex subunit 3	O15145	3	2	9	9				1	1	1	1		1	0	1	0		1	0
Actin-related protein 2/3 complex subunit 4	P59998	2	6	2	5				1	1	1	1		1	0	1	0		1	0
Actin-related protein 2/3 complex subunit 5-like protein	Q9BPX5	1	1	1	4				1	1	1	1		1	0	1	0		1	0
Actin-related protein 3	P61158	5	2	9	6				1	1	1	1		1	0	1	0		1	0
Activated RNA polymerase II transcriptional coactivator p15	P53999	2	10	1	8				1	1	1	1		1	0	1	0		1	0
Activating signal cointegrator 1 complex subunit 3	Q8N3C0	8	1	9	4				1	1	1	1		1	0	1	0		1	0
Activating transcription factor 7-interacting protein 1	Q6VMQ6	0	2	0	5				0	1	0	1		0	0	0	0		0	0
Activator of 90 kDa heat shock protein ATPase homolog 1	O95433	0	3	0	0				0	1	0	0		0	0	0	1		0	0
Active breakpoint cluster region-related protein	Q12979	0	0	3	1				0	0	1	1		0	1	1	0		0	0
Active regulator of SIRT1	Q86WX3	0	3	4	3				0	1	1	1		0	0	1	0		0	0
Activity-dependent neuroprotector homeobox protein	Q9H2P0	0	5	1	21				0	1	1	1		0	0	1	0		0	0
Acyl-CoA synthetase short-chain family member 2, isoform CRA_c	H0UIA1	3	0	3	0				1	0	1	0		0	0	0	0		0	0
Acyl-protein thioesterase 2	O95372	1	6	0	8				1	1	0	1		1	0	0	0		0	0
Adenosylhomocysteinase	P23526	11	11	7	7				1	1	1	1		1	0	1	0		1	0
Adenylate kinase isoenzyme 1	P00568	0	2	4	5				0	1	1	1		0	0	1	0		0	0
Adenylosuccinate lyase	P30566	1	0	1	3				1	0	1	1		0	0	1	0		0	0
Adenylosuccinate synthetase isozyme 2	P30520	5	0	2	3				1	0	1	1		0	0	1	0		0	0
Adenylyl cyclase-associated protein 1	Q01518	1	0	7	0				1	0	1	0		0	0	0	0		0	0
Adenylyltransferase and sulfurtransferase MOCS3	O95396	0	0	0	4				0	0	0	1		0	1	0	0		0	0
ADP/ATP translocase 2	P05141	2	5	2	10				1	1	1	1		1	0	1	0		1	0
ADP-ribosylation factor 1	P84077	2	4	1	12				1	1	1	1		1	0	1	0		1	0
ADP-ribosylation factor 4	P18085	4	4	3	5				1	1	1	1		1	0	1	0		1	0
ADP-ribosylation factor 6	P62330	0	0	0	6				0	0	0	1		0	1	0	0		0	0
ADP-ribosylation factor-like protein 6-interacting protein 4	Q66PJ3	0	0	2	1				0	0	1	1		0	1	1	0		0	0
ADP-sugar pyrophosphatase	Q9UKK9	0	0	0	2				0	0	0	1		0	1	0	0		0	0
Afadin	P55196	3	8	5	10				1	1	1	1		1	0	1	0		1	0
Aging-associated gene 11	Q2TSB7	0	2	4	1				0	1	1	1		0	0	1	0		0	0
Aging-associated protein 14b	Q1XBU6	3	0	3	3				1	0	1	1		0	0	1	0		0	0
Agrin	O00468	0	0	2	0				0	0	1	0		0	1	0	0		0	0
AH receptor-interacting protein	O00170	0	1	1	9				0	1	1	1		0	0	1	0		0	0
A-kinase anchor protein 13	Q12802	16	0	9	1				1	0	1	1		0	0	1	0		0	0
A-kinase anchor protein 2	Q9Y2D5	0	0	6	0				0	0	1	0		0	1	0	0		0	0
A-kinase anchor protein 4	Q5JQC9	2	2	1	2				1	1	1	1		1	0	1	0		1	0
A-kinase anchor protein 8	O43823	2	3	2	5				1	1	1	1		1	0	1	0		1	0
A-kinase anchor protein 8-like	Q9ULX6	0	1	2	4				0	1	1	1		0	0	1	0		0	0
A-kinase anchor protein 9	Q99996	1	0	0	7				1	0	0	1		0	0	0	0		0	0
Aladin	Q9NRG9	1	7	0	2				1	1	0	1		1	0	0	0		0	0
Alanine--tRNA ligase, cytoplasmic	P49588	2	12	4	24				1	1	1	1		1	0	1	0		1	0
Aldehyde dehydrogenase 1 family, member A3, isoform CRA_b	H0Y2X5	2	0	0	0				1	0	0	0		0	0	0	1		0	0
Aldo-keto reductase family 1 member C1	Q04828	1	0	20	7				1	0	1	1		0	0	1	0		0	0
Aldo-keto reductase family 1 member C2	P52895	0	0	12	9				0	0	1	1		0	1	1	0		0	0
Aldo-keto reductase family 1 member C3	P42330	0	0	19	2				0	0	1	1		0	1	1	0		0	0
Aldose reductase	P15121	2	0	5	2				1	0	1	1		0	0	1	0		0	0
Alpha thalassemia/mental retardation syndrome X-linked	A4LAA3	1	4	1	7				1	1	1	1		1	0	1	0		1	0
Alpha-2-macroglobulin	P01023	0	8	6	0				0	1	1	0		0	0	0	0		0	0
Alpha-actinin-1	P12814	49	27	100	46				1	1	1	1		1	0	1	0		1	0
Alpha-actinin-4	O43707	60	36	97	56				1	1	1	1		1	0	1	0		1	0
Alpha-enolase	P06733	43	10	41	19				1	1	1	1		1	0	1	0		1	0
Alpha-parvin	Q9NVD7	0	0	2	1				0	0	1	1		0	1	1	0		0	0
Alpha-soluble NSF attachment protein	P54920	0	3	3	6				0	1	1	1		0	0	1	0		0	0
Alpha-taxilin	P40222	3	0	4	1				1	0	1	1		0	0	1	0		0	0
Aminoacyl tRNA synthase complex-interacting multifunctional protein 1	Q12904	0	0	1	6				0	0	1	1		0	1	1	0		0	0
Aminoacyl tRNA synthase complex-interacting multifunctional protein 2	Q13155	1	5	4	9				1	1	1	1		1	0	1	0		1	0
Aminopeptidase N	P15144	0	0	2	0				0	0	1	0		0	1	0	0		0	0
Amino-terminal enhancer of split	Q08117	0	2	0	0				0	1	0	0		0	0	0	1		0	0
Amyloid beta A4 protein	P05067	0	0	0	2				0	0	0	1		0	1	0	0		0	0
Anaphase-promoting complex subunit 1	Q9H1A4	0	3	0	0				0	1	0	0		0	0	0	1		0	0
Ankycorbin	Q9P0K7	0	1	9	0				0	1	1	0		0	0	0	0		0	0
Ankyrin repeat and KH domain-containing protein 1	Q8IWZ3	2	0	4	1				1	0	1	1		0	0	1	0		0	0
Ankyrin-3	Q12955	1	4	0	3				1	1	0	1		1	0	0	0		0	0
Annexin A1	P04083	25	0	26	0				1	0	1	0		0	0	0	0		0	0
Annexin A11	P50995	5	0	2	0				1	0	1	0		0	0	0	0		0	0
Annexin A2	P07355	274	102	359	55				1	1	1	1		1	0	1	0		1	0
Annexin A3	P12429	5	0	0	4				1	0	0	1		0	0	0	0		0	0
Annexin A5	P08758	1	0	6	2				1	0	1	1		0	0	1	0		0	0
Annexin A9	O76027	0	1	0	3				0	1	0	1		0	0	0	0		0	0
Antigen KI-67	P46013	12	8	6	15				1	1	1	1		1	0	1	0		1	0
AP-1 complex subunit gamma-1	O43747	0	2	2	2				0	1	1	1		0	0	1	0		0	0
AP-1 complex subunit mu-2	Q9Y6Q5	3	2	0	4				1	1	0	1		1	0	0	0		0	0
AP-1 complex subunit sigma-1A	P61966	0	0	0	2				0	0	0	1		0	1	0	0		0	0
AP-2 complex subunit alpha-1	O95782	1	10	9	8				1	1	1	1		1	0	1	0		1	0
AP-2 complex subunit alpha-2	O94973	0	0	8	2				0	0	1	1		0	1	1	0		0	0
AP-2 complex subunit beta	P63010	0	7	10	6				0	1	1	1		0	0	1	0		0	0
AP-2 complex subunit mu	Q96CW1	3	3	0	10				1	1	0	1		1	0	0	0		0	0
AP-3 complex subunit beta-1	O00203	1	5	2	4				1	1	1	1		1	0	1	0		1	0
AP-3 complex subunit delta-1	O14617	2	1	4	0				1	1	1	0		1	0	0	0		0	0
AP-3 complex subunit sigma-1	Q92572	1	0	0	4				1	0	0	1		0	0	0	0		0	0
Apoptosis inhibitor 5	Q9BZZ5	0	3	0	6				0	1	0	1		0	0	0	0		0	0
Apoptotic chromatin condensation inducer in the nucleus	Q9UKV3	10	26	8	39				1	1	1	1		1	0	1	0		1	0
Archain 1, isoform CRA_a	B0YIW6	4	3	7	6				1	1	1	1		1	0	1	0		1	0
Arf-GAP with Rho-GAP domain, ANK repeat and PH domain-containing protein 1	Q96P48	0	0	0	2				0	0	0	1		0	1	0	0		0	0
Arginine--tRNA ligase, cytoplasmic	P54136	11	7	13	7				1	1	1	1		1	0	1	0		1	0
Argininosuccinate synthase	P00966	0	2	0	6				0	1	0	1		0	0	0	0		0	0
Arrestin domain-containing protein 1	Q8N5I2	3	0	0	0				1	0	0	0		0	0	0	1		0	0
Asparagine synthetase [glutamine-hydrolyzing]	P08243	0	6	2	9				0	1	1	1		0	0	1	0		0	0
Asparagine--tRNA ligase, cytoplasmic	O43776	2	5	7	0				1	1	1	0		1	0	0	0		0	0
Aspartate--tRNA ligase, cytoplasmic	P14868	8	2	7	8				1	1	1	1		1	0	1	0		1	0
Aspartyl aminopeptidase	Q9ULA0	0	0	0	2				0	0	0	1		0	1	0	0		0	0
Aspartyl/asparaginyl beta-hydroxylase	Q12797	1	0	3	0				1	0	1	0		0	0	0	0		0	0
Ataxin-10	Q9UBB4	2	0	3	5				1	0	1	1		0	0	1	0		0	0
Ataxin-2	Q99700	15	1	5	5				1	1	1	1		1	0	1	0		1	0
Ataxin-2-like protein	Q8WWM7	21	16	11	17				1	1	1	1		1	0	1	0		1	0
Atherin	Q6SPF0	0	1	0	3				0	1	0	1		0	0	0	0		0	0
ATP synthase subunit alpha, mitochondrial	P25705	6	6	2	2				1	1	1	1		1	0	1	0		1	0
ATP synthase subunit beta, mitochondrial	P06576	0	4	0	3				0	1	0	1		0	0	0	0		0	0
ATP synthase subunit g, mitochondrial	O75964	0	1	0	5				0	1	0	1		0	0	0	0		0	0
ATP synthase subunit O, mitochondrial	P48047	0	5	0	2				0	1	0	1		0	0	0	0		0	0
ATPase family AAA domain-containing protein 2	Q6PL18	0	2	2	17				0	1	1	1		0	0	1	0		0	0
ATPase family AAA domain-containing protein 2B	Q9ULI0	0	4	0	5				0	1	0	1		0	0	0	0		0	0
ATPase family AAA domain-containing protein 3A	Q9NVI7	8	1	3	2				1	1	1	1		1	0	1	0		1	0
ATPase WRNIP1	Q96S55	0	11	0	4				0	1	0	1		0	0	0	0		0	0
ATP-binding cassette sub-family E member 1	P61221	5	4	5	0				1	1	1	0		1	0	0	0		0	0
ATP-binding cassette sub-family F member 2	Q9UG63	0	3	2	4				0	1	1	1		0	0	1	0		0	0
ATP-binding cassette sub-family F member 3	Q9NUQ8	3	0	0	0				1	0	0	0		0	0	0	1		0	0
ATP-citrate synthase	P53396	24	12	25	12				1	1	1	1		1	0	1	0		1	0
ATP-dependent 6-phosphofructokinase, liver type	P17858	2	4	4	10				1	1	1	1		1	0	1	0		1	0
ATP-dependent 6-phosphofructokinase, platelet type	Q01813	20	4	13	9				1	1	1	1		1	0	1	0		1	0
ATP-dependent DNA helicase Q1	P46063	8	7	15	3				1	1	1	1		1	0	1	0		1	0
ATP-dependent RNA helicase A	Q08211	32	69	44	61				1	1	1	1		1	0	1	0		1	0
ATP-dependent RNA helicase DDX1	Q92499	10	32	7	8				1	1	1	1		1	0	1	0		1	0
ATP-dependent RNA helicase DDX39A	O00148	8	13	3	15				1	1	1	1		1	0	1	0		1	0
ATP-dependent RNA helicase DDX3X	O00571	13	12	22	32				1	1	1	1		1	0	1	0		1	0
ATP-dependent RNA helicase DDX42	Q86XP3	1	19	7	7				1	1	1	1		1	0	1	0		1	0
AT-rich interactive domain-containing protein 1A	O14497	1	39	7	38				1	1	1	1		1	0	1	0		1	0
AT-rich interactive domain-containing protein 1B	Q8NFD5	0	2	1	3				0	1	1	1		0	0	1	0		0	0
AT-rich interactive domain-containing protein 2	Q68CP9	1	3	1	2				1	1	1	1		1	0	1	0		1	0
AT-rich interactive domain-containing protein 4B	Q4LE39	3	0	2	0				1	0	1	0		0	0	0	0		0	0
Autophagy protein 5	Q9H1Y0	0	0	2	3				0	0	1	1		0	1	1	0		0	0
Autophagy-related protein 16-1	Q676U5	2	0	2	2				1	0	1	1		0	0	1	0		0	0
BAF53A protein	Q6FI97	4	16	3	5				1	1	1	1		1	0	1	0		1	0
BAG family molecular chaperone regulator 2	O95816	4	0	0	0				1	0	0	0		0	0	0	1		0	0
BAG family molecular chaperone regulator 3	O95817	5	19	1	3				1	1	1	1		1	0	1	0		1	0
Band 4.1-like protein 2	O43491	4	0	1	1				1	0	1	1		0	0	1	0		0	0
Band 4.1-like protein 5	Q9HCM4	0	3	0	3				0	1	0	1		0	0	0	0		0	0
Basic leucine zipper and W2 domain-containing protein 1	Q7L1Q6	11	2	7	4				1	1	1	1		1	0	1	0		1	0
Basic leucine zipper and W2 domain-containing protein 2	Q9Y6E2	5	2	0	6				1	1	0	1		1	0	0	0		0	0
B-cell CLL/lymphoma 9-like protein	Q86UU0	21	32	11	21				1	1	1	1		1	0	1	0		1	0
Bcl-2-associated transcription factor 1	Q9NYF8	3	16	4	25				1	1	1	1		1	0	1	0		1	0
Beta-2-syntrophin	Q13425	1	0	2	3				1	0	1	1		0	0	1	0		0	0
Beta-actin-like protein 2	Q562R1	43	34	59	48				1	1	1	1		1	0	1	0		1	0
Beta-catenin-like protein 1	Q8WYA6	2	9	3	4				1	1	1	1		1	0	1	0		1	0
Bifunctional glutamate/proline--tRNA ligase	P07814	11	13	19	25				1	1	1	1		1	0	1	0		1	0
Bifunctional UDP-N-acetylglucosamine 2-epimerase/N-acetylmannosamine kinase	Q9Y223	0	0	4	0				0	0	1	0		0	1	0	0		0	0
Biliverdin reductase A	P53004	0	1	2	3				0	1	1	1		0	0	1	0		0	0
Biorientation of chromosomes in cell division protein 1-like 1	Q8NFC6	1	8	0	3				1	1	0	1		1	0	0	0		0	0
BolA-like protein 2	Q9H3K6	0	1	2	6				0	1	1	1		0	0	1	0		0	0
Brain-specific angiogenesis inhibitor 1-associated protein 2	Q9UQB8	7	0	2	1				1	0	1	1		0	0	1	0		0	0
Brain-specific angiogenesis inhibitor 1-associated protein 2-like protein 1	Q9UHR4	3	0	2	1				1	0	1	1		0	0	1	0		0	0
BRCA1-associated ATM activator 1	Q6PJG6	0	3	2	4				0	1	1	1		0	0	1	0		0	0
Brefeldin A-inhibited guanine nucleotide-exchange protein 3	Q5TH69	0	0	1	12				0	0	1	1		0	1	1	0		0	0
Bromodomain adjacent to zinc finger domain, 1A, isoform CRA_c	D3DS96	0	1	0	4				0	1	0	1		0	0	0	0		0	0
Bromodomain adjacent to zinc finger domain, 2A, isoform CRA_a	J3QK86	0	0	0	4				0	0	0	1		0	1	0	0		0	0
Bromodomain-containing protein 4	O60885	0	10	0	3				0	1	0	1		0	0	0	0		0	0
BTB/POZ domain-containing protein KCTD3	Q9Y597	0	0	0	4				0	0	0	1		0	1	0	0		0	0
BUB3-interacting and GLEBS motif-containing protein ZNF207	O43670	4	0	5	0				1	0	1	0		0	0	0	0		0	0
C-1-tetrahydrofolate synthase, cytoplasmic	P11586	16	24	21	31				1	1	1	1		1	0	1	0		1	0
CAD protein	P27708	8	14	5	25				1	1	1	1		1	0	1	0		1	0
Cadherin EGF LAG seven-pass G-type receptor 2	Q9HCU4	0	2	0	0				0	1	0	0		0	0	0	1		0	0
Cadherin-3	P22223	3	0	0	0				1	0	0	0		0	0	0	1		0	0
Calcium/calmodulin-dependent protein kinase type II subunit gamma	Q13555	2	1	2	1				1	1	1	1		1	0	1	0		1	0
Calcyclin-binding protein	Q9HB71	2	0	0	7				1	0	0	1		0	0	0	0		0	0
Caldesmon	Q05682	3	0	8	0				1	0	1	0		0	0	0	0		0	0
Calmodulin-regulated spectrin-associated protein 1	Q5T5Y3	1	0	0	5				1	0	0	1		0	0	0	0		0	0
Calnexin	P27824	3	5	3	2				1	1	1	1		1	0	1	0		1	0
Calpain small subunit 1	P04632	0	0	0	2				0	0	0	1		0	1	0	0		0	0
Calpain-1 catalytic subunit	P07384	3	3	2	2				1	1	1	1		1	0	1	0		1	0
Calponin	Q6FHE4	4	0	2	5				1	0	1	1		0	0	1	0		0	0
cAMP-dependent protein kinase type I-alpha regulatory subunit	P10644	2	0	6	2				1	0	1	1		0	0	1	0		0	0
CAP-Gly domain-containing linker protein 1	P30622	3	0	3	1				1	0	1	1		0	0	1	0		0	0
Capping protein (Actin filament) muscle Z-line, beta, isoform CRA_d	B1AK88	3	11	19	22				1	1	1	1		1	0	1	0		1	0
Caprin-1	Q14444	45	24	28	13				1	1	1	1		1	0	1	0		1	0
Carbonyl reductase [NADPH] 1	P16152	0	0	2	2				0	0	1	1		0	1	1	0		0	0
Casein kinase I isoform alpha	P48729	1	6	2	19				1	1	1	1		1	0	1	0		1	0
Casein kinase I isoform delta	P48730	0	4	3	1				0	1	1	1		0	0	1	0		0	0
Casein kinase II subunit alpha'	P19784	0	0	0	3				0	0	0	1		0	1	0	0		0	0
Casein kinase II subunit alpha 3	Q8NEV1	2	4	0	2				1	1	0	1		1	0	0	0		0	0
Casein kinase II subunit beta	P67870	0	4	0	5				0	1	0	1		0	0	0	0		0	0
Catenin alpha-1	P35221	22	17	24	14				1	1	1	1		1	0	1	0		1	0
Catenin beta-1	P35222	21	11	5	11				1	1	1	1		1	0	1	0		1	0
Catenin delta-1	O60716	24	12	14	7				1	1	1	1		1	0	1	0		1	0
Caveolin-1	Q03135	4	3	7	0				1	1	1	0		1	0	0	0		0	0
CCAAT/enhancer-binding protein beta	P17676	2	0	0	2				1	0	0	1		0	0	0	0		0	0
CCR4-NOT transcription complex subunit 1	A5YKK6	5	20	10	24				1	1	1	1		1	0	1	0		1	0
CCR4-NOT transcription complex subunit 3	O75175	0	1	0	3				0	1	0	1		0	0	0	0		0	0
CCT7 protein	Q6IBT3	4	1	3	0				1	1	1	0		1	0	0	0		0	0
CD2-associated protein	Q9Y5K6	0	0	3	0				0	0	1	0		0	1	0	0		0	0
Cell cycle and apoptosis regulator protein 2	Q8N163	5	16	10	9				1	1	1	1		1	0	1	0		1	0
Cell differentiation protein RCD1 homolog	Q92600	0	3	0	2				0	1	0	1		0	0	0	0		0	0
Cell division cycle 5-like protein	Q99459	9	10	7	17				1	1	1	1		1	0	1	0		1	0
Cell division cycle and apoptosis regulator protein 1	Q8IX12	4	16	5	2				1	1	1	1		1	0	1	0		1	0
Cell growth-inhibiting protein 34	Q08ES8	7	15	10	10				1	1	1	1		1	0	1	0		1	0
Cellular nucleic acid-binding protein	P62633	0	2	2	4				0	1	1	1		0	0	1	0		0	0
Cellular retinoic acid-binding protein 2	P29373	0	9	0	5				0	1	0	1		0	0	0	0		0	0
Centrin-2	P41208	0	1	0	3				0	1	0	1		0	0	0	0		0	0
Centromere protein F	P49454	0	4	8	0				0	1	1	0		0	0	0	0		0	0
Centrosomal protein of 170 kDa	Q5SW79	2	0	3	0				1	0	1	0		0	0	0	0		0	0
CGG triplet repeat-binding protein 1	Q9UFW8	0	3	0	0				0	1	0	0		0	0	0	1		0	0
Chloride intracellular channel protein 1	O00299	5	10	2	8				1	1	1	1		1	0	1	0		1	0
Chloride intracellular channel protein 4	Q9Y696	0	0	2	3				0	0	1	1		0	1	1	0		0	0
Chromatin target of PRMT1 protein	Q9Y3Y2	30	56	52	32				1	1	1	1		1	0	1	0		1	0
Chromobox protein homolog 1	P83916	0	14	0	42				0	1	0	1		0	0	0	0		0	0
Chromobox protein homolog 3	Q13185	12	43	10	63				1	1	1	1		1	0	1	0		1	0
Chromobox protein homolog 5	P45973	3	16	8	25				1	1	1	1		1	0	1	0		1	0
Chromobox protein homolog 8	Q9HC52	0	4	0	0				0	1	0	0		0	0	0	1		0	0
Chromodomain Y-like protein	Q9Y232	0	2	3	0				0	1	1	0		0	0	0	0		0	0
Chromodomain-helicase-DNA-binding protein 1	O14646	0	0	1	3				0	0	1	1		0	1	1	0		0	0
Chromodomain-helicase-DNA-binding protein 4	Q14839	7	38	19	43				1	1	1	1		1	0	1	0		1	0
Chromodomain-helicase-DNA-binding protein 6	Q8TD26	0	2	1	5				0	1	1	1		0	0	1	0		0	0
Chromodomain-helicase-DNA-binding protein 7	Q9P2D1	1	4	0	3				1	1	0	1		1	0	0	0		0	0
Chromodomain-helicase-DNA-binding protein 8	Q9HCK8	0	4	0	3				0	1	0	1		0	0	0	0		0	0
Chromosome alignment-maintaining phosphoprotein 1	Q96JM3	0	7	0	0				0	1	0	0		0	0	0	1		0	0
Chromosome transmission fidelity protein 8 homolog isoform 2	P0CG12	21	19	7	1				1	1	1	1		1	0	1	0		1	0
Chromosome-associated kinesin KIF4A	O95239	0	1	5	8				0	1	1	1		0	0	1	0		0	0
Cingulin	Q9P2M7	0	7	0	35				0	1	0	1		0	0	0	0		0	0
Citron Rho-interacting kinase	O14578	0	0	3	1				0	0	1	1		0	1	1	0		0	0
CIZ1 protein	Q9BTG3	0	0	0	3				0	0	0	1		0	1	0	0		0	0
Clathrin heavy chain 1	Q00610	44	76	67	103				1	1	1	1		1	0	1	0		1	0
Clathrin light chain A	P09496	2	2	1	3				1	1	1	1		1	0	1	0		1	0
Clathrin light chain B	P09497	0	3	3	6				0	1	1	1		0	0	1	0		0	0
CLE	Q5RLJ0	7	11	2	4				1	1	1	1		1	0	1	0		1	0
Cleavage and polyadenylation specificity factor subunit 1	Q10570	1	5	3	7				1	1	1	1		1	0	1	0		1	0
Cleavage and polyadenylation specificity factor subunit 2	Q9P2I0	1	2	0	1				1	1	0	1		1	0	0	0		0	0
Cleavage and polyadenylation specificity factor subunit 3	Q9UKF6	0	4	2	2				0	1	1	1		0	0	1	0		0	0
Cleavage and polyadenylation specificity factor subunit 4	O95639	0	4	2	4				0	1	1	1		0	0	1	0		0	0
Cleavage and polyadenylation specificity factor subunit 5	O43809	9	19	9	20				1	1	1	1		1	0	1	0		1	0
Cleavage and polyadenylation specificity factor subunit 7	Q8N684	8	5	10	6				1	1	1	1		1	0	1	0		1	0
Cleavage and polyadenylation-specificity factor subunit 6	F8WJN3	7	10	8	12				1	1	1	1		1	0	1	0		1	0
Cleavage stimulation factor subunit 1	Q05048	4	8	1	3				1	1	1	1		1	0	1	0		1	0
Cleavage stimulation factor subunit 2	P33240	1	2	2	3				1	1	1	1		1	0	1	0		1	0
Cleavage stimulation factor subunit 3	Q12996	4	10	2	0				1	1	1	0		1	0	0	0		0	0
C-Mpl binding protein	Q96J85	2	2	1	3				1	1	1	1		1	0	1	0		1	0
Coactosin-like protein	Q14019	1	0	2	3				1	0	1	1		0	0	1	0		0	0
Coatomer subunit alpha	P53621	4	11	17	29				1	1	1	1		1	0	1	0		1	0
Coatomer subunit beta	P53618	0	12	6	29				0	1	1	1		0	0	1	0		0	0
Coatomer subunit beta'	P35606	5	5	6	11				1	1	1	1		1	0	1	0		1	0
Coatomer subunit epsilon	O14579	0	0	0	4				0	0	0	1		0	1	0	0		0	0
Coatomer subunit gamma	Q9H9B7	0	1	0	3				0	1	0	1		0	0	0	0		0	0
Coatomer subunit gamma-1	Q9Y678	2	2	1	2				1	1	1	1		1	0	1	0		1	0
Cofilin-1	P23528	0	16	3	9				0	1	1	1		0	0	1	0		0	0
Coiled-coil domain-containing protein 12	Q8WUD4	0	1	0	6				0	1	0	1		0	0	0	0		0	0
Coiled-coil domain-containing protein 137	Q6PK04	1	2	3	1				1	1	1	1		1	0	1	0		1	0
Coiled-coil domain-containing protein 22	O60826	0	0	1	2				0	0	1	1		0	1	1	0		0	0
Coiled-coil domain-containing protein 47	Q96A33	0	3	0	3				0	1	0	1		0	0	0	0		0	0
Coiled-coil domain-containing protein 50	Q8IVM0	3	0	0	1				1	0	0	1		0	0	0	0		0	0
Coiled-coil domain-containing protein 89	Q8N998	0	2	1	0				0	1	1	0		0	0	0	0		0	0
Coilin	P38432	0	3	0	9				0	1	0	1		0	0	0	0		0	0
Cold shock domain-containing protein E1	O75534	12	16	5	31				1	1	1	1		1	0	1	0		1	0
Cold-inducible RNA-binding protein	Q14011	5	17	6	10				1	1	1	1		1	0	1	0		1	0
Collagen alpha-1(XVII) chain	Q9UMD9	22	0	7	0				1	0	1	0		0	0	0	0		0	0
COMM domain-containing protein 7	Q86VX2	0	1	0	2				0	1	0	1		0	0	0	0		0	0
Condensin complex subunit 3	Q9BPX3	1	0	3	2				1	0	1	1		0	0	1	0		0	0
Conserved oligomeric Golgi complex subunit 5	Q9UP83	0	1	0	3				0	1	0	1		0	0	0	0		0	0
Conserved oligomeric Golgi complex subunit 6	Q9Y2V7	0	2	0	2				0	1	0	1		0	0	0	0		0	0
Constitutive coactivator of PPAR-gamma-like protein 1	Q9NZB2	1	6	8	1				1	1	1	1		1	0	1	0		1	0
COP9 signalosome complex subunit 2	P61201	0	4	0	2				0	1	0	1		0	0	0	0		0	0
COP9 signalosome complex subunit 4	Q9BT78	0	2	1	0				0	1	1	0		0	0	0	0		0	0
COP9 signalosome complex subunit 5	Q92905	0	0	0	6				0	0	0	1		0	1	0	0		0	0
COP9 signalosome complex subunit 8	Q99627	1	2	2	10				1	1	1	1		1	0	1	0		1	0
Copine-1	Q99829	9	5	4	4				1	1	1	1		1	0	1	0		1	0
Copine-3	O75131	2	8	5	15				1	1	1	1		1	0	1	0		1	0
Core histone macro-H2A.1	O75367	12	19	10	37				1	1	1	1		1	0	1	0		1	0
Coronin-1B	Q9BR76	0	2	0	3				0	1	0	1		0	0	0	0		0	0
Coronin-1C	Q9ULV4	10	4	12	13				1	1	1	1		1	0	1	0		1	0
Coronin-7	P57737	0	0	0	6				0	0	0	1		0	1	0	0		0	0
Craniofacial development protein 1	Q9UEE9	0	1	0	3				0	1	0	1		0	0	0	0		0	0
CREB-binding protein	Q92793	0	4	0	6				0	1	0	1		0	0	0	0		0	0
Crk-like protein	P46109	0	2	0	5				0	1	0	1		0	0	0	0		0	0
Crn-related protein kim1	Q71SV8	0	2	1	4				0	1	1	1		0	0	1	0		0	0
Crooked neck-like protein 1	Q9BZJ0	0	3	0	7				0	1	0	1		0	0	0	0		0	0
C-terminal binding protein 1 isoform D	X5D7T7	0	5	0	0				0	1	0	0		0	0	0	1		0	0
C-terminal-binding protein 2	P56545	3	6	4	3				1	1	1	1		1	0	1	0		1	0
Cullin 4B, isoform CRA_e	K4DI93	1	2	9	2				1	1	1	1		1	0	1	0		1	0
Cullin-1	Q13616	1	2	0	3				1	1	0	1		1	0	0	0		0	0
Cullin-associated NEDD8-dissociated protein 1	Q86VP6	5	17	11	19				1	1	1	1		1	0	1	0		1	0
CWF19-like protein 1	Q69YN2	4	2	1	1				1	1	1	1		1	0	1	0		1	0
Cyclin-dependent kinase 1	P06493	5	5	7	13				1	1	1	1		1	0	1	0		1	0
Cyclin-dependent kinase 11B	P21127	3	14	8	4				1	1	1	1		1	0	1	0		1	0
Cyclin-dependent kinase 7	P50613	0	3	0	1				0	1	0	1		0	0	0	0		0	0
Cyclin-dependent kinase 9	P50750	3	1	2	8				1	1	1	1		1	0	1	0		1	0
Cyclin-G-associated kinase	O14976	0	1	0	3				0	1	0	1		0	0	0	0		0	0
Cyclin-H	P51946	0	0	0	4				0	0	0	1		0	1	0	0		0	0
Cystatin-B	P04080	3	0	2	2				1	0	1	1		0	0	1	0		0	0
Cysteine and glycine-rich protein 1	P21291	0	14	8	21				0	1	1	1		0	0	1	0		0	0
Cysteine-rich protein 2	P52943	2	8	1	8				1	1	1	1		1	0	1	0		1	0
Cystic fibrosis transmembrane conductance regulator	P13569	0	0	0	2				0	0	0	1		0	1	0	0		0	0
Cytochrome b-c1 complex subunit 2, mitochondrial	P22695	2	3	0	2				1	1	0	1		1	0	0	0		0	0
Cytochrome c oxidase subunit 2	P00403	0	2	0	4				0	1	0	1		0	0	0	0		0	0
Cytoplasmic dynein 1 heavy chain 1	Q14204	29	32	35	59				1	1	1	1		1	0	1	0		1	0
Cytoplasmic dynein 1 intermediate chain 2	Q13409	2	0	2	4				1	0	1	1		0	0	1	0		0	0
Cytoplasmic dynein 1 light intermediate chain 2	O43237	2	1	2	0				1	1	1	0		1	0	0	0		0	0
Cytoplasmic FMR1-interacting protein 1	Q7L576	3	2	11	10				1	1	1	1		1	0	1	0		1	0
Cytoskeleton-associated protein 4	Q07065	2	4	3	9				1	1	1	1		1	0	1	0		1	0
Cytoskeleton-associated protein 5	Q14008	6	12	16	13				1	1	1	1		1	0	1	0		1	0
CYTSA protein	B2RMV2	0	0	0	3				0	0	0	1		0	1	0	0		0	0
D-3-phosphoglycerate dehydrogenase	O43175	6	13	4	18				1	1	1	1		1	0	1	0		1	0
DAZ-associated protein 1	Q96EP5	4	6	0	3				1	1	0	1		1	0	0	0		0	0
DBIRD complex subunit ZNF326	Q5BKZ1	1	2	1	3				1	1	1	1		1	0	1	0		1	0
DDB1- and CUL4-associated factor 7	P61962	0	4	0	9				0	1	0	1		0	0	0	0		0	0
Death-inducer obliterator 1	Q9BTC0	0	4	7	11				0	1	1	1		0	0	1	0		0	0
Dedicator of cytokinesis protein 6	Q96HP0	0	1	0	7				0	1	0	1		0	0	0	0		0	0
Dedicator of cytokinesis protein 7	Q96N67	1	2	7	8				1	1	1	1		1	0	1	0		1	0
Delta-1-pyrroline-5-carboxylate synthase	P54886	3	3	1	3				1	1	1	1		1	0	1	0		1	0
Density-regulated protein	O43583	0	1	2	2				0	1	1	1		0	0	1	0		0	0
Deoxyuridine 5'-triphosphate nucleotidohydrolase, mitochondrial	P33316	0	2	0	0				0	1	0	0		0	0	0	1		0	0
Desmoglein-1	Q02413	5	0	0	0				1	0	0	0		0	0	0	1		0	0
Desmoglein-2	Q14126	16	27	12	2				1	1	1	1		1	0	1	0		1	0
Desmoglein-3	P32926	20	0	0	0				1	0	0	0		0	0	0	1		0	0
Desmoplakin	P15924	88	139	69	117				1	1	1	1		1	0	1	0		1	0
Destrin	P60981	1	0	2	6				1	0	1	1		0	0	1	0		0	0
Diacylglycerol kinase alpha	P23743	0	0	4	0				0	0	1	0		0	1	0	0		0	0
Diacylglycerol kinase zeta	Q13574	2	1	0	2				1	1	0	1		1	0	0	0		0	0
Dihydrolipoyllysine-residue succinyltransferase component of 2-oxoglutarate dehydrogenase complex, mitochondrial	P36957	3	0	0	0				1	0	0	0		0	0	0	1		0	0
Dihydropyrimidinase-related protein 2	Q16555	2	0	10	1				1	0	1	1		0	0	1	0		0	0
Dihydropyrimidinase-related protein 4	O14531	0	0	2	0				0	0	1	0		0	1	0	0		0	0
DIS3	A8QI98	3	2	8	5				1	1	1	1		1	0	1	0		1	0
Disheveled-associated activator of morphogenesis 1	Q9Y4D1	0	0	0	2				0	0	0	1		0	1	0	0		0	0
Disks large homolog 5	Q8TDM6	0	0	2	2				0	0	1	1		0	1	1	0		0	0
Disks large-associated protein 5	Q15398	2	1	4	0				1	1	1	0		1	0	0	0		0	0
DmX-like protein 2	Q8TDJ6	0	6	0	0				0	1	0	0		0	0	0	1		0	0
DNA (cytosine-5)-methyltransferase 1	P26358	2	7	3	11				1	1	1	1		1	0	1	0		1	0
DNA damage-binding protein 1	Q16531	0	13	5	15				0	1	1	1		0	0	1	0		0	0
DNA helicase INO80	Q9ULG1	2	2	0	2				1	1	0	1		1	0	0	0		0	0
DNA ligase 3	P49916	0	3	0	5				0	1	0	1		0	0	0	0		0	0
DNA methyltransferase 1-associated protein 1	Q9NPF5	2	1	3	3				1	1	1	1		1	0	1	0		1	0
DNA mismatch repair protein Msh2	P43246	0	5	5	5				0	1	1	1		0	0	1	0		0	0
DNA mismatch repair protein Msh6	P52701	1	7	5	10				1	1	1	1		1	0	1	0		1	0
DNA polymerase alpha catalytic subunit	P09884	1	4	0	2				1	1	0	1		1	0	0	0		0	0
DNA polymerase delta catalytic subunit	P28340	1	2	4	0				1	1	1	0		1	0	0	0		0	0
DNA repair protein RAD50	Q92878	10	17	9	8				1	1	1	1		1	0	1	0		1	0
DNA repair protein XRCC1	P18887	1	5	0	5				1	1	0	1		1	0	0	0		0	0
DNA replication licensing factor MCM2	P49736	0	14	4	7				0	1	1	1		0	0	1	0		0	0
DNA replication licensing factor MCM3	P25205	2	10	5	14				1	1	1	1		1	0	1	0		1	0
DNA replication licensing factor MCM4	P33991	0	4	5	6				0	1	1	1		0	0	1	0		0	0
DNA replication licensing factor MCM5	P33992	2	12	6	8				1	1	1	1		1	0	1	0		1	0
DNA replication licensing factor MCM6	Q14566	0	7	2	7				0	1	1	1		0	0	1	0		0	0
DNA replication licensing factor MCM7	P33993	5	21	10	14				1	1	1	1		1	0	1	0		1	0
DNA topoisomerase 1	P11387	5	22	5	24				1	1	1	1		1	0	1	0		1	0
DNA topoisomerase 2-alpha	P11388	6	18	8	26				1	1	1	1		1	0	1	0		1	0
DNA topoisomerase 2-beta	Q02880	5	27	4	28				1	1	1	1		1	0	1	0		1	0
DNA topoisomerase 3-alpha	Q13472	2	3	0	1				1	1	0	1		1	0	0	0		0	0
DNA-(apurinic or apyrimidinic site) lyase	P27695	0	0	0	7				0	0	0	1		0	1	0	0		0	0
DNA-3-methyladenine glycosylase	P29372	0	2	1	5				0	1	1	1		0	0	1	0		0	0
DNA-dependent protein kinase catalytic subunit	P78527	48	128	88	161				1	1	1	1		1	0	1	0		1	0
DNA-directed RNA polymerase I subunit RPA1	O95602	11	14	11	0				1	1	1	0		1	0	0	0		0	0
DNA-directed RNA polymerase I subunit RPA2	Q9H9Y6	1	3	2	0				1	1	1	0		1	0	0	0		0	0
DNA-directed RNA polymerase II subunit RPB1	P24928	0	7	2	3				0	1	1	1		0	0	1	0		0	0
DNA-directed RNA polymerase II subunit RPB11-a	P52435	1	1	0	3				1	1	0	1		1	0	0	0		0	0
DNA-directed RNA polymerase II subunit RPB2	P30876	2	5	2	5				1	1	1	1		1	0	1	0		1	0
DNA-directed RNA polymerase II subunit RPB9	P36954	0	0	0	5				0	0	0	1		0	1	0	0		0	0
DNA-directed RNA polymerases I and III subunit RPAC1	O15160	0	8	3	3				0	1	1	1		0	0	1	0		0	0
DNA-directed RNA polymerases I, II, and III subunit RPABC1	P19388	4	6	9	4				1	1	1	1		1	0	1	0		1	0
DNA-directed RNA polymerases I, II, and III subunit RPABC3	P52434	2	3	0	5				1	1	0	1		1	0	0	0		0	0
DnaJ homolog subfamily A member 1	P31689	2	2	6	6				1	1	1	1		1	0	1	0		1	0
DnaJ homolog subfamily A member 2	O60884	2	2	4	0				1	1	1	0		1	0	0	0		0	0
DnaJ homolog subfamily B member 1	P25685	1	2	1	6				1	1	1	1		1	0	1	0		1	0
DnaJ homolog subfamily B member 6	O75190	0	4	1	3				0	1	1	1		0	0	1	0		0	0
DnaJ homolog subfamily C member 13	O75165	1	0	3	6				1	0	1	1		0	0	1	0		0	0
DnaJ homolog subfamily C member 2	Q99543	1	0	0	4				1	0	0	1		0	0	0	0		0	0
DnaJ homolog subfamily C member 7	Q99615	3	3	4	0				1	1	1	0		1	0	0	0		0	0
DnaJ homolog subfamily C member 9	Q8WXX5	3	3	2	9				1	1	1	1		1	0	1	0		1	0
DOCK9 protein	B9EG73	0	0	2	0				0	0	1	0		0	1	0	0		0	0
Dolichol-phosphate mannosyltransferase subunit 1	O60762	0	0	0	4				0	0	0	1		0	1	0	0		0	0
Dolichyl-diphosphooligosaccharide--protein glycosyltransferase subunit 1	P04843	5	15	4	18				1	1	1	1		1	0	1	0		1	0
Dolichyl-diphosphooligosaccharide--protein glycosyltransferase subunit 2	P04844	0	3	0	1				0	1	0	1		0	0	0	0		0	0
Double-strand break repair protein MRE11A	P49959	2	6	3	2				1	1	1	1		1	0	1	0		1	0
Double-strand-break repair protein rad21 homolog	O60216	0	10	2	2				0	1	1	1		0	0	1	0		0	0
Double-stranded RNA-binding protein Staufen homolog 1	O95793	2	1	3	1				1	1	1	1		1	0	1	0		1	0
Double-stranded RNA-specific adenosine deaminase	P55265	1	19	8	7				1	1	1	1		1	0	1	0		1	0
Drebrin	Q16643	1	8	12	14				1	1	1	1		1	0	1	0		1	0
Drebrin-like protein	Q9UJU6	6	1	5	9				1	1	1	1		1	0	1	0		1	0
DTW domain-containing protein 1	Q8N5C7	0	2	0	0				0	1	0	0		0	0	0	1		0	0
Dual specificity protein phosphatase 23	Q9BVJ7	0	0	0	7				0	0	0	1		0	1	0	0		0	0
Dual specificity protein phosphatase 3	P51452	2	2	0	4				1	1	0	1		1	0	0	0		0	0
Dynactin subunit 1	Q14203	1	5	3	11				1	1	1	1		1	0	1	0		1	0
Dynactin subunit 2	Q13561	2	0	8	6				1	0	1	1		0	0	1	0		0	0
Dynamin-2	P50570	2	5	3	12				1	1	1	1		1	0	1	0		1	0
Dynein assembly factor 5, axonemal	Q86Y56	0	2	2	9				0	1	1	1		0	0	1	0		0	0
Dynein light chain 1, cytoplasmic	P63167	5	6	12	14				1	1	1	1		1	0	1	0		1	0
Dynein light chain 2, cytoplasmic	Q96FJ2	0	6	3	5				0	1	1	1		0	0	1	0		0	0
Dystonin	Q03001	2	0	10	1				1	0	1	1		0	0	1	0		0	0
E1A-binding protein p400	Q96L91	2	22	5	20				1	1	1	1		1	0	1	0		1	0
E3 SUMO-protein ligase CBX4	O00257	0	0	0	2				0	0	0	1		0	1	0	0		0	0
E3 SUMO-protein ligase RanBP2	P49792	38	114	45	92				1	1	1	1		1	0	1	0		1	0
E3 ubiquitin/ISG15 ligase TRIM25	Q14258	19	11	18	14				1	1	1	1		1	0	1	0		1	0
E3 ubiquitin-protein ligase BRE1A	Q5VTR2	4	6	1	3				1	1	1	1		1	0	1	0		1	0
E3 ubiquitin-protein ligase BRE1B	O75150	1	5	0	2				1	1	0	1		1	0	0	0		0	0
E3 ubiquitin-protein ligase CHIP	Q9UNE7	3	3	0	21				1	1	0	1		1	0	0	0		0	0
E3 ubiquitin-protein ligase HECTD1	Q9ULT8	0	0	0	2				0	0	0	1		0	1	0	0		0	0
E3 ubiquitin-protein ligase HUWE1	Q7Z6Z7	3	1	1	10				1	1	1	1		1	0	1	0		1	0
E3 ubiquitin-protein ligase LRSAM1	Q6UWE0	0	2	0	2				0	1	0	1		0	0	0	0		0	0
E3 ubiquitin-protein ligase MYCBP2	O75592	0	0	0	3				0	0	0	1		0	1	0	0		0	0
E3 ubiquitin-protein ligase RBBP6	Q7Z6E9	0	1	0	6				0	1	0	1		0	0	0	0		0	0
E3 ubiquitin-protein ligase RING1	Q06587	2	1	0	3				1	1	0	1		1	0	0	0		0	0
E3 ubiquitin-protein ligase RNF114	Q9Y508	0	3	0	7				0	1	0	1		0	0	0	0		0	0
E3 ubiquitin-protein ligase RNF213	Q63HN8	2	9	8	4				1	1	1	1		1	0	1	0		1	0
E3 ubiquitin-protein ligase TRIM33	Q9UPN9	0	25	2	40				0	1	1	1		0	0	1	0		0	0
E3 ubiquitin-protein ligase TRIP12	Q14669	1	3	1	5				1	1	1	1		1	0	1	0		1	0
E3 ubiquitin-protein ligase UBR4	Q5T4S7	2	6	2	14				1	1	1	1		1	0	1	0		1	0
E3 ubiquitin-protein ligase UBR5	O95071	0	7	0	3				0	1	0	1		0	0	0	0		0	0
E3 ubiquitin-protein ligase UHRF1	Q96T88	0	2	4	0				0	1	1	0		0	0	0	0		0	0
E3 ubiquitin-protein ligase UHRF2	Q96PU4	2	1	4	0				1	1	1	0		1	0	0	0		0	0
E3 UFM1-protein ligase 1	O94874	0	0	2	6				0	0	1	1		0	1	1	0		0	0
Early endosome antigen 1	Q15075	5	2	1	8				1	1	1	1		1	0	1	0		1	0
E-cadherin 1	D3XNU5	3	6	1	8				1	1	1	1		1	0	1	0		1	0
EF-hand domain-containing protein D1	Q9BUP0	0	3	0	0				0	1	0	0		0	0	0	1		0	0
EH domain-containing protein 2	Q9NZN4	0	0	6	1				0	0	1	1		0	1	1	0		0	0
EH domain-containing protein 4	Q9H223	4	0	1	0				1	0	1	0		0	0	0	0		0	0
EIF4G1 protein	B2RU10	25	16	24	18				1	1	1	1		1	0	1	0		1	0
ELAV-like protein 1	Q15717	7	16	9	15				1	1	1	1		1	0	1	0		1	0
ELKS/Rab6-interacting/CAST family member 1	Q8IUD2	4	0	2	2				1	0	1	1		0	0	1	0		0	0
ELM2 and SANT domain-containing protein 1	Q6PJG2	0	1	0	9				0	1	0	1		0	0	0	0		0	0
Elongation factor 1-alpha 1	P68104	41	27	61	43				1	1	1	1		1	0	1	0		1	0
Elongation factor 1-alpha 2	Q05639	0	20	0	33				0	1	0	1		0	0	0	0		0	0
Elongation factor 1-gamma	P26641	9	6	11	9				1	1	1	1		1	0	1	0		1	0
Elongation factor 2	P13639	67	62	58	51				1	1	1	1		1	0	1	0		1	0
Elongation factor Tu GTP-binding domain-containing protein 1	Q7Z2Z2	0	0	3	0				0	0	1	0		0	1	0	0		0	0
Elongation factor Tu, mitochondrial	P49411	4	7	2	7				1	1	1	1		1	0	1	0		1	0
Embryonic stem cell-specific 5-hydroxymethylcytosine-binding protein	Q96FZ2	2	1	2	1				1	1	1	1		1	0	1	0		1	0
Emerin	P50402	0	9	2	10				0	1	1	1		0	0	1	0		0	0
Endophilin-A2	Q99961	3	1	4	0				1	1	1	0		1	0	0	0		0	0
Endophilin-B2	Q9NR46	1	0	2	4				1	0	1	1		0	0	1	0		0	0
Endoplasmin	P14625	5	0	4	3				1	0	1	1		0	0	1	0		0	0
Endothelial differentiation-related factor 1	O60869	1	0	3	1				1	0	1	1		0	0	1	0		0	0
Enhancer of mRNA-decapping protein 3	Q96F86	0	5	0	0				0	1	0	0		0	0	0	1		0	0
Enhancer of mRNA-decapping protein 4	Q6P2E9	6	17	2	10				1	1	1	1		1	0	1	0		1	0
Enhancer of rudimentary homolog	P84090	3	5	5	2				1	1	1	1		1	0	1	0		1	0
Envoplakin	Q92817	12	12	1	14				1	1	1	1		1	0	1	0		1	0
Ephrin type-A receptor 2	P29317	9	1	4	0				1	1	1	0		1	0	0	0		0	0
Epidermal growth factor receptor kinase substrate 8	Q12929	1	0	6	2				1	0	1	1		0	0	1	0		0	0
Epidermal growth factor receptor kinase substrate 8-like protein 2	Q9H6S3	7	4	7	1				1	1	1	1		1	0	1	0		1	0
Epidermal growth factor receptor substrate 15-like 1	Q9UBC2	0	5	0	0				0	1	0	0		0	0	0	1		0	0
Epididymis luminal protein 189	Q5HYB6	16	35	28	47				1	1	1	1		1	0	1	0		1	0
Epididymis luminal protein 215	Q6PUJ7	6	4	0	7				1	1	0	1		1	0	0	0		0	0
Epididymis secretory protein Li 273	V9HW25	0	0	19	0				0	0	1	0		0	1	0	0		0	0
Epididymis secretory protein Li 55	V9HW35	1	2	2	17				1	1	1	1		1	0	1	0		1	0
Epididymis secretory protein Li 73	V9HW24	2	3	0	2				1	1	0	1		1	0	0	0		0	0
Epididymis secretory sperm binding protein Li 5a	V9HW33	2	2	8	3				1	1	1	1		1	0	1	0		1	0
Epiplakin	P58107	15	177	14	232				1	1	1	1		1	0	1	0		1	0
Epithelial splicing regulatory protein 2	Q9H6T0	0	0	0	3				0	0	0	1		0	1	0	0		0	0
EPS15 protein	Q7Z5V0	0	0	0	2				0	0	0	1		0	1	0	0		0	0
Erlin-1	O75477	2	5	1	6				1	1	1	1		1	0	1	0		1	0
Erythrocyte band 7 integral membrane protein	P27105	1	0	1	4				1	0	1	1		0	0	1	0		0	0
ESRP1/RAF1 fusion protein	D7PBN3	1	4	2	4				1	1	1	1		1	0	1	0		1	0
Eukaryotic initiation factor 4A-I	P60842	36	20	17	24				1	1	1	1		1	0	1	0		1	0
Eukaryotic initiation factor 4A-III	P38919	11	12	7	13				1	1	1	1		1	0	1	0		1	0
Eukaryotic peptide chain release factor GTP-binding subunit ERF3B	Q8IYD1	0	1	2	5				0	1	1	1		0	0	1	0		0	0
Eukaryotic peptide chain release factor subunit 1	P62495	1	1	3	4				1	1	1	1		1	0	1	0		1	0
Eukaryotic translation elongation factor 1 delta (Guanine nucleotide exchange protein), isoform CRA_b	D3DWK1	6	10	4	21				1	1	1	1		1	0	1	0		1	0
Eukaryotic translation elongation factor 1 epsilon-1	O43324	0	0	0	4				0	0	0	1		0	1	0	0		0	0
Eukaryotic translation initiation factor 1A, X-chromosomal	P47813	1	0	4	2				1	0	1	1		0	0	1	0		0	0
Eukaryotic translation initiation factor 2 subunit 1	P05198	2	3	2	5				1	1	1	1		1	0	1	0		1	0
Eukaryotic translation initiation factor 2 subunit 2	P20042	1	1	2	6				1	1	1	1		1	0	1	0		1	0
Eukaryotic translation initiation factor 2 subunit 3	P41091	3	2	1	3				1	1	1	1		1	0	1	0		1	0
Eukaryotic translation initiation factor 2A	Q9BY44	3	0	5	4				1	0	1	1		0	0	1	0		0	0
Eukaryotic translation initiation factor 3 subunit A	Q14152	35	31	25	22				1	1	1	1		1	0	1	0		1	0
Eukaryotic translation initiation factor 3 subunit B	P55884	9	19	13	15				1	1	1	1		1	0	1	0		1	0
Eukaryotic translation initiation factor 3 subunit C	Q99613	13	8	16	13				1	1	1	1		1	0	1	0		1	0
Eukaryotic translation initiation factor 3 subunit D	O15371	10	4	3	2				1	1	1	1		1	0	1	0		1	0
Eukaryotic translation initiation factor 3 subunit E	P60228	3	7	3	8				1	1	1	1		1	0	1	0		1	0
Eukaryotic translation initiation factor 3 subunit F	O00303	5	9	2	6				1	1	1	1		1	0	1	0		1	0
Eukaryotic translation initiation factor 3 subunit G	O75821	7	4	2	0				1	1	1	0		1	0	0	0		0	0
Eukaryotic translation initiation factor 3 subunit H	O15372	5	9	6	5				1	1	1	1		1	0	1	0		1	0
Eukaryotic translation initiation factor 3 subunit I	Q13347	2	3	6	13				1	1	1	1		1	0	1	0		1	0
Eukaryotic translation initiation factor 3 subunit K	Q9UBQ5	4	2	2	7				1	1	1	1		1	0	1	0		1	0
Eukaryotic translation initiation factor 3 subunit L	Q9Y262	10	6	4	5				1	1	1	1		1	0	1	0		1	0
Eukaryotic translation initiation factor 3 subunit M	Q7L2H7	0	8	0	2				0	1	0	1		0	0	0	0		0	0
Eukaryotic translation initiation factor 4 gamma 2	P78344	5	5	6	8				1	1	1	1		1	0	1	0		1	0
Eukaryotic translation initiation factor 4 gamma 3	O43432	7	0	6	5				1	0	1	1		0	0	1	0		0	0
Eukaryotic translation initiation factor 4B	P23588	2	5	3	6				1	1	1	1		1	0	1	0		1	0
Eukaryotic translation initiation factor 4E type 2	O60573	1	0	0	3				1	0	0	1		0	0	0	0		0	0
Eukaryotic translation initiation factor 4H	Q15056	3	5	2	7				1	1	1	1		1	0	1	0		1	0
Eukaryotic translation initiation factor 5	P55010	3	1	2	5				1	1	1	1		1	0	1	0		1	0
Eukaryotic translation initiation factor 5A-1	P63241	9	17	7	15				1	1	1	1		1	0	1	0		1	0
Eukaryotic translation initiation factor 5B	O60841	2	6	1	4				1	1	1	1		1	0	1	0		1	0
Eukaryotic translation initiation factor 6	P56537	2	3	2	0				1	1	1	0		1	0	0	0		0	0
Exocyst complex component 4	Q96A65	4	2	2	5				1	1	1	1		1	0	1	0		1	0
Exocyst complex component 7	Q9UPT5	0	2	0	1				0	1	0	1		0	0	0	0		0	0
Exosome complex component MTR3	Q5RKV6	0	0	0	3				0	0	0	1		0	1	0	0		0	0
Exosome complex component RRP4	Q13868	1	1	0	5				1	1	0	1		1	0	0	0		0	0
Exosome complex component RRP41	Q9NPD3	0	2	0	4				0	1	0	1		0	0	0	0		0	0
Exosome complex component RRP42	Q15024	0	0	0	3				0	0	0	1		0	1	0	0		0	0
Exosome component 10	Q01780	1	1	0	8				1	1	0	1		1	0	0	0		0	0
Exportin-1	O14980	11	47	22	30				1	1	1	1		1	0	1	0		1	0
Exportin-2	P55060	21	28	17	32				1	1	1	1		1	0	1	0		1	0
Exportin-4	Q9C0E2	0	0	0	3				0	0	0	1		0	1	0	0		0	0
Exportin-5	Q9HAV4	1	12	3	11				1	1	1	1		1	0	1	0		1	0
Exportin-7	Q9UIA9	0	3	2	0				0	1	1	0		0	0	0	0		0	0
Exportin-T	O43592	4	21	5	25				1	1	1	1		1	0	1	0		1	0
Extended synaptotagmin-1	Q9BSJ8	5	5	5	15				1	1	1	1		1	0	1	0		1	0
Extended synaptotagmin-2	A0FGR8	2	5	0	3				1	1	0	1		1	0	0	0		0	0
Ezrin	P15311	20	20	38	11				1	1	1	1		1	0	1	0		1	0
FACT complex subunit SPT16	Q9Y5B9	2	26	11	22				1	1	1	1		1	0	1	0		1	0
FACT complex subunit SSRP1	Q08945	3	17	9	9				1	1	1	1		1	0	1	0		1	0
F-actin-capping protein subunit alpha-1	P52907	1	1	7	11				1	1	1	1		1	0	1	0		1	0
F-actin-capping protein subunit alpha-2	P47755	0	3	0	6				0	1	0	1		0	0	0	0		0	0
Family with sequence similarity 98, member A	I6L9E8	7	8	9	3				1	1	1	1		1	0	1	0		1	0
Far upstream element-binding protein 1	Q96AE4	31	40	26	17				1	1	1	1		1	0	1	0		1	0
Far upstream element-binding protein 2	Q92945	20	56	33	35				1	1	1	1		1	0	1	0		1	0
Far upstream element-binding protein 3	Q96I24	20	31	19	33				1	1	1	1		1	0	1	0		1	0
Fascin	Q16658	13	1	18	2				1	1	1	1		1	0	1	0		1	0
Fatty acid synthase	P49327	203	120	97	180				1	1	1	1		1	0	1	0		1	0
Fatty acid-binding protein, epidermal	Q01469	4	2	2	0				1	1	1	0		1	0	0	0		0	0
Fatty acyl-CoA reductase 1	Q8WVX9	3	1	1	0				1	1	1	0		1	0	0	0		0	0
F-box-like/WD repeat-containing protein TBL1XR1	Q9BZK7	0	11	4	3				0	1	1	1		0	0	1	0		0	0
Fermitin family homolog 2	Q96AC1	0	0	4	1				0	0	1	1		0	1	1	0		0	0
Ferritin heavy chain	P02794	0	0	0	3				0	0	0	1		0	1	0	0		0	0
Fibrillin-1	P35555	2	0	0	0				1	0	0	0		0	0	0	1		0	0
Fibrillin-2	P35556	0	0	2	0				0	0	1	0		0	1	0	0		0	0
Fibroblast growth factor 2	P09038	8	0	9	0				1	0	1	0		0	0	0	0		0	0
Fibronectin	P02751	1	2	64	0				1	1	1	0		1	0	0	0		0	0
Fibronectin type-III domain-containing protein 3A	Q9Y2H6	2	1	1	0				1	1	1	0		1	0	0	0		0	0
Fibrous sheath-interacting protein 2	Q5CZC0	1	0	0	3				1	0	0	1		0	0	0	0		0	0
Filaggrin-2	Q5D862	7	0	1	0				1	0	1	0		0	0	0	0		0	0
Filamin-A	P21333	0	181	242	334				0	1	1	1		0	0	1	0		0	0
Filamin-A-interacting protein 1	Q7Z7B0	0	0	0	2				0	0	0	1		0	1	0	0		0	0
Filamin-B	O75369	359	111	377	208				1	1	1	1		1	0	1	0		1	0
Filamin-C	Q14315	15	11	29	29				1	1	1	1		1	0	1	0		1	0
Flap endonuclease 1	P39748	3	7	3	12				1	1	1	1		1	0	1	0		1	0
Flavin reductase (NADPH)	P30043	0	0	2	11				0	0	1	1		0	1	1	0		0	0
Flotillin-1	O75955	2	3	2	8				1	1	1	1		1	0	1	0		1	0
Flotillin-2	Q14254	0	2	1	3				0	1	1	1		0	0	1	0		0	0
FLYWCH family member 2	Q96CP2	0	0	0	2				0	0	0	1		0	1	0	0		0	0
Fragile X mental retardation 1, isoform CRA_e	G3V0J0	0	2	1	0				0	1	1	0		0	0	0	0		0	0
Fragile X mental retardation syndrome-related protein 1	P51114	10	0	2	5				1	0	1	1		0	0	1	0		0	0
Fructose-bisphosphate aldolase A	P04075	30	33	17	47				1	1	1	1		1	0	1	0		1	0
Fructose-bisphosphate aldolase C	P09972	5	5	4	11				1	1	1	1		1	0	1	0		1	0
G patch domain-containing protein 3	Q96I76	2	0	0	0				1	0	0	0		0	0	0	1		0	0
G patch domain-containing protein 8	Q9UKJ3	0	3	0	0				0	1	0	0		0	0	0	1		0	0
Galactokinase	P51570	0	2	0	9				0	1	0	1		0	0	0	0		0	0
Galectin-1	P09382	5	0	15	0				1	0	1	0		0	0	0	0		0	0
Galectin-3	P17931	0	0	2	3				0	0	1	1		0	1	1	0		0	0
Gelsolin	P06396	17	14	13	24				1	1	1	1		1	0	1	0		1	0
Gem-associated protein 4	P57678	0	1	1	2				0	1	1	1		0	0	1	0		0	0
Gem-associated protein 5	Q8TEQ6	4	8	8	13				1	1	1	1		1	0	1	0		1	0
General transcription factor 3C polypeptide 1	Q12789	1	11	0	14				1	1	0	1		1	0	0	0		0	0
General transcription factor 3C polypeptide 2	Q8WUA4	0	1	0	4				0	1	0	1		0	0	0	0		0	0
General transcription factor 3C polypeptide 3	Q9Y5Q9	0	4	0	5				0	1	0	1		0	0	0	0		0	0
General transcription factor II-I	P78347	4	34	11	29				1	1	1	1		1	0	1	0		1	0
Genetic suppressor element 1	Q14687	0	1	0	3				0	1	0	1		0	0	0	0		0	0
Germinal-center associated nuclear protein	O60318	4	19	7	24				1	1	1	1		1	0	1	0		1	0
Girdin	Q3V6T2	2	0	3	0				1	0	1	0		0	0	0	0		0	0
Glucocorticoid receptor	P04150	0	0	2	0				0	0	1	0		0	1	0	0		0	0
Glucose-6-phosphate 1-dehydrogenase	P11413	0	4	2	4				0	1	1	1		0	0	1	0		0	0
Glucose-6-phosphate isomerase	P06744	2	3	3	1				1	1	1	1		1	0	1	0		1	0
Glutamine--fructose-6-phosphate aminotransferase [isomerizing] 1	Q06210	5	4	7	14				1	1	1	1		1	0	1	0		1	0
Glutamine--tRNA ligase	P47897	3	4	9	9				1	1	1	1		1	0	1	0		1	0
Glutaredoxin-3	O76003	2	2	0	5				1	1	0	1		1	0	0	0		0	0
Glutathione S-transferase Mu 3	P21266	0	5	0	5				0	1	0	1		0	0	0	0		0	0
Glutathione S-transferase omega-1	P78417	1	2	3	2				1	1	1	1		1	0	1	0		1	0
Glutathione S-transferase P	P09211	1	0	8	0				1	0	1	0		0	0	0	0		0	0
Glyceraldehyde-3-phosphate dehydrogenase	P04406	13	29	38	25				1	1	1	1		1	0	1	0		1	0
Glycerol-3-phosphate dehydrogenase, mitochondrial	P43304	0	0	0	5				0	0	0	1		0	1	0	0		0	0
Glycogen phosphorylase, brain form	P11216	13	0	23	7				1	0	1	1		0	0	1	0		0	0
Glycoprotein receptor gp330/megalin	Q7Z5C1	0	2	0	1				0	1	0	1		0	0	0	0		0	0
GMP synthase [glutamine-hydrolyzing]	P49915	4	10	2	3				1	1	1	1		1	0	1	0		1	0
Golgi phosphoprotein 3-like	Q9H4A5	0	2	0	2				0	1	0	1		0	0	0	0		0	0
Golgi resident protein GCP60	Q9H3P7	0	2	0	2				0	1	0	1		0	0	0	0		0	0
Golgi to ER traffic protein 4 homolog	Q7L5D6	0	0	0	6				0	0	0	1		0	1	0	0		0	0
Golgin subfamily A member 2	Q08379	1	0	0	7				1	0	0	1		0	0	0	0		0	0
Golgin subfamily A member 4	Q13439	0	0	2	6				0	0	1	1		0	1	1	0		0	0
Golgin subfamily B member 1	Q14789	1	0	2	9				1	0	1	1		0	0	1	0		0	0
GPI inositol-deacylase	Q75T13	0	2	1	0				0	1	1	0		0	0	0	0		0	0
Grainyhead-like protein 2 homolog	Q6ISB3	0	9	0	5				0	1	0	1		0	0	0	0		0	0
Growth factor receptor-bound protein 2	P62993	0	8	0	6				0	1	0	1		0	0	0	0		0	0
GTPase-activating protein and VPS9 domain-containing protein 1	Q14C86	1	1	0	7				1	1	0	1		1	0	0	0		0	0
GTP-binding nuclear protein Ran	P62826	5	18	9	20				1	1	1	1		1	0	1	0		1	0
GTP-binding protein SAR1a	Q9NR31	1	2	0	9				1	1	0	1		1	0	0	0		0	0
Guanine nucleotide-binding protein G(i) subunit alpha-2	P04899	0	0	6	1				0	0	1	1		0	1	1	0		0	0
Guanine nucleotide-binding protein G(I)/G(S)/G(T) subunit beta-2	P62879	4	5	3	7				1	1	1	1		1	0	1	0		1	0
Guanine nucleotide-binding protein G(k) subunit alpha	P08754	2	0	4	4				1	0	1	1		0	0	1	0		0	0
Guanine nucleotide-binding protein G(s) subunit alpha isoforms XLas	Q5JWF2	1	2	4	0				1	1	1	0		1	0	0	0		0	0
Guanine nucleotide-binding protein subunit beta-2-like 1	P63244	12	32	15	19				1	1	1	1		1	0	1	0		1	0
Guanine nucleotide-binding protein-like 1	P36915	0	3	2	2				0	1	1	1		0	0	1	0		0	0
H/ACA ribonucleoprotein complex subunit 1	Q9NY12	5	7	1	4				1	1	1	1		1	0	1	0		1	0
H/ACA ribonucleoprotein complex subunit 2	Q9NX24	0	0	0	3				0	0	0	1		0	1	0	0		0	0
H/ACA ribonucleoprotein complex subunit 4	O60832	0	2	4	1				0	1	1	1		0	0	1	0		0	0
HEAT repeat-containing protein 1	Q9H583	4	0	0	0				1	0	0	0		0	0	0	1		0	0
Heat shock 70 kDa protein 1A/1B	P08107	16	37	13	40				1	1	1	1		1	0	1	0		1	0
Heat shock cognate 71 kDa protein	P11142	60	58	39	80				1	1	1	1		1	0	1	0		1	0
Heat shock factor protein 1	Q00613	0	1	0	2				0	1	0	1		0	0	0	0		0	0
Heat shock protein apg-1	Q53ZP9	8	2	1	2				1	1	1	1		1	0	1	0		1	0
Heat shock protein beta-1	P04792	20	52	18	85				1	1	1	1		1	0	1	0		1	0
Heat shock protein beta-8	Q9UJY1	0	3	0	0				0	1	0	0		0	0	0	1		0	0
Heat shock protein HSP 90-alpha	P07900	31	42	30	45				1	1	1	1		1	0	1	0		1	0
Heat shock protein HSP 90-beta	P08238	44	45	42	56				1	1	1	1		1	0	1	0		1	0
HEATR6 protein	Q0VD96	0	3	0	5				0	1	0	1		0	0	0	0		0	0
Helicase SRCAP	Q6ZRS2	2	8	0	4				1	1	0	1		1	0	0	0		0	0
Helicase with zinc finger domain 2	Q9BYK8	0	0	1	2				0	0	1	1		0	1	1	0		0	0
Helicase-like transcription factor	Q14527	0	3	0	0				0	1	0	0		0	0	0	1		0	0
HELZ protein	B7ZLW2	0	0	0	3				0	0	0	1		0	1	0	0		0	0
Hematological and neurological expressed 1-like protein	Q9H910	0	4	3	1				0	1	1	1		0	0	1	0		0	0
Hemoglobin alpha 1	I1VZV6	7	8	7	5				1	1	1	1		1	0	1	0		1	0
Heparin-binding protein HBp15	Q7Z4W8	7	7	4	4				1	1	1	1		1	0	1	0		1	0
Hepatocyte growth factor-regulated tyrosine kinase substrate	O14964	3	2	2	2				1	1	1	1		1	0	1	0		1	0
Hepatoma-derived growth factor	P51858	0	2	1	19				0	1	1	1		0	0	1	0		0	0
Hepatoma-derived growth factor-related protein 2	Q7Z4V5	0	0	0	6				0	0	0	1		0	1	0	0		0	0
Heterochromatin protein 1-binding protein 3	Q5SSJ5	4	11	1	10				1	1	1	1		1	0	1	0		1	0
Heterogeneous nuclear ribonucleoprotein A/B	Q99729	18	27	19	26				1	1	1	1		1	0	1	0		1	0
Heterogeneous nuclear ribonucleoprotein A0	Q13151	18	28	20	18				1	1	1	1		1	0	1	0		1	0
Heterogeneous nuclear ribonucleoprotein A1	P09651	50	70	61	69				1	1	1	1		1	0	1	0		1	0
Heterogeneous nuclear ribonucleoprotein A3	P51991	16	20	13	24				1	1	1	1		1	0	1	0		1	0
Heterogeneous nuclear ribonucleoprotein D0	Q14103	30	28	29	29				1	1	1	1		1	0	1	0		1	0
Heterogeneous nuclear ribonucleoprotein D-like	O14979	13	15	22	20				1	1	1	1		1	0	1	0		1	0
Heterogeneous nuclear ribonucleoprotein F	P52597	24	28	21	34				1	1	1	1		1	0	1	0		1	0
Heterogeneous nuclear ribonucleoprotein H	P31943	28	42	34	47				1	1	1	1		1	0	1	0		1	0
Heterogeneous nuclear ribonucleoprotein H2	P55795	0	28	19	29				0	1	1	1		0	0	1	0		0	0
Heterogeneous nuclear ribonucleoprotein H3	P31942	0	26	7	15				0	1	1	1		0	0	1	0		0	0
Heterogeneous nuclear ribonucleoprotein K	P61978	51	69	70	43				1	1	1	1		1	0	1	0		1	0
Heterogeneous nuclear ribonucleoprotein L	P14866	30	55	36	28				1	1	1	1		1	0	1	0		1	0
Heterogeneous nuclear ribonucleoprotein L-like	Q8WVV9	0	6	0	2				0	1	0	1		0	0	0	0		0	0
Heterogeneous nuclear ribonucleoprotein M	P52272	99	150	103	107				1	1	1	1		1	0	1	0		1	0
Heterogeneous nuclear ribonucleoprotein Q	O60506	3	11	7	13				1	1	1	1		1	0	1	0		1	0
Heterogeneous nuclear ribonucleoprotein R	O43390	10	31	31	20				1	1	1	1		1	0	1	0		1	0
Heterogeneous nuclear ribonucleoprotein U	Q00839	171	124	135	111				1	1	1	1		1	0	1	0		1	0
Heterogeneous nuclear ribonucleoprotein U-like protein 1	Q9BUJ2	5	13	8	24				1	1	1	1		1	0	1	0		1	0
Heterogeneous nuclear ribonucleoprotein U-like protein 2	Q1KMD3	4	18	7	9				1	1	1	1		1	0	1	0		1	0
Heterogeneous nuclear ribonucleoproteins A2/B1	P22626	68	94	51	80				1	1	1	1		1	0	1	0		1	0
Heterogeneous nuclear ribonucleoproteins C1/C2	P07910	28	81	51	44				1	1	1	1		1	0	1	0		1	0
Hexokinase-1	P19367	2	3	2	6				1	1	1	1		1	0	1	0		1	0
High glucose-regulated protein 8	B5BU99	3	3	1	2				1	1	1	1		1	0	1	0		1	0
High mobility group nucleosome-binding domain-containing protein 4	O00479	0	3	0	0				0	1	0	0		0	0	0	1		0	0
High mobility group protein 20A	Q9NP66	0	4	1	1				0	1	1	1		0	0	1	0		0	0
High mobility group protein B1	P09429	8	64	16	49				1	1	1	1		1	0	1	0		1	0
High mobility group protein B2	P26583	0	11	5	23				0	1	1	1		0	0	1	0		0	0
High mobility group protein B3	O15347	2	6	3	4				1	1	1	1		1	0	1	0		1	0
High mobility group protein HMG-I/HMG-Y	P17096	1	6	9	6				1	1	1	1		1	0	1	0		1	0
Histidine triad nucleotide-binding protein 1	P49773	0	1	3	1				0	1	1	1		0	0	1	0		0	0
Histone acetyltransferase KAT6A	Q92794	5	5	5	4				1	1	1	1		1	0	1	0		1	0
Histone acetyltransferase KAT7	O95251	0	0	2	1				0	0	1	1		0	1	1	0		0	0
Histone acetyltransferase p300	Q09472	0	2	0	11				0	1	0	1		0	0	0	0		0	0
Histone acetyltransferase type B catalytic subunit	O14929	1	2	2	1				1	1	1	1		1	0	1	0		1	0
Histone deacetylase 1	Q13547	0	10	3	14				0	1	1	1		0	0	1	0		0	0
Histone deacetylase 2	Q92769	4	13	3	12				1	1	1	1		1	0	1	0		1	0
Histone deacetylase complex subunit SAP18	O00422	4	6	1	10				1	1	1	1		1	0	1	0		1	0
Histone deacetylase complex subunit SAP30	O75446	0	0	0	2				0	0	0	1		0	1	0	0		0	0
Histone H1.0	P07305	5	7	2	8				1	1	1	1		1	0	1	0		1	0
Histone H1.1	Q02539	9	0	16	0				1	0	1	0		0	0	0	0		0	0
Histone H1.2	P16403	21	37	33	54				1	1	1	1		1	0	1	0		1	0
Histone H1.3	P16402	0	33	26	52				0	1	1	1		0	0	1	0		0	0
Histone H1.5	P16401	3	47	25	31				1	1	1	1		1	0	1	0		1	0
Histone H1x	Q92522	3	8	11	13				1	1	1	1		1	0	1	0		1	0
Histone H2A type 1-D	P20671	35	62	48	95				1	1	1	1		1	0	1	0		1	0
Histone H2A type 2-B	Q8IUE6	13	28	0	20				1	1	0	1		1	0	0	0		0	0
Histone H2A.Z	P0C0S5	17	51	29	55				1	1	1	1		1	0	1	0		1	0
Histone H2AX	P16104	0	54	29	68				0	1	1	1		0	0	1	0		0	0
Histone H2B type 1-A	Q96A08	19	0	24	28				1	0	1	1		0	0	1	0		0	0
Histone H2B type 2-E	Q16778	37	91	41	80				1	1	1	1		1	0	1	0		1	0
Histone H2B type F-S	P57053	36	103	52	94				1	1	1	1		1	0	1	0		1	0
Histone H3.2	Q71DI3	14	28	16	42				1	1	1	1		1	0	1	0		1	0
Histone H4	P62805	48	118	93	163				1	1	1	1		1	0	1	0		1	0
Histone-binding protein RBBP4	Q09028	2	0	8	12				1	0	1	1		0	0	1	0		0	0
Histone-binding protein RBBP7	Q16576	7	2	12	9				1	1	1	1		1	0	1	0		1	0
Histone-lysine N-methyltransferase 2A	Q03164	1	3	1	4				1	1	1	1		1	0	1	0		1	0
Histone-lysine N-methyltransferase 2C	Q8NEZ4	0	8	0	2				0	1	0	1		0	0	0	0		0	0
Histone-lysine N-methyltransferase EHMT1	Q9H9B1	0	2	0	1				0	1	0	1		0	0	0	0		0	0
Histone-lysine N-methyltransferase SETD1A	O15047	0	7	0	3				0	1	0	1		0	0	0	0		0	0
Histone-lysine N-methyltransferase SETD2	Q9BYW2	0	3	1	0				0	1	1	0		0	0	0	0		0	0
HMGA2e	Q1M183	1	0	3	0				1	0	1	0		0	0	0	0		0	0
Homeobox protein cut-like 1	P39880	0	3	1	1				0	1	1	1		0	0	1	0		0	0
Hornerin	Q86YZ3	2	0	1	0				1	0	1	0		0	0	0	0		0	0
Host cell factor 1	P51610	4	20	5	16				1	1	1	1		1	0	1	0		1	0
Hsp70-binding protein 1	Q9NZL4	0	1	0	5				0	1	0	1		0	0	0	0		0	0
Hsp90 co-chaperone Cdc37	Q16543	4	0	2	1				1	0	1	1		0	0	1	0		0	0
Huntingtin-interacting protein 1-related protein	O75146	0	1	0	12				0	1	0	1		0	0	0	0		0	0
Hydroxymethylglutaryl-CoA synthase, cytoplasmic	Q01581	7	0	0	0				1	0	0	0		0	0	0	1		0	0
Ig lambda chain V-I region HA	P01700	9	2	4	3				1	1	1	1		1	0	1	0		1	0
Immunoglobulin superfamily member 3	O75054	0	3	0	0				0	1	0	0		0	0	0	1		0	0
Importin subunit alpha-5	P52294	4	0	1	6				1	0	1	1		0	0	1	0		0	0
Importin subunit alpha-7	O60684	4	2	4	6				1	1	1	1		1	0	1	0		1	0
Importin subunit beta-1	Q14974	6	20	10	23				1	1	1	1		1	0	1	0		1	0
Importin-4	Q8TEX9	1	0	0	8				1	0	0	1		0	0	0	0		0	0
Importin-5	O00410	3	7	7	7				1	1	1	1		1	0	1	0		1	0
Importin-7	O95373	2	5	3	4				1	1	1	1		1	0	1	0		1	0
InaD-like protein	Q8NI35	0	4	1	0				0	1	1	0		0	0	0	0		0	0
Inhibitor of kappa light polypeptide gene enhancer in B-cells, kinase complex-associated protein	Q8N516	3	0	7	0				1	0	1	0		0	0	0	0		0	0
Inhibitor of nuclear factor kappa-B kinase subunit alpha	O15111	1	0	1	3				1	0	1	1		0	0	1	0		0	0
Inner nuclear membrane protein Man1	Q9Y2U8	6	4	0	9				1	1	0	1		1	0	0	0		0	0
INO80 complex subunit E	Q8NBZ0	0	3	0	0				0	1	0	0		0	0	0	1		0	0
Inosine-5'-monophosphate dehydrogenase 2	P12268	3	0	1	0				1	0	1	0		0	0	0	0		0	0
Inositol 1,4,5-trisphosphate receptor type 3	Q14573	1	7	4	19				1	1	1	1		1	0	1	0		1	0
Insulin-like growth factor 2 mRNA-binding protein 2	Q9Y6M1	3	0	4	0				1	0	1	0		0	0	0	0		0	0
Insulin-like growth factor-binding protein 5	P24593	0	4	2	0				0	1	1	0		0	0	0	0		0	0
Integrator complex subunit 1	Q8N201	0	9	0	6				0	1	0	1		0	0	0	0		0	0
Integrator complex subunit 2	Q9H0H0	0	0	0	3				0	0	0	1		0	1	0	0		0	0
Integrator complex subunit 4	Q96HW7	0	0	2	0				0	0	1	0		0	1	0	0		0	0
Integrin alpha-2	P17301	1	0	4	0				1	0	1	0		0	0	0	0		0	0
Integrin alpha-6	P23229	30	0	25	0				1	0	1	0		0	0	0	0		0	0
Integrin beta-1	P05556	6	0	7	0				1	0	1	0		0	0	0	0		0	0
Integrin beta-4	P16144	53	0	50	0				1	0	1	0		0	0	0	0		0	0
Integrin beta-6	P18564	0	1	6	0				0	1	1	0		0	0	0	0		0	0
Integrin-linked protein kinase	Q13418	1	2	9	4				1	1	1	1		1	0	1	0		1	0
Interferon regulatory factor 2-binding protein 2	Q7Z5L9	0	2	3	3				0	1	1	1		0	0	1	0		0	0
Interferon regulatory factor 2-binding protein-like	Q9H1B7	0	14	0	2				0	1	0	1		0	0	0	0		0	0
Interferon, gamma-inducible protein 16, isoform CRA_a	D3DUZ3	0	1	9	1				0	1	1	1		0	0	1	0		0	0
Interferon-induced, double-stranded RNA-activated protein kinase	P19525	3	4	0	2				1	1	0	1		1	0	0	0		0	0
Interferon-inducible double-stranded RNA-dependent protein kinase activator A	O75569	0	3	0	7				0	1	0	1		0	0	0	0		0	0
Interleukin enhancer-binding factor 2	Q12905	8	12	10	14				1	1	1	1		1	0	1	0		1	0
Interphotoreceptor matrix proteoglycan 1	Q17R60	2	0	1	0				1	0	1	0		0	0	0	0		0	0
Intron-binding protein aquarius	O60306	3	6	1	3				1	1	1	1		1	0	1	0		1	0
Inverted formin-2	Q27J81	4	1	2	3				1	1	1	1		1	0	1	0		1	0
IQ motif containing GTPase activating protein 3	A2RRC9	3	2	12	15				1	1	1	1		1	0	1	0		1	0
Isochorismatase domain-containing protein 1	Q96CN7	0	0	0	5				0	0	0	1		0	1	0	0		0	0
Isoleucine--tRNA ligase, cytoplasmic	P41252	15	6	16	18				1	1	1	1		1	0	1	0		1	0
Isopentenyl-diphosphate Delta-isomerase 1	Q13907	2	1	2	3				1	1	1	1		1	0	1	0		1	0
ITGAV protein	A5YM53	3	1	0	1				1	1	0	1		1	0	0	0		0	0
Junction plakoglobin	P14923	38	41	11	13				1	1	1	1		1	0	1	0		1	0
Kanadaptin	Q9BWU0	0	5	0	0				0	1	0	0		0	0	0	1		0	0
Keratin 1	H6VRG3	301	216	214	179				1	1	1	1		1	0	1	0		1	0
Keratin 77	Q0IIN1	36	0	19	0				1	0	1	0		0	0	0	0		0	0
Keratin, type I cytoskeletal 10	P13645	174	113	125	69				1	1	1	1		1	0	1	0		1	0
Keratin, type I cytoskeletal 14	P02533	110	87	125	74				1	1	1	1		1	0	1	0		1	0
Keratin, type I cytoskeletal 15	P19012	208	67	43	75				1	1	1	1		1	0	1	0		1	0
Keratin, type I cytoskeletal 16	P08779	85	70	76	62				1	1	1	1		1	0	1	0		1	0
Keratin, type I cytoskeletal 17	Q04695	160	72	139	72				1	1	1	1		1	0	1	0		1	0
Keratin, type I cytoskeletal 18	P05783	273	618	105	1148				1	1	1	1		1	0	1	0		1	0
Keratin, type I cytoskeletal 19	P08727	69	401	47	522				1	1	1	1		1	0	1	0		1	0
Keratin, type I cytoskeletal 24	Q2M2I5	0	0	0	9				0	0	0	1		0	1	0	0		0	0
Keratin, type I cytoskeletal 9	P35527	115	107	121	51				1	1	1	1		1	0	1	0		1	0
Keratin, type II cuticular Hb1	Q14533	9	0	15	3				1	0	1	1		0	0	1	0		0	0
Keratin, type II cytoskeletal 2 epidermal	P35908	196	140	134	86				1	1	1	1		1	0	1	0		1	0
Keratin, type II cytoskeletal 5	P13647	229	75	119	56				1	1	1	1		1	0	1	0		1	0
Keratin, type II cytoskeletal 6A	P02538	190	83	151	73				1	1	1	1		1	0	1	0		1	0
Keratin, type II cytoskeletal 6B	P04259	198	93	142	78				1	1	1	1		1	0	1	0		1	0
Keratin, type II cytoskeletal 7	P08729	270	86	155	0				1	1	1	0		1	0	0	0		0	0
Keratin, type II cytoskeletal 72	Q14CN4	26	0	30	0				1	0	1	0		0	0	0	0		0	0
Keratin, type II cytoskeletal 8	P05787	357	823	161	1266				1	1	1	1		1	0	1	0		1	0
Keratin, type II cytoskeletal 80	Q6KB66	17	57	0	93				1	1	0	1		1	0	0	0		0	0
Keratin-associated protein 5-1	Q6L8H4	0	1	2	0				0	1	1	0		0	0	0	0		0	0
KH domain-containing, RNA-binding, signal transduction-associated protein 1	Q07666	15	20	10	15				1	1	1	1		1	0	1	0		1	0
KIAA0423, isoform CRA_a	G3XAE9	3	0	1	0				1	0	1	0		0	0	0	0		0	0
Kinectin	Q86UP2	3	8	3	5				1	1	1	1		1	0	1	0		1	0
Kinesin light chain 1M	Q7RTQ4	8	0	3	2				1	0	1	1		0	0	1	0		0	0
Kinesin light chain 2	Q9H0B6	5	0	3	1				1	0	1	1		0	0	1	0		0	0
Kinesin-1 heavy chain	P33176	20	11	20	17				1	1	1	1		1	0	1	0		1	0
Kinesin-like protein KIF2A	O00139	0	0	1	2				0	0	1	1		0	1	1	0		0	0
Kinesin-like protein KIFC1	Q9BW19	4	4	3	3				1	1	1	1		1	0	1	0		1	0
KN motif and ankyrin repeat domain-containing protein 2	Q63ZY3	0	0	7	0				0	0	1	0		0	1	0	0		0	0
KN motif and ankyrin repeat domains 1	Q6PIB3	0	0	0	2				0	0	0	1		0	1	0	0		0	0
Ladinin-1	O00515	6	4	9	4				1	1	1	1		1	0	1	0		1	0
Lamina-associated polypeptide 2, isoform alpha	P42166	8	40	7	44				1	1	1	1		1	0	1	0		1	0
Lamina-associated polypeptide 2, isoforms beta/gamma	P42167	13	38	9	52				1	1	1	1		1	0	1	0		1	0
Lamin-B1	P20700	36	88	28	85				1	1	1	1		1	0	1	0		1	0
Lamin-B2	Q03252	27	81	30	56				1	1	1	1		1	0	1	0		1	0
Laminin subunit alpha-3	Q16787	2	0	4	0				1	0	1	0		0	0	0	0		0	0
Laminin subunit beta-3	Q13751	0	0	4	0				0	0	1	0		0	1	0	0		0	0
Laminin subunit gamma-2	Q13753	2	0	1	0				1	0	1	0		0	0	0	0		0	0
La-related protein 4B	Q92615	2	3	3	6				1	1	1	1		1	0	1	0		1	0
La-related protein 7	Q4G0J3	0	4	0	0				0	1	0	0		0	0	0	1		0	0
Large neutral amino acids transporter small subunit 1	Q01650	0	5	0	4				0	1	0	1		0	0	0	0		0	0
Large proline-rich protein BAG6	P46379	0	0	0	2				0	0	0	1		0	1	0	0		0	0
Lethal(2) giant larvae protein homolog 2	Q6P1M3	0	1	0	2				0	1	0	1		0	0	0	0		0	0
Leucine zipper protein 1	Q86V48	7	1	12	5				1	1	1	1		1	0	1	0		1	0
Leucine-rich PPR motif-containing protein, mitochondrial	P42704	0	4	0	9				0	1	0	1		0	0	0	0		0	0
Leucine-rich repeat and calponin homology domain-containing protein 1	Q9Y2L9	0	1	2	1				0	1	1	1		0	0	1	0		0	0
Leucine-rich repeat flightless-interacting protein 2	Q9Y608	2	0	2	0				1	0	1	0		0	0	0	0		0	0
Leucine-rich repeat-containing protein 37A	A6NMS7	0	0	0	2				0	0	0	1		0	1	0	0		0	0
Leucine-rich repeat-containing protein 41	Q15345	0	0	0	2				0	0	0	1		0	1	0	0		0	0
Leucine-rich repeat-containing protein 47	Q8N1G4	0	2	2	0				0	1	1	0		0	0	0	0		0	0
Leucine-rich repeat-containing protein 59	Q96AG4	1	0	3	4				1	0	1	1		0	0	1	0		0	0
Leucine--tRNA ligase, cytoplasmic	Q9P2J5	11	5	9	14				1	1	1	1		1	0	1	0		1	0
Leydig cell tumor 10 kDa protein homolog	Q9UNZ5	4	6	2	0				1	1	1	0		1	0	0	0		0	0
LIM and SH3 domain protein 1	Q14847	4	2	20	13				1	1	1	1		1	0	1	0		1	0
LIM domain and actin-binding protein 1	Q9UHB6	16	7	4	3				1	1	1	1		1	0	1	0		1	0
LIM domain only protein 7	Q8WWI1	4	4	2	3				1	1	1	1		1	0	1	0		1	0
Lipolysis-stimulated lipoprotein receptor	Q86X29	2	1	1	0				1	1	1	0		1	0	0	0		0	0
Lipopolysaccharide-responsive and beige-like anchor protein	P50851	3	4	0	3				1	1	0	1		1	0	0	0		0	0
Liprin-alpha-1	Q13136	2	2	1	1				1	1	1	1		1	0	1	0		1	0
Liprin-beta-1	Q86W92	4	0	8	0				1	0	1	0		0	0	0	0		0	0
L-lactate dehydrogenase A chain	P00338	8	7	19	12				1	1	1	1		1	0	1	0		1	0
L-lactate dehydrogenase B chain	P07195	4	0	11	0				1	0	1	0		0	0	0	0		0	0
Long-chain-fatty-acid--CoA ligase 3	O95573	3	4	4	1				1	1	1	1		1	0	1	0		1	0
Low molecular weight phosphotyrosine protein phosphatase	P24666	9	17	6	13				1	1	1	1		1	0	1	0		1	0
Low-density lipoprotein receptor-related protein 1B	Q9NZR2	2	0	0	2				1	0	0	1		0	0	0	0		0	0
LPP protein	B7ZLW0	6	3	2	7				1	1	1	1		1	0	1	0		1	0
Luc7-like protein 3	O95232	1	8	3	3				1	1	1	1		1	0	1	0		1	0
Lysine-specific demethylase 2A	Q9Y2K7	0	2	2	3				0	1	1	1		0	0	1	0		0	0
Lysine-specific demethylase 3B	Q7LBC6	2	3	1	4				1	1	1	1		1	0	1	0		1	0
Lysine-specific demethylase 5A	P29375	0	3	0	0				0	1	0	0		0	0	0	1		0	0
Lysine-specific demethylase 5B	Q9UGL1	0	2	0	7				0	1	0	1		0	0	0	0		0	0
Lysine-specific demethylase 5D	Q9BY66	0	2	0	1				0	1	0	1		0	0	0	0		0	0
Lysine-specific demethylase PHF2	O75151	0	0	0	3				0	0	0	1		0	1	0	0		0	0
Lysine-specific histone demethylase 1A	O60341	0	4	0	8				0	1	0	1		0	0	0	0		0	0
Lysine--tRNA ligase	Q15046	0	3	0	5				0	1	0	1		0	0	0	0		0	0
Macrophage-capping protein	P40121	0	0	4	0				0	0	1	0		0	1	0	0		0	0
Maestro heat-like repeat-containing protein family member 1	Q8NDA8	0	4	0	1				0	1	0	1		0	0	0	0		0	0
Major vault protein	Q14764	1	0	3	0				1	0	1	0		0	0	0	0		0	0
Malate dehydrogenase, cytoplasmic	P40925	0	0	4	3				0	0	1	1		0	1	1	0		0	0
Malate dehydrogenase, mitochondrial	P40926	0	3	0	2				0	1	0	1		0	0	0	0		0	0
Malignant T-cell-amplified sequence 1	Q9ULC4	1	1	0	5				1	1	0	1		1	0	0	0		0	0
Mannosyl-oligosaccharide glucosidase	Q13724	0	2	0	2				0	1	0	1		0	0	0	0		0	0
MAP7 domain-containing protein 1	Q3KQU3	0	0	3	0				0	0	1	0		0	1	0	0		0	0
Matrin-3	P43243	42	45	33	58				1	1	1	1		1	0	1	0		1	0
MAX gene-associated protein	Q8IWI9	0	4	1	1				0	1	1	1		0	0	1	0		0	0
Mediator of DNA damage checkpoint protein 1	Q14676	1	5	1	6				1	1	1	1		1	0	1	0		1	0
Mediator of RNA polymerase II transcription subunit 1	Q15648	0	7	3	3				0	1	1	1		0	0	1	0		0	0
Mediator of RNA polymerase II transcription subunit 12	Q93074	0	8	2	7				0	1	1	1		0	0	1	0		0	0
Mediator of RNA polymerase II transcription subunit 13	Q9UHV7	0	0	0	3				0	0	0	1		0	1	0	0		0	0
Mediator of RNA polymerase II transcription subunit 14	O60244	0	2	0	1				0	1	0	1		0	0	0	0		0	0
Mediator of RNA polymerase II transcription subunit 20	Q9H944	0	0	0	2				0	0	0	1		0	1	0	0		0	0
Melanoma inhibitory activity protein 3	Q5JRA6	0	0	0	2				0	0	0	1		0	1	0	0		0	0
Melanophilin	Q9BV36	0	0	0	5				0	0	0	1		0	1	0	0		0	0
Membrane bound catechol-O-methyltransferase	B8XPJ8	0	1	0	2				0	1	0	1		0	0	0	0		0	0
Merlin	P35240	0	0	2	0				0	0	1	0		0	1	0	0		0	0
Metastasis-associated protein MTA1	Q13330	0	2	2	5				0	1	1	1		0	0	1	0		0	0
Metastasis-associated protein MTA2	O94776	3	13	3	4				1	1	1	1		1	0	1	0		1	0
Metaxin-1	Q13505	0	2	0	2				0	1	0	1		0	0	0	0		0	0
Methionine--tRNA ligase, cytoplasmic	P56192	2	10	6	12				1	1	1	1		1	0	1	0		1	0
Methyl-CpG-binding domain protein 2	Q9UBB5	2	1	3	2				1	1	1	1		1	0	1	0		1	0
Methyl-CpG-binding domain protein 3	O95983	0	4	0	4				0	1	0	1		0	0	0	0		0	0
Methylcytosine dioxygenase TET2	Q6N021	0	3	0	1				0	1	0	1		0	0	0	0		0	0
MICOS complex subunit MIC19	Q9NX63	0	5	1	6				0	1	1	1		0	0	1	0		0	0
MICOS complex subunit MIC60	Q16891	4	8	3	16				1	1	1	1		1	0	1	0		1	0
Microsomal glutathione S-transferase 1	P10620	1	1	2	10				1	1	1	1		1	0	1	0		1	0
Microtubule-actin cross-linking factor 1, isoforms 1/2/3/5	Q9UPN3	16	3	21	12				1	1	1	1		1	0	1	0		1	0
Microtubule-associated protein 4	P27816	13	6	15	10				1	1	1	1		1	0	1	0		1	0
Microtubule-associated protein RP/EB family member 1	Q15691	0	3	1	4				0	1	1	1		0	0	1	0		0	0
Midasin	Q9NU22	2	1	0	7				1	1	0	1		1	0	0	0		0	0
Mini-chromosome maintenance complex-binding protein	Q9BTE3	3	1	1	0				1	1	1	0		1	0	0	0		0	0
Misshapen-like kinase 1	Q8N4C8	6	0	6	0				1	0	1	0		0	0	0	0		0	0
Mitochondrial 2-oxoglutarate/malate carrier protein	Q02978	0	0	0	3				0	0	0	1		0	1	0	0		0	0
Mitochondrial antiviral-signaling protein	Q7Z434	0	0	0	3				0	0	0	1		0	1	0	0		0	0
Mitochondrial dicarboxylate carrier	Q9UBX3	0	0	0	3				0	0	0	1		0	1	0	0		0	0
Mitochondrial import receptor subunit TOM34	Q15785	4	5	3	4				1	1	1	1		1	0	1	0		1	0
Mitochondrial import receptor subunit TOM70	O94826	0	0	0	2				0	0	0	1		0	1	0	0		0	0
Mitogen-activated protein kinase kinase kinase kinase 4	O95819	2	0	11	0				1	0	1	0		0	0	0	0		0	0
Mitotic checkpoint protein BUB3	O43684	3	11	5	15				1	1	1	1		1	0	1	0		1	0
Mitotic interactor and substrate of PLK1	Q8IVT2	18	20	13	6				1	1	1	1		1	0	1	0		1	0
Mitotic spindle assembly checkpoint protein MAD1	Q9Y6D9	5	18	7	16				1	1	1	1		1	0	1	0		1	0
Mitotic spindle assembly checkpoint protein MAD2A	Q13257	0	2	0	3				0	1	0	1		0	0	0	0		0	0
Mitotic spindle-associated MMXD complex subunit MIP18	Q9Y3D0	2	0	0	2				1	0	0	1		0	0	0	0		0	0
MKI67 FHA domain-interacting nucleolar phosphoprotein	Q9BYG3	0	0	3	0				0	0	1	0		0	1	0	0		0	0
MMS19 nucleotide excision repair protein homolog	Q96T76	3	3	1	7				1	1	1	1		1	0	1	0		1	0
MOB kinase activator 1B	Q7L9L4	3	1	2	7				1	1	1	1		1	0	1	0		1	0
Moesin	P26038	17	12	63	7				1	1	1	1		1	0	1	0		1	0
Mortality factor 4-like protein 2	Q15014	0	1	0	5				0	1	0	1		0	0	0	0		0	0
Mothers against decapentaplegic homolog 3	P84022	0	0	3	3				0	0	1	1		0	1	1	0		0	0
M-phase phosphoprotein 8	Q99549	0	1	0	3				0	1	0	1		0	0	0	0		0	0
mRNA export factor	P78406	11	21	6	11				1	1	1	1		1	0	1	0		1	0
mRNA turnover protein 4 homolog	Q9UKD2	0	3	0	3				0	1	0	1		0	0	0	0		0	0
Msx2-interacting protein	Q96T58	0	5	2	1				0	1	1	1		0	0	1	0		0	0
Mucin-16	Q8WXI7	0	0	1	2				0	0	1	1		0	1	1	0		0	0
Mucin-19	Q7Z5P9	1	2	3	3				1	1	1	1		1	0	1	0		1	0
Mucin-5B	Q9HC84	2	1	1	1				1	1	1	1		1	0	1	0		1	0
Multifunctional methyltransferase subunit TRM112-like protein	Q9UI30	0	3	4	9				0	1	1	1		0	0	1	0		0	0
Multifunctional protein ADE2	P22234	5	4	4	0				1	1	1	0		1	0	0	0		0	0
Muscleblind-like protein 1	Q9NR56	1	5	0	2				1	1	0	1		1	0	0	0		0	0
Myelin expression factor 2	Q9P2K5	0	6	0	3				0	1	0	1		0	0	0	0		0	0
Myoferlin	Q9NZM1	15	11	17	2				1	1	1	1		1	0	1	0		1	0
Myosin light polypeptide 6	P60660	13	26	32	34				1	1	1	1		1	0	1	0		1	0
Myosin phosphatase Rho-interacting protein	Q6WCQ1	1	0	11	2				1	0	1	1		0	0	1	0		0	0
Myosin regulatory light chain 12A	P19105	9	15	24	27				1	1	1	1		1	0	1	0		1	0
Myosin-10	P35580	30	65	66	134				1	1	1	1		1	0	1	0		1	0
Myosin-14	Q7Z406	18	97	23	183				1	1	1	1		1	0	1	0		1	0
Myosin-9	P35579	229	225	344	427				1	1	1	1		1	0	1	0		1	0
N6-adenosine-methyltransferase 70 kDa subunit	Q86U44	1	3	0	1				1	1	0	1		1	0	0	0		0	0
Na(+)/H(+) exchange regulatory cofactor NHE-RF1	O14745	0	7	2	5				0	1	1	1		0	0	1	0		0	0
N-acetyl-D-glucosamine kinase	Q9UJ70	0	0	0	5				0	0	0	1		0	1	0	0		0	0
N-acetyltransferase 10	Q9H0A0	0	0	1	4				0	0	1	1		0	1	1	0		0	0
N-acylneuraminate cytidylyltransferase	Q8NFW8	0	3	0	1				0	1	0	1		0	0	0	0		0	0
NAD(P)H dehydrogenase [quinone] 1	P15559	0	1	0	4				0	1	0	1		0	0	0	0		0	0
N-alpha-acetyltransferase 10	P41227	1	2	0	6				1	1	0	1		1	0	0	0		0	0
Nascent polypeptide-associated complex subunit alpha, muscle-specific form	E9PAV3	0	7	2	3				0	1	1	1		0	0	1	0		0	0
Nck-associated protein 1	Q9Y2A7	5	3	3	7				1	1	1	1		1	0	1	0		1	0
Nebulette	O76041	0	0	2	4				0	0	1	1		0	1	1	0		0	0
NEDD8-conjugating enzyme Ubc12	P61081	4	1	1	9				1	1	1	1		1	0	1	0		1	0
Negative elongation factor A	Q9H3P2	0	7	0	3				0	1	0	1		0	0	0	0		0	0
Negative elongation factor B	Q8WX92	0	3	1	0				0	1	1	0		0	0	0	0		0	0
Negative elongation factor C/D	Q8IXH7	2	3	0	3				1	1	0	1		1	0	0	0		0	0
Nesprin-2	Q8WXH0	2	13	1	28				1	1	1	1		1	0	1	0		1	0
Neurabin-2	Q96SB3	0	1	0	4				0	1	0	1		0	0	0	0		0	0
Neuroblast differentiation-associated protein AHNAK	Q09666	1585	502	1353	370				1	1	1	1		1	0	1	0		1	0
Neuron navigator 2	Q8IVL1	0	2	0	0				0	1	0	0		0	0	0	1		0	0
Neutral amino acid transporter B(0)	Q15758	0	1	3	4				0	1	1	1		0	0	1	0		0	0
NF90b	F4ZW65	8	22	22	17				1	1	1	1		1	0	1	0		1	0
NHP2-like protein 1	P55769	2	4	1	2				1	1	1	1		1	0	1	0		1	0
Niban-like protein 1	Q96TA1	1	0	5	1				1	0	1	1		0	0	1	0		0	0
Nibrin	O60934	1	0	0	3				1	0	0	1		0	0	0	0		0	0
Nipped-B-like protein	Q6KC79	1	6	0	5				1	1	0	1		1	0	0	0		0	0
Nitric oxide synthase-interacting protein	Q9Y314	0	3	0	5				0	1	0	1		0	0	0	0		0	0
Non-histone chromosomal protein HMG-14	P05114	0	3	0	3				0	1	0	1		0	0	0	0		0	0
Non-histone chromosomal protein HMG-17	P05204	0	7	1	11				0	1	1	1		0	0	1	0		0	0
Non-POU domain-containing octamer-binding protein	Q15233	122	123	106	99				1	1	1	1		1	0	1	0		1	0
N-terminal Xaa-Pro-Lys N-methyltransferase 1	Q9BV86	0	0	0	2				0	0	0	1		0	1	0	0		0	0
Nuclear cap-binding protein subunit 1	Q09161	0	5	0	5				0	1	0	1		0	0	0	0		0	0
Nuclear envelope pore membrane protein POM 121	Q96HA1	0	9	5	7				0	1	1	1		0	0	1	0		0	0
Nuclear fragile X mental retardation-interacting protein 2	Q7Z417	17	13	11	2				1	1	1	1		1	0	1	0		1	0
Nuclear migration protein nudC	Q9Y266	6	0	3	2				1	0	1	1		0	0	1	0		0	0
Nuclear mitotic apparatus protein 1	Q14980	74	110	100	134				1	1	1	1		1	0	1	0		1	0
Nuclear pore complex protein Nup107	P57740	6	15	8	8				1	1	1	1		1	0	1	0		1	0
Nuclear pore complex protein Nup133	Q8WUM0	4	21	7	20				1	1	1	1		1	0	1	0		1	0
Nuclear pore complex protein Nup153	P49790	29	67	23	53				1	1	1	1		1	0	1	0		1	0
Nuclear pore complex protein Nup155	O75694	14	37	20	36				1	1	1	1		1	0	1	0		1	0
Nuclear pore complex protein Nup160	Q12769	4	28	4	27				1	1	1	1		1	0	1	0		1	0
Nuclear pore complex protein Nup205	Q92621	20	54	24	49				1	1	1	1		1	0	1	0		1	0
Nuclear pore complex protein Nup214	P35658	4	48	8	33				1	1	1	1		1	0	1	0		1	0
Nuclear pore complex protein Nup50	Q9UKX7	6	7	0	4				1	1	0	1		1	0	0	0		0	0
Nuclear pore complex protein Nup85	Q9BW27	2	12	2	8				1	1	1	1		1	0	1	0		1	0
Nuclear pore complex protein Nup88	Q99567	6	12	0	11				1	1	0	1		1	0	0	0		0	0
Nuclear pore complex protein Nup93	Q8N1F7	11	42	8	37				1	1	1	1		1	0	1	0		1	0
Nuclear pore complex protein Nup98-Nup96	P52948	9	40	9	23				1	1	1	1		1	0	1	0		1	0
Nuclear pore glycoprotein p62	P37198	0	2	0	7				0	1	0	1		0	0	0	0		0	0
Nuclear pore membrane glycoprotein 210	Q8TEM1	13	81	2	44				1	1	1	1		1	0	1	0		1	0
Nuclear protein localization protein 4 homolog	Q8TAT6	0	0	0	3				0	0	0	1		0	1	0	0		0	0
Nuclear receptor coactivator 3	Q9Y6Q9	0	11	1	6				0	1	1	1		0	0	1	0		0	0
Nuclear receptor coactivator 5	Q9HCD5	0	2	0	4				0	1	0	1		0	0	0	0		0	0
Nuclear receptor coactivator 6	Q14686	4	9	2	8				1	1	1	1		1	0	1	0		1	0
Nuclear receptor corepressor 1	O75376	2	9	4	5				1	1	1	1		1	0	1	0		1	0
Nuclear receptor corepressor 2	Q9Y618	3	8	3	4				1	1	1	1		1	0	1	0		1	0
Nuclear RNA export factor 1	Q9UBU9	0	3	0	10				0	1	0	1		0	0	0	0		0	0
Nuclear transport factor 2	P61970	2	1	0	4				1	1	0	1		1	0	0	0		0	0
Nuclear ubiquitous casein and cyclin-dependent kinase substrate 1	Q9H1E3	0	1	0	5				0	1	0	1		0	0	0	0		0	0
Nuclear-interacting partner of ALK	Q86WB0	1	9	1	4				1	1	1	1		1	0	1	0		1	0
Nuclease-sensitive element-binding protein 1	P67809	7	0	12	4				1	0	1	1		0	0	1	0		0	0
Nucleolar and spindle-associated protein 1	Q9BXS6	6	1	1	0				1	1	1	0		1	0	0	0		0	0
Nucleolar GTP-binding protein 1	Q9BZE4	6	3	4	0				1	1	1	0		1	0	0	0		0	0
Nucleolar protein 16	Q9Y3C1	14	8	22	6				1	1	1	1		1	0	1	0		1	0
Nucleolar protein 56	O00567	1	3	3	3				1	1	1	1		1	0	1	0		1	0
Nucleolar RNA helicase 2	Q9NR30	4	5	5	3				1	1	1	1		1	0	1	0		1	0
Nucleolar transcription factor 1	P17480	0	7	2	3				0	1	1	1		0	0	1	0		0	0
Nucleolin	P19338	9	18	9	16				1	1	1	1		1	0	1	0		1	0
Nucleolysin TIAR	Q01085	8	8	3	5				1	1	1	1		1	0	1	0		1	0
Nucleophosmin	P06748	11	21	19	21				1	1	1	1		1	0	1	0		1	0
Nucleoporin NDC1	Q9BTX1	0	6	0	2				0	1	0	1		0	0	0	0		0	0
Nucleoporin NUP188 homolog	Q5SRE5	7	25	10	17				1	1	1	1		1	0	1	0		1	0
Nucleoporin Nup37	Q8NFH4	0	2	0	0				0	1	0	0		0	0	0	1		0	0
Nucleoporin NUP53	Q8NFH5	4	17	2	11				1	1	1	1		1	0	1	0		1	0
Nucleoporin p54	Q7Z3B4	11	13	7	13				1	1	1	1		1	0	1	0		1	0
Nucleoporin p58/p45	Q9BVL2	1	6	0	6				1	1	0	1		1	0	0	0		0	0
Nucleoporin SEH1	Q96EE3	0	1	4	4				0	1	1	1		0	0	1	0		0	0
Nucleoporin-like protein 2	O15504	1	2	0	3				1	1	0	1		1	0	0	0		0	0
Nucleoprotein TPR	P12270	95	187	80	169				1	1	1	1		1	0	1	0		1	0
Nucleoside diphosphate kinase A	P15531	5	21	16	24				1	1	1	1		1	0	1	0		1	0
Nucleoside diphosphate kinase B	P22392	10	24	17	27				1	1	1	1		1	0	1	0		1	0
Nucleosome assembly protein 1-like 1	P55209	8	2	5	5				1	1	1	1		1	0	1	0		1	0
Nucleosome assembly protein 1-like 4	Q99733	5	4	2	0				1	1	1	0		1	0	0	0		0	0
Nucleosome-remodeling factor subunit BPTF	Q12830	0	2	0	9				0	1	0	1		0	0	0	0		0	0
Nucleus accumbens-associated protein 1	Q96RE7	4	4	0	2				1	1	0	1		1	0	0	0		0	0
NudC domain-containing protein 2	Q8WVJ2	2	0	0	2				1	0	0	1		0	0	0	0		0	0
O-acetyl-ADP-ribose deacetylase 1	Q9Y530	0	0	0	4				0	0	0	1		0	1	0	0		0	0
Obg-like ATPase 1	Q9NTK5	2	2	2	3				1	1	1	1		1	0	1	0		1	0
Obscurin	Q5VST9	1	2	3	0				1	1	1	0		1	0	0	0		0	0
Ovarian epithelial carcinoma-related protein	Q86UW0	0	4	0	4				0	1	0	1		0	0	0	0		0	0
Oxysterol-binding protein-related protein 8	Q9BZF1	1	0	2	3				1	0	1	1		0	0	1	0		0	0
p180/ribosome receptor	A7BI36	22	7	38	38				1	1	1	1		1	0	1	0		1	0
Pachytene checkpoint protein 2 homolog	Q15645	3	0	0	0				1	0	0	0		0	0	0	1		0	0
Paired amphipathic helix protein Sin3a	Q96ST3	0	2	0	6				0	1	0	1		0	0	0	0		0	0
Palladin	Q8WX93	12	1	19	0				1	1	1	0		1	0	0	0		0	0
Parafibromin	Q6P1J9	0	5	3	2				0	1	1	1		0	0	1	0		0	0
Paraspeckle component 1	Q8WXF1	41	52	23	25				1	1	1	1		1	0	1	0		1	0
Partitioning defective 3 homolog	Q8TEW0	12	15	2	3				1	1	1	1		1	0	1	0		1	0
Paxillin	P49023	2	1	9	13				1	1	1	1		1	0	1	0		1	0
PC4 and SFRS1-interacting protein	O75475	4	1	1	9				1	1	1	1		1	0	1	0		1	0
PCTP-like protein	Q9Y365	0	0	0	3				0	0	0	1		0	1	0	0		0	0
PDZ and LIM domain protein 1	O00151	5	2	6	13				1	1	1	1		1	0	1	0		1	0
PDZ and LIM domain protein 4	P50479	1	0	6	0				1	0	1	0		0	0	0	0		0	0
PDZ and LIM domain protein 5	Q96HC4	7	0	9	5				1	0	1	1		0	0	1	0		0	0
PDZ and LIM domain protein 7	Q9NR12	2	3	6	11				1	1	1	1		1	0	1	0		1	0
PDZ domain-containing protein GIPC1	O14908	1	5	1	6				1	1	1	1		1	0	1	0		1	0
Peptidyl-prolyl cis-trans isomerase A	P62937	33	61	53	60				1	1	1	1		1	0	1	0		1	0
Peptidyl-prolyl cis-trans isomerase B	P23284	0	0	5	1				0	0	1	1		0	1	1	0		0	0
Peptidyl-prolyl cis-trans isomerase E	Q9UNP9	0	4	0	4				0	1	0	1		0	0	0	0		0	0
Peptidyl-prolyl cis-trans isomerase FKBP4	Q02790	3	21	2	22				1	1	1	1		1	0	1	0		1	0
Peptidyl-prolyl cis-trans isomerase FKBP5	Q13451	5	1	6	0				1	1	1	0		1	0	0	0		0	0
Peptidyl-prolyl cis-trans isomerase H	O43447	4	3	0	14				1	1	0	1		1	0	0	0		0	0
Peptidyl-prolyl cis-trans isomerase NIMA-interacting 1	Q13526	0	5	4	8				0	1	1	1		0	0	1	0		0	0
Peptidyl-prolyl cis-trans isomerase NIMA-interacting 4	Q9Y237	0	0	0	3				0	0	0	1		0	1	0	0		0	0
Peptidyl-prolyl cis-trans isomerase-like 1	Q9Y3C6	1	7	2	12				1	1	1	1		1	0	1	0		1	0
Peptidyl-prolyl cis-trans isomerase-like 3	Q9H2H8	0	0	1	3				0	0	1	1		0	1	1	0		0	0
Pericentrin	O95613	0	0	1	11				0	0	1	1		0	1	1	0		0	0
Pericentriolar material 1 protein	Q15154	0	2	1	0				0	1	1	0		0	0	0	0		0	0
Periplakin	O60437	70	45	31	63				1	1	1	1		1	0	1	0		1	0
Peroxiredoxin-1	Q06830	21	33	29	46				1	1	1	1		1	0	1	0		1	0
Peroxiredoxin-2	P32119	3	23	14	9				1	1	1	1		1	0	1	0		1	0
Peroxiredoxin-4	Q13162	0	6	9	8				0	1	1	1		0	0	1	0		0	0
Peroxiredoxin-6	P30041	0	2	2	2				0	1	1	1		0	0	1	0		0	0
Peroxisomal 2,4-dienoyl-CoA reductase	Q9NUI1	0	4	2	2				0	1	1	1		0	0	1	0		0	0
Peroxisomal multifunctional enzyme type 2	P51659	0	10	3	11				0	1	1	1		0	0	1	0		0	0
Peroxisomal NADH pyrophosphatase NUDT12	Q9BQG2	0	2	1	2				0	1	1	1		0	0	1	0		0	0
Peroxisome proliferator activated receptor interacting complex protein	E1NZA1	40	41	47	84				1	1	1	1		1	0	1	0		1	0
PERQ amino acid-rich with GYF domain-containing protein 2	Q6Y7W6	3	6	5	3				1	1	1	1		1	0	1	0		1	0
PEST proteolytic signal-containing nuclear protein	Q8WW12	1	6	0	4				1	1	0	1		1	0	0	0		0	0
PHD finger protein 14	O94880	0	6	2	3				0	1	1	1		0	0	1	0		0	0
PHD finger protein 3	Q92576	0	4	1	3				0	1	1	1		0	0	1	0		0	0
PHD finger-like domain-containing protein 5A	Q7RTV0	1	2	3	4				1	1	1	1		1	0	1	0		1	0
Phenylalanine--tRNA ligase alpha subunit	Q9Y285	0	2	0	1				0	1	0	1		0	0	0	0		0	0
Phenylalanine--tRNA ligase beta subunit	Q9NSD9	2	2	0	2				1	1	0	1		1	0	0	0		0	0
PH-interacting protein	Q8WWQ0	1	0	0	15				1	0	0	1		0	0	0	0		0	0
Phosphatidylethanolamine-binding protein 1	P30086	0	0	0	4				0	0	0	1		0	1	0	0		0	0
Phosphatidylinositol 3,4,5-trisphosphate 5-phosphatase 2	O15357	0	3	0	6				0	1	0	1		0	0	0	0		0	0
Phosphatidylinositol 3,4,5-trisphosphate-dependent Rac exchanger 1 protein	Q8TCU6	0	5	0	7				0	1	0	1		0	0	0	0		0	0
Phosphatidylinositol 4-kinase alpha	P42356	0	0	1	4				0	0	1	1		0	1	1	0		0	0
Phosphatidylinositol-binding clathrin assembly protein	Q13492	0	0	1	4				0	0	1	1		0	1	1	0		0	0
Phosphoglycerate kinase 1	P00558	23	14	25	34				1	1	1	1		1	0	1	0		1	0
Phosphoglycerate mutase 1	P18669	0	2	0	4				0	1	0	1		0	0	0	0		0	0
Phosphoglycolate phosphatase	A6NDG6	0	0	0	2				0	0	0	1		0	1	0	0		0	0
Phospholipase A-2-activating protein	Q9Y263	8	4	11	12				1	1	1	1		1	0	1	0		1	0
Phospholipid hydroperoxide glutathione peroxidase, mitochondrial	P36969	1	3	0	5				1	1	0	1		1	0	0	0		0	0
Phosphomannomutase 2	O15305	0	11	1	10				0	1	1	1		0	0	1	0		0	0
Phosphoribosylglycinamide formyltransferase, phosphoribosylglycinamide synthetase, phosphoribosylaminoimidazole synthetase	Q3B7A7	2	0	2	0				1	0	1	0		0	0	0	0		0	0
PIK3C2B protein	B7ZM86	0	0	0	2				0	0	0	1		0	1	0	0		0	0
Pinin	Q9H307	3	18	6	19				1	1	1	1		1	0	1	0		1	0
Plakophilin-2	Q99959	4	0	6	2				1	0	1	1		0	0	1	0		0	0
Plakophilin-3	Q9Y446	12	35	6	0				1	1	1	0		1	0	0	0		0	0
Plakophilin-4	Q99569	0	0	0	3				0	0	0	1		0	1	0	0		0	0
Plasma membrane citrate carrier	D9HTE9	0	0	0	3				0	0	0	1		0	1	0	0		0	0
Plasminogen activator inhibitor 1 RNA-binding protein	Q8NC51	14	7	20	10				1	1	1	1		1	0	1	0		1	0
Plastin-2	P13796	0	0	3	0				0	0	1	0		0	1	0	0		0	0
Platelet-activating factor acetylhydrolase IB subunit alpha	P43034	0	0	3	0				0	0	1	0		0	1	0	0		0	0
Pleckstrin homology domain-containing family A member 6	Q9Y2H5	0	0	1	3				0	0	1	1		0	1	1	0		0	0
Pleckstrin homology domain-containing family F member 2	Q9H8W4	0	0	0	6				0	0	0	1		0	1	0	0		0	0
Plectin	Q15149	409	321	415	438				1	1	1	1		1	0	1	0		1	0
Pleiotropic regulator 1	O43660	1	2	0	8				1	1	0	1		1	0	0	0		0	0
Pogo transposable element with ZNF domain	Q7Z3K3	0	7	0	10				0	1	0	1		0	0	0	0		0	0
Poly [ADP-ribose] polymerase 1	P09874	12	13	13	19				1	1	1	1		1	0	1	0		1	0
Poly [ADP-ribose] polymerase 14	Q460N5	4	0	3	0				1	0	1	0		0	0	0	0		0	0
Poly(rC)-binding protein 1	Q15365	29	39	28	50				1	1	1	1		1	0	1	0		1	0
Poly(rC)-binding protein 2	Q15366	22	40	23	37				1	1	1	1		1	0	1	0		1	0
Poly(U)-binding-splicing factor PUF60	Q9UHX1	5	11	2	6				1	1	1	1		1	0	1	0		1	0
Polyadenylate-binding protein 1	P11940	24	31	19	15				1	1	1	1		1	0	1	0		1	0
Polyglutamine-binding protein 1	O60828	0	2	0	0				0	1	0	0		0	0	0	1		0	0
Polymerase delta-interacting protein 3	Q9BY77	25	9	17	3				1	1	1	1		1	0	1	0		1	0
Polymerase I and transcript release factor	Q6NZI2	1	0	4	0				1	0	1	0		0	0	0	0		0	0
Polypyrimidine tract binding protein 1, isoform CRA_b	A6NLN1	14	24	12	27				1	1	1	1		1	0	1	0		1	0
Polypyrimidine tract-binding protein 3	O95758	6	14	3	6				1	1	1	1		1	0	1	0		1	0
Prefoldin subunit 2	Q9UHV9	0	6	1	11				0	1	1	1		0	0	1	0		0	0
Prefoldin subunit 4	Q9NQP4	0	3	2	2				0	1	1	1		0	0	1	0		0	0
Prefoldin subunit 5	Q99471	1	5	1	4				1	1	1	1		1	0	1	0		1	0
Prefoldin subunit 6	O15212	0	1	0	3				0	1	0	1		0	0	0	0		0	0
Prelamin-A/C	P02545	186	159	130	161				1	1	1	1		1	0	1	0		1	0
pre-mRNA 3' end processing protein WDR33	Q9C0J8	0	5	4	1				0	1	1	1		0	0	1	0		0	0
Pre-mRNA 3'-end-processing factor FIP1	Q6UN15	1	5	3	5				1	1	1	1		1	0	1	0		1	0
Pre-mRNA cleavage complex 2 protein Pcf11	O94913	0	2	0	10				0	1	0	1		0	0	0	0		0	0
Pre-mRNA-processing factor 17	O60508	0	2	0	1				0	1	0	1		0	0	0	0		0	0
Pre-mRNA-processing factor 19	Q9UMS4	11	16	5	21				1	1	1	1		1	0	1	0		1	0
Pre-mRNA-processing factor 40 homolog A	O75400	8	12	3	24				1	1	1	1		1	0	1	0		1	0
Pre-mRNA-processing factor 6	O94906	1	16	7	9				1	1	1	1		1	0	1	0		1	0
Pre-mRNA-processing-splicing factor 8	Q6P2Q9	30	75	30	66				1	1	1	1		1	0	1	0		1	0
Pre-mRNA-splicing factor ATP-dependent RNA helicase PRP16	Q92620	1	3	0	1				1	1	0	1		1	0	0	0		0	0
Pre-mRNA-splicing factor CWC22 homolog	Q9HCG8	0	2	0	4				0	1	0	1		0	0	0	0		0	0
Pre-mRNA-splicing factor ISY1 homolog	Q9ULR0	0	5	0	6				0	1	0	1		0	0	0	0		0	0
Pre-mRNA-splicing factor RBM22	Q9NW64	2	0	1	3				1	0	1	1		0	0	1	0		0	0
Pre-mRNA-splicing factor SPF27	O75934	0	3	3	7				0	1	1	1		0	0	1	0		0	0
Pre-mRNA-splicing regulator WTAP	Q15007	7	4	6	2				1	1	1	1		1	0	1	0		1	0
pre-rRNA processing protein FTSJ3	Q8IY81	0	0	0	4				0	0	0	1		0	1	0	0		0	0
PreS1 binding protein	Q53YP0	3	0	5	0				1	0	1	0		0	0	0	0		0	0
PRKC apoptosis WT1 regulator protein	Q96IZ0	0	0	2	4				0	0	1	1		0	1	1	0		0	0
Probable ATP-dependent RNA helicase DDX17	Q92841	31	38	29	54				1	1	1	1		1	0	1	0		1	0
Probable ATP-dependent RNA helicase DDX20	Q9UHI6	1	5	0	3				1	1	0	1		1	0	0	0		0	0
Probable ATP-dependent RNA helicase DDX23	Q9BUQ8	1	20	1	7				1	1	1	1		1	0	1	0		1	0
Probable ATP-dependent RNA helicase DDX46	Q7L014	14	24	20	23				1	1	1	1		1	0	1	0		1	0
Probable ATP-dependent RNA helicase DDX5	P17844	47	79	44	66				1	1	1	1		1	0	1	0		1	0
Probable ATP-dependent RNA helicase DDX6	P26196	6	11	4	7				1	1	1	1		1	0	1	0		1	0
Probable dimethyladenosine transferase	Q9UNQ2	0	2	0	5				0	1	0	1		0	0	0	0		0	0
Probable global transcription activator SNF2L2	P51531	0	0	9	25				0	0	1	1		0	1	1	0		0	0
Probable helicase senataxin	Q7Z333	0	4	1	2				0	1	1	1		0	0	1	0		0	0
Probable ubiquitin carboxyl-terminal hydrolase FAF-X	Q93008	3	1	9	9				1	1	1	1		1	0	1	0		1	0
Procollagen-lysine,2-oxoglutarate 5-dioxygenase 1	Q02809	2	0	6	0				1	0	1	0		0	0	0	0		0	0
Profilin-1	P07737	17	35	39	37				1	1	1	1		1	0	1	0		1	0
Programmed cell death 6-interacting protein	Q8WUM4	11	8	13	4				1	1	1	1		1	0	1	0		1	0
Programmed cell death protein 6	O75340	2	2	1	5				1	1	1	1		1	0	1	0		1	0
Prohibitin-2	Q99623	2	6	0	7				1	1	0	1		1	0	0	0		0	0
Proliferating cell nuclear antigen	P12004	0	8	2	3				0	1	1	1		0	0	1	0		0	0
Proliferation-associated protein 2G4	Q9UQ80	4	5	6	7				1	1	1	1		1	0	1	0		1	0
Proline-, glutamic acid- and leucine-rich protein 1	Q8IZL8	0	12	0	6				0	1	0	1		0	0	0	0		0	0
Proline-rich protein 36	Q9H6K5	0	2	0	0				0	1	0	0		0	0	0	1		0	0
Prolow-density lipoprotein receptor-related protein 1	Q07954	0	1	0	2				0	1	0	1		0	0	0	0		0	0
Prolyl 4-hydroxylase subunit alpha-1	P13674	0	0	3	0				0	0	1	0		0	1	0	0		0	0
Prolyl 4-hydroxylase subunit alpha-2	O15460	0	0	2	0				0	0	1	0		0	1	0	0		0	0
Prosaposin	P07602	0	3	0	2				0	1	0	1		0	0	0	0		0	0
Prostaglandin E synthase 3	Q15185	2	6	2	4				1	1	1	1		1	0	1	0		1	0
Proteasome activator complex subunit 1	Q06323	0	0	0	5				0	0	0	1		0	1	0	0		0	0
Proteasome assembly chaperone 1	O95456	0	1	0	3				0	1	0	1		0	0	0	0		0	0
Proteasome subunit alpha type	Q6IB71	3	0	1	4				1	0	1	1		0	0	1	0		0	0
Proteasome subunit alpha type-1	P25786	0	2	1	6				0	1	1	1		0	0	1	0		0	0
Proteasome subunit alpha type-4	P25789	2	4	4	2				1	1	1	1		1	0	1	0		1	0
Proteasome subunit alpha type-5	P28066	1	4	2	9				1	1	1	1		1	0	1	0		1	0
Proteasome subunit alpha type-6	P60900	3	2	0	6				1	1	0	1		1	0	0	0		0	0
Proteasome subunit alpha type-7	O14818	1	5	4	6				1	1	1	1		1	0	1	0		1	0
Proteasome subunit beta type-3	P49720	0	1	1	5				0	1	1	1		0	0	1	0		0	0
Proteasome subunit beta type-5	P28074	3	1	1	3				1	1	1	1		1	0	1	0		1	0
Proteasome subunit beta type-6	P28072	1	2	2	4				1	1	1	1		1	0	1	0		1	0
Proteasome-associated protein ECM29 homolog	Q5VYK3	17	8	15	25				1	1	1	1		1	0	1	0		1	0
Protein AHNAK2	Q8IVF2	559	14	447	1				1	1	1	1		1	0	1	0		1	0
Protein arginine methyltransferase 1 isoform 4	Q5U8W9	10	11	2	12				1	1	1	1		1	0	1	0		1	0
Protein argonaute-2	Q9UKV8	0	4	1	5				0	1	1	1		0	0	1	0		0	0
Protein BUD31 homolog	P41223	0	3	0	0				0	1	0	0		0	0	0	1		0	0
Protein Daple	Q9P219	0	2	0	2				0	1	0	1		0	0	0	0		0	0
Protein DEK	P35659	3	9	3	7				1	1	1	1		1	0	1	0		1	0
Protein diaphanous homolog 1	O60610	6	2	5	10				1	1	1	1		1	0	1	0		1	0
Protein disulfide-isomerase	P07237	0	0	4	0				0	0	1	0		0	1	0	0		0	0
Protein disulfide-isomerase A6	Q15084	0	0	0	3				0	0	0	1		0	1	0	0		0	0
Protein ELYS	Q8WYP5	20	56	10	53				1	1	1	1		1	0	1	0		1	0
Protein enabled homolog	Q8N8S7	0	1	0	2				0	1	0	1		0	0	0	0		0	0
Protein FAM192A	Q9GZU8	0	0	2	1				0	0	1	1		0	1	1	0		0	0
Protein FAM208A	Q9UK61	0	4	2	1				0	1	1	1		0	0	1	0		0	0
Protein FAM208B	Q5VWN6	1	2	0	1				1	1	0	1		1	0	0	0		0	0
Protein FAM32A	Q9Y421	0	3	0	0				0	1	0	0		0	0	0	1		0	0
Protein FAM83B	Q5T0W9	2	1	0	3				1	1	0	1		1	0	0	0		0	0
Protein FAM83G	A6ND36	0	0	4	1				0	0	1	1		0	1	1	0		0	0
Protein FAM83H	Q6ZRV2	6	6	4	19				1	1	1	1		1	0	1	0		1	0
Protein FAM98B	Q52LJ0	2	7	4	2				1	1	1	1		1	0	1	0		1	0
Protein flightless-1 homolog	Q13045	5	0	10	2				1	0	1	1		0	0	1	0		0	0
Protein GREB1	Q4ZG55	0	7	0	9				0	1	0	1		0	0	0	0		0	0
Protein Hook homolog 1	Q9UJC3	0	1	0	2				0	1	0	1		0	0	0	0		0	0
Protein kinase C alpha type	P17252	1	0	2	0				1	0	1	0		0	0	0	0		0	0
Protein kinase C and casein kinase substrate in neurons 3, isoform CRA_b	D3DQR0	4	0	0	2				1	0	0	1		0	0	0	0		0	0
Protein kinase C-binding protein 1	Q9ULU4	1	7	0	8				1	1	0	1		1	0	0	0		0	0
Protein lin-7 homolog C	Q9NUP9	1	2	1	3				1	1	1	1		1	0	1	0		1	0
Protein LSM12 homolog	Q3MHD2	1	6	2	5				1	1	1	1		1	0	1	0		1	0
Protein LSM14 homolog A	Q8ND56	3	5	2	2				1	1	1	1		1	0	1	0		1	0
Protein LSM14 homolog B	Q9BX40	2	6	2	1				1	1	1	1		1	0	1	0		1	0
Protein LYRIC	Q86UE4	1	2	2	4				1	1	1	1		1	0	1	0		1	0
Protein mago nashi homolog	P61326	0	8	4	9				0	1	1	1		0	0	1	0		0	0
Protein MEMO1	Q9Y316	0	0	1	7				0	0	1	1		0	1	1	0		0	0
Protein O-GlcNAcase	O60502	0	0	0	4				0	0	0	1		0	1	0	0		0	0
Protein PAT1 homolog 1	Q86TB9	0	3	0	0				0	1	0	0		0	0	0	1		0	0
Protein phosphatase 1 regulatory subunit 12	B2RAH5	4	8	8	19				1	1	1	1		1	0	1	0		1	0
Protein phosphatase 1G	O15355	4	8	4	9				1	1	1	1		1	0	1	0		1	0
Protein polybromo-1	Q86U86	0	8	1	6				0	1	1	1		0	0	1	0		0	0
Protein PRRC2A	P48634	8	22	8	11				1	1	1	1		1	0	1	0		1	0
Protein PRRC2B	Q5JSZ5	24	26	41	33				1	1	1	1		1	0	1	0		1	0
Protein PRRC2C	Q9Y520	44	34	25	20				1	1	1	1		1	0	1	0		1	0
Protein RCC2	Q9P258	2	8	1	10				1	1	1	1		1	0	1	0		1	0
Protein Red	Q13123	3	7	4	1				1	1	1	1		1	0	1	0		1	0
Protein RRP5 homolog	Q14690	0	3	0	0				0	1	0	0		0	0	0	1		0	0
Protein S100-A10	P60903	23	5	36	6				1	1	1	1		1	0	1	0		1	0
Protein S100-A11	P31949	4	7	5	4				1	1	1	1		1	0	1	0		1	0
Protein S100-A16	Q96FQ6	7	2	4	0				1	1	1	0		1	0	0	0		0	0
Protein S100-A2	P29034	5	0	3	0				1	0	1	0		0	0	0	0		0	0
Protein S100-A8	P05109	6	0	0	0				1	0	0	0		0	0	0	1		0	0
Protein SCAF11	Q99590	0	4	0	0				0	1	0	0		0	0	0	1		0	0
Protein SCAF8	Q9UPN6	0	5	1	2				0	1	1	1		0	0	1	0		0	0
Protein scribble homolog	Q14160	7	11	0	10				1	1	0	1		1	0	0	0		0	0
Protein SEC13 homolog	P55735	0	2	1	4				0	1	1	1		0	0	1	0		0	0
Protein SET	Q01105	2	7	3	10				1	1	1	1		1	0	1	0		1	0
Protein SMG8	Q8ND04	0	0	0	2				0	0	0	1		0	1	0	0		0	0
Protein SON	P18583	1	10	2	20				1	1	1	1		1	0	1	0		1	0
Protein strawberry notch homolog 2	Q9Y2G9	2	0	1	1				1	0	1	1		0	0	1	0		0	0
Protein syndesmos	Q9BRJ7	0	4	0	4				0	1	0	1		0	0	0	0		0	0
Protein TANC2	Q9HCD6	0	0	3	9				0	0	1	1		0	1	1	0		0	0
Protein TFG	Q92734	12	4	8	6				1	1	1	1		1	0	1	0		1	0
Protein THEM6	Q8WUY1	0	1	0	7				0	1	0	1		0	0	0	0		0	0
Protein transport protein Sec16A	O15027	2	10	10	10				1	1	1	1		1	0	1	0		1	0
Protein transport protein Sec23A	Q15436	3	6	0	2				1	1	0	1		1	0	0	0		0	0
Protein transport protein Sec23B	Q15437	3	6	1	4				1	1	1	1		1	0	1	0		1	0
Protein transport protein Sec24A	O95486	1	0	4	0				1	0	1	0		0	0	0	0		0	0
Protein transport protein Sec24B	O95487	6	4	1	4				1	1	1	1		1	0	1	0		1	0
Protein transport protein Sec24C	P53992	6	15	10	10				1	1	1	1		1	0	1	0		1	0
Protein transport protein Sec31A	O94979	5	8	8	8				1	1	1	1		1	0	1	0		1	0
Protein transport protein Sec61 subunit alpha isoform 1	P61619	0	2	0	2				0	1	0	1		0	0	0	0		0	0
Protein unc-45 homolog A	Q9H3U1	2	8	4	24				1	1	1	1		1	0	1	0		1	0
Protein virilizer homolog	Q69YN4	17	12	17	8				1	1	1	1		1	0	1	0		1	0
Protein VPRBP	Q9Y4B6	1	3	2	2				1	1	1	1		1	0	1	0		1	0
Protein-glutamine gamma-glutamyltransferase 2	P21980	0	0	3	0				0	0	1	0		0	1	0	0		0	0
Protein-methionine sulfoxide oxidase MICAL2	O94851	1	0	0	2				1	0	0	1		0	0	0	0		0	0
Protocadherin Fat 1	Q14517	3	0	5	0				1	0	1	0		0	0	0	0		0	0
Proto-oncogene tyrosine-protein kinase Src	P12931	0	0	4	0				0	0	1	0		0	1	0	0		0	0
PRSS3 protein	A1A508	11	10	2	3				1	1	1	1		1	0	1	0		1	0
Pseudouridylate synthase 7 homolog	Q96PZ0	0	3	0	0				0	1	0	0		0	0	0	1		0	0
PSMD3 protein	Q6IBN0	2	3	2	0				1	1	1	0		1	0	0	0		0	0
PSME3 protein	Q6FHK7	2	7	3	5				1	1	1	1		1	0	1	0		1	0
Pumilio homolog 1	Q14671	0	3	0	0				0	1	0	0		0	0	0	1		0	0
Putative 60S ribosomal protein L39-like 5	Q59GN2	8	9	19	14				1	1	1	1		1	0	1	0		1	0
Putative coiled-coil domain-containing protein 144C	Q8IYA2	0	0	3	0				0	0	1	0		0	1	0	0		0	0
Putative deoxyribonuclease TATDN1	Q6P1N9	0	2	0	3				0	1	0	1		0	0	0	0		0	0
Putative helicase MOV-10	Q9HCE1	1	3	0	1				1	1	0	1		1	0	0	0		0	0
Putative oxidoreductase GLYR1	Q49A26	0	2	0	2				0	1	0	1		0	0	0	0		0	0
Putative pre-mRNA-splicing factor ATP-dependent RNA helicase DHX15	O43143	10	26	9	16				1	1	1	1		1	0	1	0		1	0
Putative pre-mRNA-splicing factor ATP-dependent RNA helicase DHX16	O60231	1	5	1	7				1	1	1	1		1	0	1	0		1	0
Putative RNA-binding protein 15	Q96T37	4	12	1	6				1	1	1	1		1	0	1	0		1	0
Putative RNA-binding protein Luc7-like 2	Q9Y383	9	19	5	26				1	1	1	1		1	0	1	0		1	0
Putative ubiquitin-conjugating enzyme E2 N-like	Q5JXB2	0	0	2	4				0	0	1	1		0	1	1	0		0	0
Pyridoxal-dependent decarboxylase domain-containing protein 1	Q6P996	0	0	0	5				0	0	0	1		0	1	0	0		0	0
Pyrroline-5-carboxylate reductase 1, mitochondrial	P32322	0	8	2	7				0	1	1	1		0	0	1	0		0	0
Pyrroline-5-carboxylate reductase 3	Q53H96	0	3	0	6				0	1	0	1		0	0	0	0		0	0
Pyruvate dehydrogenase E1 component subunit beta, mitochondrial	P11177	0	4	0	1				0	1	0	1		0	0	0	0		0	0
Pyruvate kinase PKM	P14618	33	33	57	57				1	1	1	1		1	0	1	0		1	0
Rab GDP dissociation inhibitor beta	P50395	11	4	8	0				1	1	1	0		1	0	0	0		0	0
Rab GTPase-activating protein 1	Q9Y3P9	2	0	0	1				1	0	0	1		0	0	0	0		0	0
Rab3 GTPase-activating protein non-catalytic subunit	Q9H2M9	0	0	2	1				0	0	1	1		0	1	1	0		0	0
RAB6A protein	Q6FGX3	0	4	4	6				0	1	1	1		0	0	1	0		0	0
Rabankyrin-5	Q9P2R3	0	0	4	1				0	0	1	1		0	1	1	0		0	0
Radixin	P35241	7	21	30	0				1	1	1	0		1	0	0	0		0	0
Ragulator complex protein LAMTOR1	Q6IAA8	1	0	1	3				1	0	1	1		0	0	1	0		0	0
Ran GTPase-activating protein 1	P46060	15	25	9	21				1	1	1	1		1	0	1	0		1	0
Ran-specific GTPase-activating protein	P43487	2	4	3	6				1	1	1	1		1	0	1	0		1	0
Ras GTPase-activating protein-binding protein 1	Q13283	30	17	23	7				1	1	1	1		1	0	1	0		1	0
Ras GTPase-activating protein-binding protein 2	Q9UN86	21	9	12	4				1	1	1	1		1	0	1	0		1	0
Ras GTPase-activating-like protein IQGAP1	P46940	38	21	48	20				1	1	1	1		1	0	1	0		1	0
Ras-associated and pleckstrin homology domains-containing protein 1	Q70E73	0	0	1	3				0	0	1	1		0	1	1	0		0	0
Ras-related C3 botulinum toxin substrate 1 (Rho family, small GTP binding protein Rac1)	A4D2P2	4	1	3	3				1	1	1	1		1	0	1	0		1	0
Ras-related protein Rab-10	P61026	0	8	4	13				0	1	1	1		0	0	1	0		0	0
Ras-related protein Rab-11A	P62491	2	3	1	3				1	1	1	1		1	0	1	0		1	0
Ras-related protein Rab-13	P51153	0	5	0	0				0	1	0	0		0	0	0	1		0	0
Ras-related protein Rab-14	P61106	3	5	0	15				1	1	0	1		1	0	0	0		0	0
Ras-related protein Rab-1B	Q9H0U4	3	2	2	13				1	1	1	1		1	0	1	0		1	0
Ras-related protein Rab-21	Q9UL25	0	2	0	2				0	1	0	1		0	0	0	0		0	0
Ras-related protein Rab-25	P57735	1	0	0	4				1	0	0	1		0	0	0	0		0	0
Ras-related protein Rab-2A	P61019	2	1	1	10				1	1	1	1		1	0	1	0		1	0
Ras-related protein Rab-35	Q15286	0	4	2	9				0	1	1	1		0	0	1	0		0	0
Ras-related protein Rab-5C	P51148	6	9	2	5				1	1	1	1		1	0	1	0		1	0
Ras-related protein Rab-7a	P51149	0	0	2	8				0	0	1	1		0	1	1	0		0	0
Ras-related protein Rab-8A	P61006	2	4	2	11				1	1	1	1		1	0	1	0		1	0
Receptor tyrosine-protein kinase erbB-3	P21860	0	2	1	2				0	1	1	1		0	0	1	0		0	0
Receptor-interacting serine/threonine-protein kinase 1	Q13546	0	0	0	4				0	0	0	1		0	1	0	0		0	0
Receptor-type tyrosine-protein phosphatase F	P10586	0	1	2	16				0	1	1	1		0	0	1	0		0	0
Regulation of nuclear pre-mRNA domain-containing protein 1B	Q9NQG5	0	1	0	6				0	1	0	1		0	0	0	0		0	0
Regulation of nuclear pre-mRNA domain-containing protein 2	Q5VT52	3	18	2	9				1	1	1	1		1	0	1	0		1	0
Regulator of chromosome condensation	P18754	1	4	0	3				1	1	0	1		1	0	0	0		0	0
Regulator of nonsense transcripts 1	Q92900	4	8	4	3				1	1	1	1		1	0	1	0		1	0
RelA-associated inhibitor	Q8WUF5	3	1	8	5				1	1	1	1		1	0	1	0		1	0
Remodeling and spacing factor 1	Q96T23	5	8	8	4				1	1	1	1		1	0	1	0		1	0
Replication factor C subunit 1	P35251	0	1	1	3				0	1	1	1		0	0	1	0		0	0
Replication factor C subunit 2	P35250	3	2	2	6				1	1	1	1		1	0	1	0		1	0
Replication factor C subunit 3	P40938	0	2	0	4				0	1	0	1		0	0	0	0		0	0
Replication factor C subunit 4	P35249	0	3	1	0				0	1	1	0		0	0	0	0		0	0
Replication factor C subunit 5	P40937	1	0	0	10				1	0	0	1		0	0	0	0		0	0
Replication protein A 32 kDa subunit	P15927	0	3	1	3				0	1	1	1		0	0	1	0		0	0
Replication protein A 70 kDa DNA-binding subunit	P27694	1	3	0	11				1	1	0	1		1	0	0	0		0	0
REST corepressor 1	Q9UKL0	3	6	1	4				1	1	1	1		1	0	1	0		1	0
Retinoblastoma-binding protein 5	Q15291	0	4	0	3				0	1	0	1		0	0	0	0		0	0
Retinoic acid-induced protein 1	Q7Z5J4	2	11	3	4				1	1	1	1		1	0	1	0		1	0
Retinol dehydrogenase 11	Q8TC12	0	4	0	4				0	1	0	1		0	0	0	0		0	0
Rho GTPase-activating protein 29	Q52LW3	8	0	2	0				1	0	1	0		0	0	0	0		0	0
Rho GTPase-activating protein 35	Q9NRY4	0	0	0	5				0	0	0	1		0	1	0	0		0	0
Rho guanine nucleotide exchange factor 1	Q92888	0	1	5	5				0	1	1	1		0	0	1	0		0	0
Rho guanine nucleotide exchange factor 7	Q14155	0	0	2	0				0	0	1	0		0	1	0	0		0	0
Rho/rac guanine nucleotide exchange factor (GEF) 2, isoform CRA_a	D3DVA5	1	0	3	0				1	0	1	0		0	0	0	0		0	0
Rho-associated protein kinase 1	Q13464	2	0	5	1				1	0	1	1		0	0	1	0		0	0
Rho-associated protein kinase 2	O75116	4	0	9	13				1	0	1	1		0	0	1	0		0	0
Rhotekin	Q9BST9	1	0	2	0				1	0	1	0		0	0	0	0		0	0
Ribonuclease inhibitor	P13489	8	18	21	15				1	1	1	1		1	0	1	0		1	0
Ribonuclease P protein subunit p20	O75817	0	3	0	1				0	1	0	1		0	0	0	0		0	0
Ribonucleoprotein PTB-binding 1	Q8IY67	0	4	0	0				0	1	0	0		0	0	0	1		0	0
Ribose-5-phosphate isomerase	P49247	0	0	0	4				0	0	0	1		0	1	0	0		0	0
Ribose-phosphate pyrophosphokinase 2	P11908	0	0	0	3				0	0	0	1		0	1	0	0		0	0
Ribosomal biogenesis protein LAS1L	Q9Y4W2	0	4	0	3				0	1	0	1		0	0	0	0		0	0
Ribosomal protein L19	J3QR09	7	17	10	6				1	1	1	1		1	0	1	0		1	0
Ribosome biogenesis protein NSA2 homolog	O95478	2	0	3	0				1	0	1	0		0	0	0	0		0	0
Ribosome biogenesis regulatory protein homolog	Q15050	2	0	2	0				1	0	1	0		0	0	0	0		0	0
Ribosome maturation protein SBDS	Q9Y3A5	2	0	0	7				1	0	0	1		0	0	0	0		0	0
RING finger protein unkempt homolog	Q9C0B0	0	0	0	2				0	0	0	1		0	1	0	0		0	0
RNA binding protein fox-1 homolog 1	Q9NWB1	2	0	3	1				1	0	1	1		0	0	1	0		0	0
RNA helicase	Q9HBZ9	4	2	1	4				1	1	1	1		1	0	1	0		1	0
RNA polymerase II subunit A C-terminal domain phosphatase SSU72	Q9NP77	0	0	0	3				0	0	0	1		0	1	0	0		0	0
RNA polymerase II-associated factor 1 homolog	Q8N7H5	0	2	2	2				0	1	1	1		0	0	1	0		0	0
RNA/RNP complex-1-interacting phosphatase	O75319	0	0	0	2				0	0	0	1		0	1	0	0		0	0
RNA-binding motif protein, X chromosome	P38159	55	57	64	42				1	1	1	1		1	0	1	0		1	0
RNA-binding motif, single-stranded-interacting protein 2	Q15434	1	0	2	0				1	0	1	0		0	0	0	0		0	0
RNA-binding protein 10	P98175	2	9	3	4				1	1	1	1		1	0	1	0		1	0
RNA-binding protein 12	Q9NTZ6	5	7	5	3				1	1	1	1		1	0	1	0		1	0
RNA-binding protein 12B	Q8IXT5	0	7	0	3				0	1	0	1		0	0	0	0		0	0
RNA-binding protein 14	Q96PK6	40	50	28	26				1	1	1	1		1	0	1	0		1	0
RNA-binding protein 25	P49756	0	4	3	6				0	1	1	1		0	0	1	0		0	0
RNA-binding protein 26	Q5T8P6	3	2	0	3				1	1	0	1		1	0	0	0		0	0
RNA-binding protein 27	Q9P2N5	1	6	0	7				1	1	0	1		1	0	0	0		0	0
RNA-binding protein 3	P98179	6	0	4	0				1	0	1	0		0	0	0	0		0	0
RNA-binding protein 33	Q96EV2	3	10	2	4				1	1	1	1		1	0	1	0		1	0
RNA-binding protein 39	Q14498	16	12	16	7				1	1	1	1		1	0	1	0		1	0
RNA-binding protein 4	Q9BWF3	3	4	1	2				1	1	1	1		1	0	1	0		1	0
RNA-binding protein 42	Q9BTD8	1	3	4	2				1	1	1	1		1	0	1	0		1	0
RNA-binding protein 8A	Q9Y5S9	2	6	2	14				1	1	1	1		1	0	1	0		1	0
RNA-binding protein EWS	Q01844	7	9	7	3				1	1	1	1		1	0	1	0		1	0
RNA-binding protein FUS	P35637	12	13	20	15				1	1	1	1		1	0	1	0		1	0
RNA-binding protein Musashi homolog 2	Q96DH6	0	6	0	1				0	1	0	1		0	0	0	0		0	0
RNA-binding protein Raly	Q9UKM9	3	18	10	14				1	1	1	1		1	0	1	0		1	0
RNA-binding protein with serine-rich domain 1	Q15287	1	4	2	8				1	1	1	1		1	0	1	0		1	0
RPL14 protein	Q6IPH7	21	11	36	14				1	1	1	1		1	0	1	0		1	0
rRNA 2'-O-methyltransferase fibrillarin	P22087	10	18	29	17				1	1	1	1		1	0	1	0		1	0
RUN and FYVE domain-containing protein 1	Q96T51	0	3	3	5				0	1	1	1		0	0	1	0		0	0
Runt-related transcription factor 1	Q01196	0	0	2	0				0	0	1	0		0	1	0	0		0	0
RuvB-like 1	Q9Y265	23	34	19	34				1	1	1	1		1	0	1	0		1	0
RuvB-like 2	Q9Y230	20	25	15	22				1	1	1	1		1	0	1	0		1	0
SAFB-like transcription modulator	Q9NWH9	3	6	10	14				1	1	1	1		1	0	1	0		1	0
SAP domain-containing ribonucleoprotein	P82979	1	9	3	4				1	1	1	1		1	0	1	0		1	0
Sarcoplasmic/endoplasmic reticulum calcium ATPase 2	P16615	0	11	1	4				0	1	1	1		0	0	1	0		0	0
Scaffold attachment factor B1	Q15424	7	20	8	29				1	1	1	1		1	0	1	0		1	0
Scaffold attachment factor B2	Q14151	13	19	10	24				1	1	1	1		1	0	1	0		1	0
Scavenger receptor cysteine-rich type 1 protein M160	Q9NR16	0	0	0	2				0	0	0	1		0	1	0	0		0	0
SEC14-like protein 2	O76054	1	0	4	0				1	0	1	0		0	0	0	0		0	0
Selenoprotein H	Q8IZQ5	0	0	0	3				0	0	0	1		0	1	0	0		0	0
Sentrin-specific protease 1	Q9P0U3	0	4	0	3				0	1	0	1		0	0	0	0		0	0
Septin 10, isoform CRA_c	B5ME97	4	0	6	0				1	0	1	0		0	0	0	0		0	0
Septin 11, isoform CRA_b	D6RGI3	7	6	6	5				1	1	1	1		1	0	1	0		1	0
Septin-2	Q15019	8	4	10	17				1	1	1	1		1	0	1	0		1	0
Septin-7	Q16181	14	5	14	6				1	1	1	1		1	0	1	0		1	0
Septin-8	Q92599	6	4	6	5				1	1	1	1		1	0	1	0		1	0
Septin-9	Q9UHD8	12	9	16	26				1	1	1	1		1	0	1	0		1	0
Sequestosome-1	Q13501	4	0	0	0				1	0	0	0		0	0	0	1		0	0
Serine hydroxymethyltransferase, mitochondrial	P34897	3	0	1	0				1	0	1	0		0	0	0	0		0	0
Serine/arginine repetitive matrix protein 1	Q8IYB3	5	12	9	12				1	1	1	1		1	0	1	0		1	0
Serine/arginine repetitive matrix protein 2	Q9UQ35	15	31	12	36				1	1	1	1		1	0	1	0		1	0
Serine/arginine-rich splicing factor 1	Q07955	16	53	15	34				1	1	1	1		1	0	1	0		1	0
Serine/arginine-rich splicing factor 10	O75494	4	5	2	6				1	1	1	1		1	0	1	0		1	0
Serine/arginine-rich splicing factor 2	Q01130	0	17	8	11				0	1	1	1		0	0	1	0		0	0
Serine/arginine-rich splicing factor 3	P84103	8	31	14	26				1	1	1	1		1	0	1	0		1	0
Serine/arginine-rich splicing factor 5	Q13243	6	8	2	11				1	1	1	1		1	0	1	0		1	0
Serine/arginine-rich splicing factor 6	Q13247	8	24	8	12				1	1	1	1		1	0	1	0		1	0
Serine/arginine-rich splicing factor 7	Q16629	3	24	10	17				1	1	1	1		1	0	1	0		1	0
Serine/arginine-rich splicing factor 9	Q13242	8	37	7	27				1	1	1	1		1	0	1	0		1	0
Serine/threonine-protein kinase 10	O94804	3	0	1	0				1	0	1	0		0	0	0	0		0	0
Serine/threonine-protein kinase 26	Q9P289	3	0	0	0				1	0	0	0		0	0	0	1		0	0
Serine/threonine-protein kinase D2	Q9BZL6	0	0	1	2				0	0	1	1		0	1	1	0		0	0
Serine/threonine-protein kinase MARK2	Q7KZI7	3	0	0	2				1	0	0	1		0	0	0	0		0	0
Serine/threonine-protein kinase MRCK beta	Q9Y5S2	3	4	6	9				1	1	1	1		1	0	1	0		1	0
Serine/threonine-protein kinase MRCK gamma	Q6DT37	2	1	0	4				1	1	0	1		1	0	0	0		0	0
Serine/threonine-protein kinase mTOR	P42345	1	0	2	0				1	0	1	0		0	0	0	0		0	0
Serine/threonine-protein kinase OSR1	O95747	5	4	5	3				1	1	1	1		1	0	1	0		1	0
Serine/threonine-protein kinase PRP4 homolog	Q13523	0	13	0	15				0	1	0	1		0	0	0	0		0	0
Serine/threonine-protein kinase SMG1	Q96Q15	0	1	0	4				0	1	0	1		0	0	0	0		0	0
Serine/threonine-protein kinase tousled-like 2	Q86UE8	0	0	0	3				0	0	0	1		0	1	0	0		0	0
Serine/threonine-protein kinase VRK2	Q86Y07	0	0	1	4				0	0	1	1		0	1	1	0		0	0
Serine/threonine-protein phosphatase 1 regulatory subunit 10	Q96QC0	0	0	0	6				0	0	0	1		0	1	0	0		0	0
Serine/threonine-protein phosphatase 2A 55 kDa regulatory subunit B alpha isoform	P63151	4	0	1	0				1	0	1	0		0	0	0	0		0	0
Serine/threonine-protein phosphatase 2A 56 kDa regulatory subunit delta isoform	Q14738	0	6	0	7				0	1	0	1		0	0	0	0		0	0
Serine/threonine-protein phosphatase 2A 56 kDa regulatory subunit gamma isoform	Q13362	3	4	0	5				1	1	0	1		1	0	0	0		0	0
Serine/threonine-protein phosphatase 2A activator	Q15257	0	1	1	5				0	1	1	1		0	0	1	0		0	0
Serine/threonine-protein phosphatase 2A catalytic subunit alpha isoform	P67775	0	1	0	6				0	1	0	1		0	0	0	0		0	0
Serine/threonine-protein phosphatase 2B catalytic subunit alpha isoform	Q08209	3	1	2	7				1	1	1	1		1	0	1	0		1	0
Serine/threonine-protein phosphatase 5	P53041	2	0	4	0				1	0	1	0		0	0	0	0		0	0
Serine/threonine-protein phosphatase 6 regulatory subunit 3	Q5H9R7	0	0	0	5				0	0	0	1		0	1	0	0		0	0
Serine/threonine-protein phosphatase PGAM5, mitochondrial	Q96HS1	1	4	1	11				1	1	1	1		1	0	1	0		1	0
Serine/threonine-protein phosphatase PP1-alpha catalytic subunit	P62136	3	10	4	22				1	1	1	1		1	0	1	0		1	0
Serine/threonine-protein phosphatase PP1-beta catalytic subunit	P62140	0	4	6	19				0	1	1	1		0	0	1	0		0	0
Serine-threonine kinase receptor-associated protein	Q9Y3F4	4	3	5	3				1	1	1	1		1	0	1	0		1	0
Serine--tRNA ligase, cytoplasmic	P49591	0	0	0	4				0	0	0	1		0	1	0	0		0	0
Serpin B5	P36952	6	0	6	0				1	0	1	0		0	0	0	0		0	0
Serpin H1	P50454	0	4	2	0				0	1	1	0		0	0	0	0		0	0
Serrate RNA effector molecule homolog	Q9BXP5	5	7	6	9				1	1	1	1		1	0	1	0		1	0
Serum albumin	P02769	410	350	465	319				1	1	1	1		1	0	1	0		1	0
Serum albumin	P02768	49	0	45	0				1	0	1	0		0	0	0	0		0	0
SET and MYND domain-containing protein 5	Q6GMV2	0	0	0	3				0	0	0	1		0	1	0	0		0	0
Set1/Ash2 histone methyltransferase complex subunit ASH2	Q9UBL3	0	3	0	1				0	1	0	1		0	0	0	0		0	0
S-formylglutathione hydrolase	P10768	7	17	5	6				1	1	1	1		1	0	1	0		1	0
SH3 domain-binding protein 4	Q9P0V3	0	0	3	0				0	0	1	0		0	1	0	0		0	0
SH3 domain-containing kinase-binding protein 1	Q96B97	4	0	3	0				1	0	1	0		0	0	0	0		0	0
Sickle tail protein homolog	Q5T5P2	16	0	0	0				1	0	0	0		0	0	0	1		0	0
Signal recognition particle 14 kDa protein	P37108	0	5	2	6				0	1	1	1		0	0	1	0		0	0
Signal recognition particle 19 kDa protein	P09132	1	1	2	4				1	1	1	1		1	0	1	0		1	0
Signal recognition particle subunit SRP68	Q9UHB9	0	2	0	4				0	1	0	1		0	0	0	0		0	0
Signal recognition particle subunit SRP72	O76094	0	3	0	2				0	1	0	1		0	0	0	0		0	0
Signal transducer and activator of transcription 1-alpha/beta	P42224	6	5	4	4				1	1	1	1		1	0	1	0		1	0
Signal transducer and activator of transcription 3	P40763	2	1	3	2				1	1	1	1		1	0	1	0		1	0
Signal transducing adapter molecule 1	Q92783	2	3	1	0				1	1	1	0		1	0	0	0		0	0
Single-stranded DNA-binding protein, mitochondrial	Q04837	0	3	1	3				0	1	1	1		0	0	1	0		0	0
Sister chromatid cohesion protein PDS5 homolog A	Q29RF7	4	19	7	10				1	1	1	1		1	0	1	0		1	0
Sister chromatid cohesion protein PDS5 homolog B	Q9NTI5	0	4	2	17				0	1	1	1		0	0	1	0		0	0
Sjoegren syndrome/scleroderma autoantigen 1	O60232	0	2	0	5				0	1	0	1		0	0	0	0		0	0
SLIT-ROBO Rho GTPase activating protein 1, isoform CRA_a	G5EA48	0	0	0	3				0	0	0	1		0	1	0	0		0	0
Small nuclear ribonucleoprotein E	P62304	10	9	13	13				1	1	1	1		1	0	1	0		1	0
Small nuclear ribonucleoprotein F	P62306	5	13	3	12				1	1	1	1		1	0	1	0		1	0
Small nuclear ribonucleoprotein G	P62308	6	3	5	4				1	1	1	1		1	0	1	0		1	0
Small nuclear ribonucleoprotein Sm D1	P62314	3	15	6	22				1	1	1	1		1	0	1	0		1	0
Small nuclear ribonucleoprotein Sm D2	P62316	8	20	17	10				1	1	1	1		1	0	1	0		1	0
Small nuclear ribonucleoprotein Sm D3	P62318	5	13	7	13				1	1	1	1		1	0	1	0		1	0
Small nuclear ribonucleoprotein-associated proteins B and B'	P14678	14	24	16	15				1	1	1	1		1	0	1	0		1	0
Small ubiquitin-related modifier 1	P63165	0	1	0	8				0	1	0	1		0	0	0	0		0	0
Small ubiquitin-related modifier 3	P55854	1	0	0	3				1	0	0	1		0	0	0	0		0	0
SMARCA4 protein	B9EGQ8	11	38	8	27				1	1	1	1		1	0	1	0		1	0
SNARE-associated protein Snapin	O95295	0	0	0	2				0	0	0	1		0	1	0	0		0	0
SNW domain-containing protein 1	Q13573	4	8	3	10				1	1	1	1		1	0	1	0		1	0
Sodium/potassium-transporting ATPase subunit alpha-1	P05023	8	5	4	3				1	1	1	1		1	0	1	0		1	0
Solute carrier family 2, facilitated glucose transporter member 1	P11166	2	4	4	6				1	1	1	1		1	0	1	0		1	0
Sorbitol dehydrogenase	Q00796	2	3	4	7				1	1	1	1		1	0	1	0		1	0
Sorcin	P30626	2	2	4	4				1	1	1	1		1	0	1	0		1	0
SPATS2-like protein	Q9NUQ6	2	0	4	1				1	0	1	1		0	0	1	0		0	0
Specifically androgen-regulated gene protein	Q9BW04	4	0	0	0				1	0	0	0		0	0	0	1		0	0
Spectrin alpha chain, non-erythrocytic 1	Q13813	40	43	57	65				1	1	1	1		1	0	1	0		1	0
Spectrin beta chain, non-erythrocytic 1	Q01082	37	24	54	32				1	1	1	1		1	0	1	0		1	0
Spectrin beta chain, non-erythrocytic 2	O15020	13	19	2	17				1	1	1	1		1	0	1	0		1	0
Sperm-associated antigen 7	O75391	0	0	0	4				0	0	0	1		0	1	0	0		0	0
Spermatogenesis-defective protein 39 homolog	Q9H9C1	0	0	0	2				0	0	0	1		0	1	0	0		0	0
Spermine synthase	P52788	0	0	0	7				0	0	0	1		0	1	0	0		0	0
Sperm-specific antigen 2	P28290	1	0	1	2				1	0	1	1		0	0	1	0		0	0
S-phase kinase-associated protein 1	P63208	3	9	3	9				1	1	1	1		1	0	1	0		1	0
Sphingomyelin phosphodiesterase 4	Q9NXE4	1	14	3	4				1	1	1	1		1	0	1	0		1	0
Spliceosome RNA helicase DDX39B	Q13838	0	17	5	13				0	1	1	1		0	0	1	0		0	0
Spliceosome-associated protein CWC15 homolog	Q9P013	2	4	1	3				1	1	1	1		1	0	1	0		1	0
Splicing factor 1	Q15637	9	6	3	13				1	1	1	1		1	0	1	0		1	0
Splicing factor 3A subunit 1	Q15459	0	11	9	13				0	1	1	1		0	0	1	0		0	0
Splicing factor 3A subunit 2	Q15428	2	2	0	1				1	1	0	1		1	0	0	0		0	0
Splicing factor 3A subunit 3	Q12874	2	4	4	10				1	1	1	1		1	0	1	0		1	0
Splicing factor 3B subunit 1	O75533	8	33	20	44				1	1	1	1		1	0	1	0		1	0
Splicing factor 3B subunit 2	Q13435	13	33	8	20				1	1	1	1		1	0	1	0		1	0
Splicing factor 3B subunit 3	Q15393	6	38	13	17				1	1	1	1		1	0	1	0		1	0
Splicing factor 3B subunit 4	Q15427	2	4	2	4				1	1	1	1		1	0	1	0		1	0
Splicing factor 3B subunit 5	Q9BWJ5	0	2	0	4				0	1	0	1		0	0	0	0		0	0
Splicing factor 3B subunit 6	Q9Y3B4	1	3	4	10				1	1	1	1		1	0	1	0		1	0
Splicing factor 4	A5PLN4	0	0	0	3				0	0	0	1		0	1	0	0		0	0
Splicing factor 45	Q96I25	4	2	0	4				1	1	0	1		1	0	0	0		0	0
Splicing factor U2AF 35 kDa subunit	Q01081	2	8	3	14				1	1	1	1		1	0	1	0		1	0
Splicing factor U2AF 65 kDa subunit	P26368	7	17	13	12				1	1	1	1		1	0	1	0		1	0
Splicing factor, arginine/serine-rich 15	O95104	0	5	0	0				0	1	0	0		0	0	0	1		0	0
Splicing factor, arginine/serine-rich 19	Q9H7N4	0	10	0	6				0	1	0	1		0	0	0	0		0	0
Splicing factor, proline- and glutamine-rich	P23246	120	158	100	99				1	1	1	1		1	0	1	0		1	0
Splicing regulatory glutamine/lysine-rich protein 1	Q8WXA9	0	3	0	1				0	1	0	1		0	0	0	0		0	0
Squalene synthase	P37268	9	0	0	0				1	0	0	0		0	0	0	1		0	0
Squamous cell carcinoma antigen recognized by T-cells 3	Q15020	0	13	1	6				0	1	1	1		0	0	1	0		0	0
SRA stem-loop-interacting RNA-binding protein, mitochondrial	Q9GZT3	0	0	0	5				0	0	0	1		0	1	0	0		0	0
Src substrate cortactin	Q14247	8	7	11	24				1	1	1	1		1	0	1	0		1	0
Stabilin-1	Q9NY15	2	0	0	0				1	0	0	0		0	0	0	1		0	0
Staphylococcal nuclease domain-containing protein 1	Q7KZF4	11	10	18	18				1	1	1	1		1	0	1	0		1	0
Stathmin	P16949	2	2	5	12				1	1	1	1		1	0	1	0		1	0
STE20-like serine/threonine-protein kinase	Q9H2G2	6	0	1	2				1	0	1	1		0	0	1	0		0	0
Sterile alpha motif domain-containing protein 9	Q5K651	1	0	7	0				1	0	1	0		0	0	0	0		0	0
Steroid receptor RNA activator 1, isoform CRA_a	B3KNT3	0	0	0	5				0	0	0	1		0	1	0	0		0	0
Stomatin-like protein 2, mitochondrial	Q9UJZ1	0	0	0	3				0	0	0	1		0	1	0	0		0	0
Stress-70 protein, mitochondrial	P38646	10	12	4	11				1	1	1	1		1	0	1	0		1	0
Stress-induced-phosphoprotein 1	P31948	9	11	7	16				1	1	1	1		1	0	1	0		1	0
Structural maintenance of chromosomes 3	Q86VX4	2	25	0	26				1	1	0	1		1	0	0	0		0	0
Structural maintenance of chromosomes flexible hinge domain-containing protein 1	A6NHR9	0	17	3	9				0	1	1	1		0	0	1	0		0	0
Structural maintenance of chromosomes protein 1A	Q14683	2	13	6	14				1	1	1	1		1	0	1	0		1	0
Structural maintenance of chromosomes protein 2	O95347	11	5	4	4				1	1	1	1		1	0	1	0		1	0
Structural maintenance of chromosomes protein 4	Q9NTJ3	8	2	10	7				1	1	1	1		1	0	1	0		1	0
SUMO-conjugating enzyme UBC9	P63279	0	8	1	7				0	1	1	1		0	0	1	0		0	0
SUN domain-containing protein 2	Q9UH99	0	2	4	2				0	1	1	1		0	0	1	0		0	0
Superkiller viralicidic activity 2-like 2	P42285	3	2	0	4				1	1	0	1		1	0	0	0		0	0
Supervillin	O95425	10	8	6	14				1	1	1	1		1	0	1	0		1	0
Suppressor of G2 allele of SKP1 homolog	Q9Y2Z0	0	0	0	3				0	0	0	1		0	1	0	0		0	0
SURP and G-patch domain-containing protein 2	Q8IX01	3	6	5	1				1	1	1	1		1	0	1	0		1	0
Survival motor neuron protein	Q16637	0	0	0	4				0	0	0	1		0	1	0	0		0	0
SWI/SNF complex subunit SMARCC1	Q92922	6	21	5	10				1	1	1	1		1	0	1	0		1	0
SWI/SNF complex subunit SMARCC2	Q8TAQ2	8	29	8	31				1	1	1	1		1	0	1	0		1	0
SWI/SNF-related matrix-associated actin-dependent regulator of chromatin subfamily A member 5	O60264	8	21	2	22				1	1	1	1		1	0	1	0		1	0
SWI/SNF-related matrix-associated actin-dependent regulator of chromatin subfamily D member 2	Q92925	6	2	4	16				1	1	1	1		1	0	1	0		1	0
SWI/SNF-related matrix-associated actin-dependent regulator of chromatin subfamily E member 1	Q969G3	5	4	7	9				1	1	1	1		1	0	1	0		1	0
Symplekin	Q92797	1	14	3	11				1	1	1	1		1	0	1	0		1	0
Synaptotagmin-like protein 2	Q9HCH5	0	4	0	3				0	1	0	1		0	0	0	0		0	0
Syntaxin-binding protein 3	O00186	0	3	1	4				0	1	1	1		0	0	1	0		0	0
TAF6 RNA polymerase II, TATA box binding protein (TBP)-associated factor, 80kDa	A4D299	0	3	0	1				0	1	0	1		0	0	0	0		0	0
Talin-1	Q9Y490	100	40	181	70				1	1	1	1		1	0	1	0		1	0
TAR DNA-binding protein 43	Q13148	4	6	7	8				1	1	1	1		1	0	1	0		1	0
TATA-binding protein-associated factor 2N	Q92804	5	19	9	4				1	1	1	1		1	0	1	0		1	0
T-complex protein 1 subunit alpha	P17987	5	0	5	3				1	0	1	1		0	0	1	0		0	0
T-complex protein 1 subunit beta	P78371	5	1	7	2				1	1	1	1		1	0	1	0		1	0
T-complex protein 1 subunit delta	P50991	3	3	2	9				1	1	1	1		1	0	1	0		1	0
T-complex protein 1 subunit epsilon	P48643	3	2	2	0				1	1	1	0		1	0	0	0		0	0
T-complex protein 1 subunit gamma	P49368	11	11	10	8				1	1	1	1		1	0	1	0		1	0
T-complex protein 1 subunit theta	P50990	14	8	9	8				1	1	1	1		1	0	1	0		1	0
T-complex protein 1 subunit zeta	P40227	15	3	5	4				1	1	1	1		1	0	1	0		1	0
Telomere-associated protein RIF1	Q5UIP0	7	14	3	14				1	1	1	1		1	0	1	0		1	0
Tensin-4	Q8IZW8	5	0	4	0				1	0	1	0		0	0	0	0		0	0
Testin	Q9UGI8	7	3	11	3				1	1	1	1		1	0	1	0		1	0
Testis-expressed sequence 10 protein	Q9NXF1	0	0	2	1				0	0	1	1		0	1	1	0		0	0
Tetratricopeptide repeat protein 37	Q6PGP7	1	1	2	0				1	1	1	0		1	0	0	0		0	0
TGF-beta-activated kinase 1 and MAP3K7-binding protein 1	Q15750	0	0	0	3				0	0	0	1		0	1	0	0		0	0
Thioredoxin	P10599	11	5	13	14				1	1	1	1		1	0	1	0		1	0
Thioredoxin domain-containing protein 17	Q9BRA2	1	4	2	6				1	1	1	1		1	0	1	0		1	0
Thioredoxin reductase 1, cytoplasmic	Q16881	0	2	0	0				0	1	0	0		0	0	0	1		0	0
Thioredoxin-like protein 1	O43396	0	2	1	4				0	1	1	1		0	0	1	0		0	0
THO complex subunit 1	Q96FV9	0	3	1	0				0	1	1	0		0	0	0	0		0	0
THO complex subunit 2	Q8NI27	0	18	2	2				0	1	1	1		0	0	1	0		0	0
THO complex subunit 4	Q86V81	33	38	34	26				1	1	1	1		1	0	1	0		1	0
THO complex subunit 6 homolog	Q86W42	0	4	0	7				0	1	0	1		0	0	0	0		0	0
Threonine--tRNA ligase, cytoplasmic	P26639	0	3	2	2				0	1	1	1		0	0	1	0		0	0
Thrombospondin-1	P07996	5	5	37	4				1	1	1	1		1	0	1	0		1	0
Thyroid hormone receptor-associated protein 3	Q9Y2W1	24	32	24	26				1	1	1	1		1	0	1	0		1	0
Thyroid receptor-interacting protein 11	Q15643	0	0	0	4				0	0	0	1		0	1	0	0		0	0
Thyroid receptor-interacting protein 6	Q15654	6	2	3	0				1	1	1	0		1	0	0	0		0	0
Tight junction protein 1 (Zona occludens 1), isoform CRA_e	G5E9E7	8	12	13	12				1	1	1	1		1	0	1	0		1	0
Tight junction protein ZO-2	Q9UDY2	21	2	23	9				1	1	1	1		1	0	1	0		1	0
Tight junction protein ZO-3	O95049	0	3	0	4				0	1	0	1		0	0	0	0		0	0
Titin, isoform CRA_a	D3DPG0	3	3	2	2				1	1	1	1		1	0	1	0		1	0
TNF receptor-associated factor 2	Q12933	3	0	3	0				1	0	1	0		0	0	0	0		0	0
Torsin-1A-interacting protein 1	Q5JTV8	3	14	4	6				1	1	1	1		1	0	1	0		1	0
Trafficking protein particle complex subunit 5	Q8IUR0	0	0	0	3				0	0	0	1		0	1	0	0		0	0
Trans-acting T-cell-specific transcription factor GATA-3	P23771	1	8	0	6				1	1	0	1		1	0	0	0		0	0
Transaldolase	P37837	0	7	0	3				0	1	0	1		0	0	0	0		0	0
Transcription and mRNA export factor ENY2	Q9NPA8	0	0	0	3				0	0	0	1		0	1	0	0		0	0
Transcription elongation factor A protein 1	P23193	0	3	0	4				0	1	0	1		0	0	0	0		0	0
Transcription elongation factor SPT5	O00267	1	3	0	2				1	1	0	1		1	0	0	0		0	0
Transcription elongation factor SPT6	Q7KZ85	0	1	0	7				0	1	0	1		0	0	0	0		0	0
Transcription initiation factor IIB	Q00403	2	0	0	3				1	0	0	1		0	0	0	0		0	0
Transcription initiation factor TFIID subunit 9	Q16594	0	4	0	1				0	1	0	1		0	0	0	0		0	0
Transcription intermediary factor 1-alpha	O15164	0	8	0	12				0	1	0	1		0	0	0	0		0	0
Transcription intermediary factor 1-beta	Q13263	26	104	53	99				1	1	1	1		1	0	1	0		1	0
Transcriptional repressor NF-X1	Q12986	0	0	0	3				0	0	0	1		0	1	0	0		0	0
Transcriptional repressor p66-alpha	Q86YP4	0	8	3	5				0	1	1	1		0	0	1	0		0	0
Transcriptional repressor p66-beta	Q8WXI9	2	7	4	4				1	1	1	1		1	0	1	0		1	0
Transcriptional repressor protein YY1	P25490	0	4	0	4				0	1	0	1		0	0	0	0		0	0
Transducin-like enhancer protein 3	Q04726	1	7	2	9				1	1	1	1		1	0	1	0		1	0
Transformation/transcription domain-associated protein	Q9Y4A5	0	23	2	18				0	1	1	1		0	0	1	0		0	0
Transformation-related protein 14	Q597H1	0	2	2	0				0	1	1	0		0	0	0	0		0	0
Transformer-2 protein homolog alpha	Q13595	1	16	3	5				1	1	1	1		1	0	1	0		1	0
Transformer-2 protein homolog beta	P62995	6	11	5	15				1	1	1	1		1	0	1	0		1	0
Transforming protein RhoA	P61586	2	3	2	7				1	1	1	1		1	0	1	0		1	0
Transgelin	Q01995	0	0	1	2				0	0	1	1		0	1	1	0		0	0
Transgelin-2	P37802	10	25	29	29				1	1	1	1		1	0	1	0		1	0
Transient receptor potential cation channel subfamily M member 7	Q96QT4	4	4	1	4				1	1	1	1		1	0	1	0		1	0
Transitional endoplasmic reticulum ATPase	P55072	3	7	14	11				1	1	1	1		1	0	1	0		1	0
Transketolase	P29401	12	14	5	12				1	1	1	1		1	0	1	0		1	0
Translationally-controlled tumor protein	P13693	0	1	2	6				0	1	1	1		0	0	1	0		0	0
Translocon-associated protein subunit delta	P51571	0	0	2	2				0	0	1	1		0	1	1	0		0	0
Transmembrane channel-like protein 6	Q7Z403	0	0	0	2				0	0	0	1		0	1	0	0		0	0
Transmembrane emp24 domain-containing protein 10	P49755	0	2	0	6				0	1	0	1		0	0	0	0		0	0
Transmembrane protein 209	Q96SK2	2	7	2	2				1	1	1	1		1	0	1	0		1	0
Transmembrane protein 214	Q6NUQ4	0	3	1	8				0	1	1	1		0	0	1	0		0	0
Transportin-1	Q92973	5	9	5	13				1	1	1	1		1	0	1	0		1	0
Transportin-2	O14787	0	8	0	5				0	1	0	1		0	0	0	0		0	0
Transportin-3	Q9Y5L0	2	8	4	10				1	1	1	1		1	0	1	0		1	0
Treacle protein	Q13428	12	5	7	6				1	1	1	1		1	0	1	0		1	0
Treslin	Q7Z2Z1	0	2	0	1				0	1	0	1		0	0	0	0		0	0
Trinucleotide repeat-containing gene 6B protein	Q9UPQ9	2	1	3	0				1	1	1	0		1	0	0	0		0	0
TRIO and F-actin-binding protein	Q9H2D6	1	0	5	0				1	0	1	0		0	0	0	0		0	0
Triosephosphate isomerase	P60174	2	10	5	6				1	1	1	1		1	0	1	0		1	0
Tripartite motif-containing protein 29	Q14134	18	0	3	0				1	0	1	0		0	0	0	0		0	0
Tripartite motif-containing protein 45	Q9H8W5	0	0	0	2				0	0	0	1		0	1	0	0		0	0
Tripartite motif-containing protein 47	Q96LD4	0	0	3	0				0	0	1	0		0	1	0	0		0	0
Triple functional domain protein	O75962	3	0	10	3				1	0	1	1		0	0	1	0		0	0
tRNA (cytosine(34)-C(5))-methyltransferase	Q08J23	2	0	1	3				1	0	1	1		0	0	1	0		0	0
tRNA pseudouridine synthase A, mitochondrial	Q9Y606	0	2	0	0				0	1	0	0		0	0	0	1		0	0
tRNA-splicing endonuclease subunit Sen34	Q9BSV6	0	5	0	2				0	1	0	1		0	0	0	0		0	0
tRNA-splicing ligase RtcB homolog	Q9Y3I0	15	11	10	7				1	1	1	1		1	0	1	0		1	0
Tropomodulin-3	Q9NYL9	7	3	12	10				1	1	1	1		1	0	1	0		1	0
Tropomyosin 1 (Alpha) isoform 4	D9YZV5	1	14	16	54				1	1	1	1		1	0	1	0		1	0
Tropomyosin 1 (Alpha), isoform CRA_m	H7BYY1	3	15	16	42				1	1	1	1		1	0	1	0		1	0
Tropomyosin alpha-1 chain	P09493	0	0	0	53				0	0	0	1		0	1	0	0		0	0
Tropomyosin alpha-3 chain	P06753	0	22	18	41				0	1	1	1		0	0	1	0		0	0
Tropomyosin alpha-4 chain	P67936	5	20	21	54				1	1	1	1		1	0	1	0		1	0
Tubulin alpha-1B chain	P68363	77	54	93	94				1	1	1	1		1	0	1	0		1	0
Tubulin alpha-1C chain	Q9BQE3	70	44	75	78				1	1	1	1		1	0	1	0		1	0
Tubulin alpha-4A chain	P68366	49	40	71	56				1	1	1	1		1	0	1	0		1	0
Tubulin beta chain	P07437	108	104	134	185				1	1	1	1		1	0	1	0		1	0
Tubulin beta-2B chain	Q9BVA1	81	75	101	136				1	1	1	1		1	0	1	0		1	0
Tubulin beta-3 chain	Q13509	61	72	81	128				1	1	1	1		1	0	1	0		1	0
Tubulin beta-4B chain	P68371	103	99	130	170				1	1	1	1		1	0	1	0		1	0
Tubulin beta-6 chain	Q9BUF5	44	38	50	66				1	1	1	1		1	0	1	0		1	0
Tubulin-folding cofactor B	Q99426	1	7	4	7				1	1	1	1		1	0	1	0		1	0
Tubulin-specific chaperone A	O75347	0	0	2	4				0	0	1	1		0	1	1	0		0	0
Tubulin-specific chaperone D	Q9BTW9	1	4	6	3				1	1	1	1		1	0	1	0		1	0
Tubulin--tyrosine ligase-like protein 12	Q14166	1	0	0	3				1	0	0	1		0	0	0	0		0	0
Tuftelin-interacting protein 11	Q9UBB9	0	0	0	2				0	0	0	1		0	1	0	0		0	0
Tumor necrosis factor receptor type 1-associated DEATH domain protein	Q15628	0	0	0	2				0	0	0	1		0	1	0	0		0	0
Tumor suppressor p53-binding protein 1	Q12888	0	4	0	2				0	1	0	1		0	0	0	0		0	0
Twinfilin-1	Q12792	0	2	0	3				0	1	0	1		0	0	0	0		0	0
Type II inositol 3,4-bisphosphate 4-phosphatase	O15327	0	5	0	2				0	1	0	1		0	0	0	0		0	0
Tyrosine-protein kinase BAZ1B	Q9UIG0	2	4	1	11				1	1	1	1		1	0	1	0		1	0
Tyrosine-protein kinase CSK	P41240	6	0	4	8				1	0	1	1		0	0	1	0		0	0
Tyrosine-protein kinase Yes	P07947	6	1	3	7				1	1	1	1		1	0	1	0		1	0
Tyrosine-protein phosphatase non-receptor type 1	P18031	3	2	0	12				1	1	0	1		1	0	0	0		0	0
Tyrosine-protein phosphatase non-receptor type 12	Q05209	3	0	2	0				1	0	1	0		0	0	0	0		0	0
Tyrosine-protein phosphatase non-receptor type 23	Q9H3S7	0	2	1	3				0	1	1	1		0	0	1	0		0	0
Tyrosine--tRNA ligase, cytoplasmic	P54577	4	1	2	7				1	1	1	1		1	0	1	0		1	0
U1 small nuclear ribonucleoprotein 70 kDa	P08621	7	14	5	12				1	1	1	1		1	0	1	0		1	0
U1 small nuclear ribonucleoprotein A	P09012	6	14	3	16				1	1	1	1		1	0	1	0		1	0
U1 small nuclear ribonucleoprotein C	P09234	3	0	0	1				1	0	0	1		0	0	0	0		0	0
U2 small nuclear ribonucleoprotein A'	P09661	5	6	0	7				1	1	0	1		1	0	0	0		0	0
U2 snRNP-associated SURP motif-containing protein	O15042	4	12	2	8				1	1	1	1		1	0	1	0		1	0
U4/U6 small nuclear ribonucleoprotein Prp3	O43395	2	19	0	8				1	1	0	1		1	0	0	0		0	0
U4/U6 small nuclear ribonucleoprotein Prp31	Q8WWY3	0	7	1	4				0	1	1	1		0	0	1	0		0	0
U4/U6 small nuclear ribonucleoprotein Prp4	O43172	0	14	2	6				0	1	1	1		0	0	1	0		0	0
U4/U6.U5 small nuclear ribonucleoprotein 27 kDa protein	Q8WVK2	0	1	0	3				0	1	0	1		0	0	0	0		0	0
U4/U6.U5 tri-snRNP-associated protein 1	O43290	2	13	4	14				1	1	1	1		1	0	1	0		1	0
U4/U6.U5 tri-snRNP-associated protein 2	Q53GS9	0	2	0	2				0	1	0	1		0	0	0	0		0	0
U5 small nuclear ribonucleoprotein 200 kDa helicase	O75643	24	80	32	57				1	1	1	1		1	0	1	0		1	0
U5 small nuclear ribonucleoprotein 40 kDa protein	Q96DI7	1	5	1	10				1	1	1	1		1	0	1	0		1	0
U6 snRNA-associated Sm-like protein LSm4	Q9Y4Z0	3	6	0	4				1	1	0	1		1	0	0	0		0	0
U6 snRNA-associated Sm-like protein LSm6	P62312	0	5	0	4				0	1	0	1		0	0	0	0		0	0
UAP56-interacting factor	Q96QD9	1	5	2	6				1	1	1	1		1	0	1	0		1	0
Ubiquitin carboxyl-terminal hydrolase 10	Q14694	4	4	1	6				1	1	1	1		1	0	1	0		1	0
Ubiquitin carboxyl-terminal hydrolase 14	P54578	3	0	4	1				1	0	1	1		0	0	1	0		0	0
Ubiquitin carboxyl-terminal hydrolase 32	Q8NFA0	0	0	0	4				0	0	0	1		0	1	0	0		0	0
Ubiquitin carboxyl-terminal hydrolase 5	P45974	2	10	4	10				1	1	1	1		1	0	1	0		1	0
Ubiquitin carboxyl-terminal hydrolase 7	Q93009	0	11	2	7				0	1	1	1		0	0	1	0		0	0
Ubiquitin carboxyl-terminal hydrolase 8	P40818	0	8	2	0				0	1	1	0		0	0	0	0		0	0
Ubiquitin fusion degradation protein 1 homolog	Q92890	1	4	0	6				1	1	0	1		1	0	0	0		0	0
Ubiquitin ligase E3A isoform 1	Q5W7F7	0	0	0	3				0	0	0	1		0	1	0	0		0	0
Ubiquitin thioesterase OTUB1	Q96FW1	0	2	2	9				0	1	1	1		0	0	1	0		0	0
Ubiquitin-40S ribosomal protein S27a	P62979	39	74	39	92				1	1	1	1		1	0	1	0		1	0
Ubiquitin-60S ribosomal protein L40	P62987	42	73	45	88				1	1	1	1		1	0	1	0		1	0
Ubiquitin-associated protein 2	Q5T6F2	6	0	1	0				1	0	1	0		0	0	0	0		0	0
Ubiquitin-associated protein 2-like	Q14157	9	14	9	12				1	1	1	1		1	0	1	0		1	0
Ubiquitin-fold modifier 1	P61960	0	0	0	4				0	0	0	1		0	1	0	0		0	0
Ubiquitin-like modifier-activating enzyme 1	P22314	0	1	2	4				0	1	1	1		0	0	1	0		0	0
Ubiquitin-like protein 4A	P11441	0	0	0	3				0	0	0	1		0	1	0	0		0	0
UBX domain-containing protein 1	Q04323	0	0	0	6				0	0	0	1		0	1	0	0		0	0
UDP-glucose 6-dehydrogenase	O60701	0	4	0	9				0	1	0	1		0	0	0	0		0	0
UDP-N-acetylglucosamine--peptide N-acetylglucosaminyltransferase 110 kDa subunit	O15294	3	3	3	6				1	1	1	1		1	0	1	0		1	0
UMP-CMP kinase	P30085	1	2	7	6				1	1	1	1		1	0	1	0		1	0
UNC84A protein	A7MCZ7	1	27	0	12				1	1	0	1		1	0	0	0		0	0
Unconventional myosin-Ib	O43795	5	15	11	10				1	1	1	1		1	0	1	0		1	0
Unconventional myosin-Ic	O00159	18	20	49	11				1	1	1	1		1	0	1	0		1	0
Unconventional myosin-Id	O94832	1	4	0	10				1	1	0	1		1	0	0	0		0	0
Unconventional myosin-Ie	Q12965	11	0	4	0				1	0	1	0		0	0	0	0		0	0
Unconventional myosin-Va	Q9Y4I1	1	9	2	4				1	1	1	1		1	0	1	0		1	0
Unconventional myosin-Vc	Q9NQX4	0	19	0	9				0	1	0	1		0	0	0	0		0	0
Unconventional myosin-VI	Q9UM54	3	3	9	28				1	1	1	1		1	0	1	0		1	0
Unconventional myosin-XVIIIa	Q92614	23	8	3	9				1	1	1	1		1	0	1	0		1	0
UPF0428 protein CXorf56	Q9H5V9	1	0	0	2				1	0	0	1		0	0	0	0		0	0
UPF0461 protein C5orf24	Q7Z6I8	2	4	2	2				1	1	1	1		1	0	1	0		1	0
UTP--glucose-1-phosphate uridylyltransferase	Q16851	6	0	3	0				1	0	1	0		0	0	0	0		0	0
Utrophin	P46939	3	1	13	3				1	1	1	1		1	0	1	0		1	0
Uveal autoantigen with coiled-coil domains and ankyrin repeats	Q9BZF9	1	5	10	9				1	1	1	1		1	0	1	0		1	0
Vacuolar protein sorting-associated protein 13C	Q709C8	0	0	4	0				0	0	1	0		0	1	0	0		0	0
Vacuolar protein sorting-associated protein 26A	O75436	0	3	0	10				0	1	0	1		0	0	0	0		0	0
Vacuolar protein sorting-associated protein 29	Q9UBQ0	3	1	1	0				1	1	1	0		1	0	0	0		0	0
Vacuolar protein sorting-associated protein 35	Q96QK1	7	3	2	6				1	1	1	1		1	0	1	0		1	0
Vacuolar protein sorting-associated protein 4B	O75351	2	3	1	0				1	1	1	0		1	0	0	0		0	0
Vacuolar protein sorting-associated protein 51 homolog	Q9UID3	0	0	0	2				0	0	0	1		0	1	0	0		0	0
Vacuolar protein sorting-associated protein VTA1 homolog	Q9NP79	0	4	3	0				0	1	1	0		0	0	0	0		0	0
Valine--tRNA ligase	P26640	8	6	5	3				1	1	1	1		1	0	1	0		1	0
Vasodilator-stimulated phosphoprotein	P50552	7	0	6	13				1	0	1	1		0	0	1	0		0	0
VBP1 protein	Q6FH24	0	3	0	2				0	1	0	1		0	0	0	0		0	0
Very low-density lipoprotein receptor	P98155	2	0	0	0				1	0	0	0		0	0	0	1		0	0
Very-long-chain enoyl-CoA reductase	Q9NZ01	0	0	0	4				0	0	0	1		0	1	0	0		0	0
Vesicle-associated membrane protein-associated protein A	Q9P0L0	2	2	0	6				1	1	0	1		1	0	0	0		0	0
Vesicle-associated membrane protein-associated protein B/C	O95292	1	3	0	4				1	1	0	1		1	0	0	0		0	0
Vesicle-fusing ATPase	P46459	0	5	2	1				0	1	1	1		0	0	1	0		0	0
Vesicle-trafficking protein SEC22b	O75396	0	4	0	12				0	1	0	1		0	0	0	0		0	0
Vigilin	Q00341	10	11	13	32				1	1	1	1		1	0	1	0		1	0
Vimentin	P08670	155	0	222	0				1	0	1	0		0	0	0	0		0	0
Vinculin	P18206	38	8	41	11				1	1	1	1		1	0	1	0		1	0
Voltage-dependent anion-selective channel protein 2	P45880	0	4	0	2				0	1	0	1		0	0	0	0		0	0
V-type proton ATPase subunit d 1	P61421	0	0	0	4				0	0	0	1		0	1	0	0		0	0
WD repeat and HMG-box DNA-binding protein 1	O75717	3	2	2	0				1	1	1	0		1	0	0	0		0	0
WD repeat-containing protein 1	O75083	25	8	37	11				1	1	1	1		1	0	1	0		1	0
WD repeat-containing protein 18	Q9BV38	0	4	0	1				0	1	0	1		0	0	0	0		0	0
WD repeat-containing protein 5	P61964	2	11	3	8				1	1	1	1		1	0	1	0		1	0
WD repeat-containing protein 61	Q9GZS3	0	3	0	2				0	1	0	1		0	0	0	0		0	0
WD repeat-containing protein 82	Q6UXN9	0	5	2	5				0	1	1	1		0	0	1	0		0	0
WD40 repeat-containing protein SMU1	Q2TAY7	4	4	5	6				1	1	1	1		1	0	1	0		1	0
WNK lysine deficient protein kinase 1, isoform CRA_b	D3DUP1	1	3	0	2				1	1	0	1		1	0	0	0		0	0
WW domain-binding protein 11	Q9Y2W2	3	5	1	5				1	1	1	1		1	0	1	0		1	0
X-ray radiation resistance-associated protein 1	Q6P2D8	4	3	0	1				1	1	0	1		1	0	0	0		0	0
X-ray repair cross-complementing protein 5	P13010	1	19	17	25				1	1	1	1		1	0	1	0		1	0
X-ray repair cross-complementing protein 6	P12956	9	28	10	29				1	1	1	1		1	0	1	0		1	0
Y-box-binding protein 3	P16989	0	0	9	0				0	0	1	0		0	1	0	0		0	0
YEATS domain-containing protein 4	O95619	0	1	0	3				0	1	0	1		0	0	0	0		0	0
YLP motif-containing protein 1	P49750	7	30	10	22				1	1	1	1		1	0	1	0		1	0
YTH domain-containing family protein 3	Q7Z739	0	1	2	2				0	1	1	1		0	0	1	0		0	0
YTH domain-containing protein 1	Q96MU7	0	3	1	8				0	1	1	1		0	0	1	0		0	0
Zinc finger CCCH domain-containing protein 11A	O75152	2	6	1	6				1	1	1	1		1	0	1	0		1	0
Zinc finger CCCH domain-containing protein 13	Q5T200	7	10	5	6				1	1	1	1		1	0	1	0		1	0
Zinc finger CCCH domain-containing protein 14	Q6PJT7	6	10	1	6				1	1	1	1		1	0	1	0		1	0
Zinc finger CCCH domain-containing protein 18	Q86VM9	0	1	1	3				0	1	1	1		0	0	1	0		0	0
Zinc finger CCCH domain-containing protein 4	Q9UPT8	0	11	0	3				0	1	0	1		0	0	0	0		0	0
Zinc finger CCCH-type antiviral protein 1	Q7Z2W4	6	6	4	6				1	1	1	1		1	0	1	0		1	0
Zinc finger matrin-type protein 2	Q96NC0	0	0	0	2				0	0	0	1		0	1	0	0		0	0
Zinc finger MYM-type protein 2	Q9UBW7	0	3	0	6				0	1	0	1		0	0	0	0		0	0
Zinc finger MYM-type protein 3	Q14202	1	1	0	3				1	1	0	1		1	0	0	0		0	0
Zinc finger MYM-type protein 4	Q5VZL5	0	0	0	4				0	0	0	1		0	1	0	0		0	0
Zinc finger protein 185	O15231	1	4	11	3				1	1	1	1		1	0	1	0		1	0
Zinc finger protein 217	O75362	0	8	0	5				0	1	0	1		0	0	0	0		0	0
Zinc finger protein 320	A2RRD8	0	2	0	4				0	1	0	1		0	0	0	0		0	0
Zinc finger protein 512B	Q96KM6	0	0	4	2				0	0	1	1		0	1	1	0		0	0
Zinc finger protein 593	O00488	5	6	1	0				1	1	1	0		1	0	0	0		0	0
Zinc finger protein 609	O15014	0	0	0	2				0	0	0	1		0	1	0	0		0	0
Zinc finger protein 638	Q14966	5	11	1	17				1	1	1	1		1	0	1	0		1	0
Zinc finger protein 687	Q8N1G0	0	2	0	4				0	1	0	1		0	0	0	0		0	0
Zinc finger protein 721	Q8TF20	3	0	0	0				1	0	0	0		0	0	0	1		0	0
Zinc finger protein 91	Q05481	0	2	0	0				0	1	0	0		0	0	0	1		0	0
Zinc finger protein castor homolog 1	Q86V15	0	0	0	3				0	0	0	1		0	1	0	0		0	0
Zinc finger protein RFP	P14373	0	3	0	0				0	1	0	0		0	0	0	1		0	0
Zinc finger protein ZPR1	O75312	1	0	2	0				1	0	1	0		0	0	0	0		0	0
Zinc finger RNA binding protein	B2RNR6	4	5	0	3				1	1	0	1		1	0	0	0		0	0
Zinc finger transcription factor Trps1	Q9UHF7	1	2	0	12				1	1	0	1		1	0	0	0		0	0
Zinc finger, NFX1-type containing 1, isoform CRA_b	H0UI63	2	0	3	1				1	0	1	1		0	0	1	0		0	0
Zyxin	Q15942	12	4	15	20				1	1	1	1		1	0	1	0		1	0
	Sum>	18140	21653	19506	24830				1155	1365	1255	1514		947	217	1067	88		777	24
	Avg>	19896.5		22168					1260		1384.5
	Stdev>	2484.07		3764.64					148.492		183.141
	RSD>	0.124849		0.169823					0.117851		0.132279

## Sheet: NoStats
		Gr1		Gr2
UniProtKB IDs	Acc#	10CA RPA194	5624 RPA194	10AT RPA194	MCF7 RPA194		Fold(Gr1/Gr2)
Zinc finger protein 593	O00488	5	6	1	0		11
Plakophilin-3	Q9Y446	12	35	6	0		7.83333
Cleavage stimulation factor subunit 3	Q12996	4	10	2	0		7
Nucleolar and spindle-associated protein 1	Q9BXS6	6	1	1	0		7
X-ray radiation resistance-associated protein 1	Q6P2D8	4	3	0	1		7
Eukaryotic translation initiation factor 3 subunit G	O75821	7	4	2	0		5.5
DNA topoisomerase 3-alpha	Q13472	2	3	0	1		5
Leydig cell tumor 10 kDa protein homolog	Q9UNZ5	4	6	2	0		5
Signal transducing adapter molecule 1	Q92783	2	3	1	0		5
Vacuolar protein sorting-associated protein 4B	O75351	2	3	1	0		5
Nucleosome assembly protein 1-like 4	Q99733	5	4	2	0		4.5
Protein transport protein Sec23A	Q15436	3	6	0	2		4.5
Aladin	Q9NRG9	1	7	0	2		4
Fatty acyl-CoA reductase 1	Q8WVX9	3	1	1	0		4
ITGAV protein	A5YM53	3	1	0	1		4
Mini-chromosome maintenance complex-binding protein	Q9BTE3	3	1	1	0		4
N6-adenosine-methyltransferase 70 kDa subunit	Q86U44	1	3	0	1		4
Nucleus accumbens-associated protein 1	Q96RE7	4	4	0	2		4
Pre-mRNA-splicing factor ATP-dependent RNA helicase PRP16	Q92620	1	3	0	1		4
Putative helicase MOV-10	Q9HCE1	1	3	0	1		4
Splicing factor 3A subunit 2	Q15428	2	2	0	1		4
Vacuolar protein sorting-associated protein 29	Q9UBQ0	3	1	1	0		4
Interferon-induced, double-stranded RNA-activated protein kinase	P19525	3	4	0	2		3.5
DAZ-associated protein 1	Q96EP5	4	6	0	3		3.33333
Nuclear pore complex protein Nup50	Q9UKX7	6	7	0	4		3.25
Biorientation of chromosomes in cell division protein 1-like 1	Q8NFC6	1	8	0	3		3
Casein kinase II subunit alpha 3	Q8NEV1	2	4	0	2		3
Cleavage and polyadenylation specificity factor subunit 2	Q9P2I0	1	2	0	1		3
E3 ubiquitin-protein ligase BRE1B	O75150	1	5	0	2		3
Fatty acid-binding protein, epidermal	Q01469	4	2	2	0		3
Fibronectin type-III domain-containing protein 3A	Q9Y2H6	2	1	1	0		3
Lipolysis-stimulated lipoprotein receptor	Q86X29	2	1	1	0		3
Muscleblind-like protein 1	Q9NR56	1	5	0	2		3
Protein FAM208B	Q5VWN6	1	2	0	1		3
Zinc finger RNA binding protein	B2RNR6	4	5	0	3		3
Thyroid receptor-interacting protein 6	Q15654	6	2	3	0		2.66667
U4/U6 small nuclear ribonucleoprotein Prp3	O43395	2	19	0	8		2.625
Cytochrome b-c1 complex subunit 2, mitochondrial	P22695	2	3	0	2		2.5
DNA polymerase alpha catalytic subunit	P09884	1	4	0	2		2.5
Ephrin type-A receptor 2	P29317	9	1	4	0		2.5
Epididymis secretory protein Li 73	V9HW24	2	3	0	2		2.5
Eukaryotic translation initiation factor 6	P56537	2	3	2	0		2.5
Helicase SRCAP	Q6ZRS2	2	8	0	4		2.5
PSMD3 protein	Q6IBN0	2	3	2	0		2.5
T-complex protein 1 subunit epsilon	P48643	3	2	2	0		2.5
WD repeat and HMG-box DNA-binding protein 1	O75717	3	2	2	0		2.5
Extended synaptotagmin-2	A0FGR8	2	5	0	3		2.33333
Lipopolysaccharide-responsive and beige-like anchor protein	P50851	3	4	0	3		2.33333
UNC84A protein	A7MCZ7	1	27	0	12		2.33333
Keratin, type II cytoskeletal 7	P08729	270	86	155	0		2.29677
DNA-directed RNA polymerase I subunit RPA1	O95602	11	14	11	0		2.27273
28 kDa heat- and acid-stable phosphoprotein	Q13442	3	6	0	4		2.25
Multifunctional protein ADE2	P22234	5	4	4	0		2.25
Nucleolar GTP-binding protein 1	Q9BZE4	6	3	4	0		2.25
Protein S100-A16	Q96FQ6	7	2	4	0		2.25
U6 snRNA-associated Sm-like protein LSm4	Q9Y4Z0	3	6	0	4		2.25
Histone H2A type 2-B	Q8IUE6	13	28	0	20		2.05
DNA helicase INO80	Q9ULG1	2	2	0	2		2
DNA-directed RNA polymerase I subunit RPA2	Q9H9Y6	1	3	2	0		2
Phenylalanine--tRNA ligase beta subunit	Q9NSD9	2	2	0	2		2
Probable ATP-dependent RNA helicase DDX20	Q9UHI6	1	5	0	3		2
Transcription elongation factor SPT5	O00267	1	3	0	2		2
WNK lysine deficient protein kinase 1, isoform CRA_b	D3DUP1	1	3	0	2		2
Rab GDP dissociation inhibitor beta	P50395	11	4	8	0		1.875
ATP-binding cassette sub-family E member 1	P61221	5	4	5	0		1.8
Protein scribble homolog	Q14160	7	11	0	10		1.8
PEST proteolytic signal-containing nuclear protein	Q8WW12	1	6	0	4		1.75
Ankyrin-3	Q12955	1	4	0	3		1.66667
CCT7 protein	Q6IBT3	4	1	3	0		1.66667
Chromodomain-helicase-DNA-binding protein 7	Q9P2D1	1	4	0	3		1.66667
Negative elongation factor C/D	Q8IXH7	2	3	0	3		1.66667
Regulator of chromosome condensation	P18754	1	4	0	3		1.66667
RNA-binding protein 26	Q5T8P6	3	2	0	3		1.66667
Nuclear pore complex protein Nup88	Q99567	6	12	0	11		1.63636
U2 small nuclear ribonucleoprotein A'	P09661	5	6	0	7		1.57143
Cytoplasmic dynein 1 light intermediate chain 2	O43237	2	1	2	0		1.5
Diacylglycerol kinase zeta	Q13574	2	1	0	2		1.5
DnaJ homolog subfamily C member 7	Q99615	3	3	4	0		1.5
Splicing factor 45	Q96I25	4	2	0	4		1.5
Trans-acting T-cell-specific transcription factor GATA-3	P23771	1	8	0	6		1.5
Epididymis luminal protein 215	Q6PUJ7	6	4	0	7		1.42857
Nipped-B-like protein	Q6KC79	1	6	0	5		1.4
Serine/threonine-protein phosphatase 2A 56 kDa regulatory subunit gamma isoform	Q13362	3	4	0	5		1.4
AP-1 complex subunit mu-2	Q9Y6Q5	3	2	0	4		1.25
Superkiller viralicidic activity 2-like 2	P42285	3	2	0	4		1.25
40S ribosomal protein S19	P39019	2	4	0	5		1.2
DNA repair protein XRCC1	P18887	1	5	0	5		1.2
Basic leucine zipper and W2 domain-containing protein 2	Q9Y6E2	5	2	0	6		1.16667
Nucleoporin p58/p45	Q9BVL2	1	6	0	6		1.16667
Prohibitin-2	Q99623	2	6	0	7		1.14286
Inner nuclear membrane protein Man1	Q9Y2U8	6	4	0	9		1.11111
Structural maintenance of chromosomes 3	Q86VX4	2	25	0	26		1.03846
	Sum>	570	561	242	259
	Avg>	565.5		250.5
	Stdev>	6.36396		12.0208
	RSD>	0.0112537		0.0479873
