# Supplementary material for: Nucleolar proteomics identifies S100A16 as a key nucleolar protein driving breast cancer metastasis
Source: Cell Death Dis. 2025 Aug 22;16(1):638. doi: 10.1038/s41419-025-07963-9 (PMC12373912; doi:10.1038/s41419-025-07963-9)
Supplement: Supplementary file 7 — Supplemental Table 2 [file 41419_2025_7963_MOESM7_ESM.xls]

## Sheet: Samples Report for 10AT CA MCF7
Identified Proteins (1108)	Accession Number	Alternate ID	T-Test (p-value): (p < 0.05)	Fold Change by Category	Quantitative Profile	10CA2.21	10CA3.1	MSF7_5624_2	10AT 5.8	10AT 5.9	MCF7_2
Methyl CpG binding protein 2 transcript 1 n=1 Tax=Homo sapiens RepID=D5L9I5_HUMAN	D5L9I5	MECP2	0.00096	0.1	Mets low, primary high	0	3	5	19	16	19
Heat shock protein beta-1 n=8 Tax=Catarrhini RepID=HSPB1_HUMAN	P04792	HSPB1	0.0013	INF	Mets high, primary low	2	3	3	0	0	0
Ubiquitin-60S ribosomal protein L40 n=39 Tax=Tetrapoda RepID=RL40_HUMAN	P62987	UBA52	0.0017	1.7	Mets high, primary low	117	121	106	76	65	61
Trifunctional enzyme subunit alpha, mitochondrial n=3 Tax=Homo sapiens RepID=ECHA_HUMAN	P40939	HADHA	0.0023	0.4	Mets low, primary high	5	8	10	20	24	20
Mannosyl-oligosaccharide glucosidase n=4 Tax=Homo sapiens RepID=MOGS_HUMAN	Q13724	MOGS	0.0029	0.1	Mets low, primary high	1	0	1	5	4	6
Histone H2A.V n=49 Tax=Euteleostomi RepID=H2AV_HUMAN	Q71UI9	H2AZ2	0.0032	2.8	Mets high, primary low	31	26	28	5	13	12
Small nuclear ribonucleoprotein Sm D1 n=21 Tax=Sarcopterygii RepID=SMD1_HUMAN	P62314	SNRPD1	0.0032	5.2	Mets high, primary low	8	8	10	2	3	0
Protein disulfide-isomerase A3 n=4 Tax=Hominidae RepID=PDIA3_HUMAN	P30101	PDIA3	0.0048	5	Mets high, primary low	3	4	3	1	0	1
Histone H2A type 1 n=34 Tax=Eutheria RepID=H2A1_HUMAN	P0C0S8	H2AC11	0.005	2.4	Mets high, primary low	58	58	52	23	33	14
Hexokinase-1 n=3 Tax=Homo sapiens RepID=HXK1_HUMAN	P19367	HK1	0.0051	0.2	Mets low, primary high	7	1	16	43	33	46
Histone H2AX n=7 Tax=Simiiformes RepID=H2AX_HUMAN	P16104	H2AX	0.0063	2.2	Mets high, primary low	22	27	29	9	15	11
ATP-dependent RNA helicase DDX50 n=6 Tax=Catarrhini RepID=DDX50_HUMAN	Q9BQ39	DDX50	0.0065	2	Mets high, primary low	19	17	14	9	9	7
NADH-ubiquinone oxidoreductase 75 kDa subunit, mitochondrial n=7 Tax=Homo sapiens RepID=NDUS1_HUMAN	P28331	NDUFS1	0.0066	0.2	Mets low, primary high	3	0	13	25	26	29
Nuclear pore complex protein Nup93 n=2 Tax=Homo sapiens RepID=NUP93_HUMAN	Q8N1F7	NUP93	0.0072	0.4	Mets low, primary high	4	9	6	14	18	19
Cytoskeleton-associated protein 4 n=2 Tax=Homo sapiens RepID=CKAP4_HUMAN	Q07065	CKAP4	0.0073	0.2	Mets low, primary high	8	6	5	38	23	27
Plakophilin-3 n=1 Tax=Homo sapiens RepID=PKP3_HUMAN	Q9Y446	PKP3	0.0086	6.6	Mets high, primary low	12	8	13	4	1	0
MICOS complex subunit MIC60 n=2 Tax=Homininae RepID=MIC60_HUMAN	Q16891	IMMT	0.011	0.2	Mets low, primary high	4	2	19	34	42	54
U3 small nucleolar RNA-associated protein 14 homolog A n=2 Tax=Homo sapiens RepID=UT14A_HUMAN	Q9BVJ6	UTP14A	0.011	2.1	Mets high, primary low	9	12	9	4	4	6
Endoplasmic reticulum-Golgi intermediate compartment protein 1 n=4 Tax=Hominoidea RepID=ERGI1_HUMAN	Q969X5	ERGIC1	0.014	0	Mets low, primary high	0	0	0	2	4	5
Nucleolar protein 16 n=3 Tax=Homininae RepID=NOP16_HUMAN	Q9Y3C1	NOP16	0.015	3.4	Mets high, primary low	11	8	8	1	2	5
Double-strand break repair protein MRE11A n=5 Tax=Homo sapiens RepID=MRE11_HUMAN	P49959	MRE11	0.016	0	Mets low, primary high	0	0	0	4	8	4
Lamin-B1 n=3 Tax=Homo sapiens RepID=LMNB1_HUMAN	P20700	LMNB1	0.018	0.5	Mets low, primary high	74	71	60	167	147	106
FACT complex subunit SPT16 n=6 Tax=Catarrhini RepID=SP16H_HUMAN	Q9Y5B9	SUPT16H	0.018	0.5	Mets low, primary high	16	11	23	31	31	29
MICOS complex subunit MIC27 n=1 Tax=Homo sapiens RepID=MIC27_HUMAN	Q6UXV4	APOOL	0.019	0	Mets low, primary high	0	0	0	2	3	5
Interleukin enhancer-binding factor 3 n=2 Tax=Homo sapiens RepID=ILF3_HUMAN	Q12906	ILF3	0.022	0.7	Mets low, primary high	50	55	59	71	86	70
Histone H4 n=782 Tax=Eukaryota RepID=H4_HUMAN	P62805	H4C1	0.022	2.2	Mets high, primary low	70	64	91	24	31	49
Heterogeneous nuclear ribonucleoprotein L n=7 Tax=Catarrhini RepID=HNRPL_HUMAN	P14866	HNRNPL	0.023	0.6	Mets low, primary high	42	60	68	90	100	81
Cell division cycle 5-like protein n=3 Tax=Homininae RepID=CDC5L_HUMAN	Q99459	CDC5L	0.023	0.8	Mets low, primary high	18	20	22	25	24	24
Nuclear pore complex protein Nup50 n=5 Tax=Homo sapiens RepID=NUP50_HUMAN	Q9UKX7	NUP50	0.025	4.5	Mets high, primary low	7	4	7	1	3	0
RNA-binding protein with serine-rich domain 1 n=16 Tax=Boreoeutheria RepID=RNPS1_HUMAN	Q15287	RNPS1	0.026	0.7	Mets low, primary high	4	5	6	7	7	7
Cell growth-regulating nucleolar protein n=1 Tax=Homo sapiens RepID=LYAR_HUMAN	Q9NX58	LYAR	0.027	2	Mets high, primary low	17	20	19	5	14	9
U3 small nucleolar RNA-associated protein 18 homolog n=1 Tax=Homo sapiens RepID=UTP18_HUMAN	Q9Y5J1	UTP18	0.031	2.6	Mets high, primary low	5	7	9	2	4	2
Ladinin-1 n=1 Tax=Homo sapiens RepID=LAD1_HUMAN	O00515	LAD1	0.032	2.4	Mets high, primary low	10	15	9	6	5	3
AP-2 complex subunit alpha-1 n=2 Tax=Homo sapiens RepID=AP2A1_HUMAN	O95782	AP2A1	0.032	0.2	Mets low, primary high	6	0	2	10	21	13
Proteasome subunit alpha type-6 n=29 Tax=Eutheria RepID=PSA6_HUMAN	P60900	PSMA6	0.033	5.5	Mets high, primary low	3	5	3	0	0	2
Apoptosis inhibitor 5 n=6 Tax=Simiiformes RepID=API5_HUMAN	Q9BZZ5	API5	0.038	0.5	Mets low, primary high	5	3	8	10	14	10
Nucleolar RNA helicase 2 n=3 Tax=Homo sapiens RepID=DDX21_HUMAN	Q9NR30	DDX21	0.039	2.8	Mets high, primary low	145	126	74	34	26	65
Clathrin heavy chain 1 n=15 Tax=Boreoeutheria RepID=CLH1_HUMAN	Q00610	CLTC	0.039	0.5	Mets low, primary high	12	19	29	36	33	43
RNA-binding motif protein, X chromosome n=11 Tax=Boreoeutheria RepID=RBMX_HUMAN	P38159	RBMX	0.04	0.8	Mets low, primary high	45	44	49	55	50	58
p180/ribosome receptor n=2 Tax=Homo sapiens RepID=A7BI36_HUMAN	A7BI36	RRBP1	0.041	0.4	Mets low, primary high	17	27	17	35	43	63
Heterogeneous nuclear ribonucleoprotein Q n=14 Tax=Boreoeutheria RepID=HNRPQ_HUMAN	O60506	SYNCRIP	0.042	0.5	Mets low, primary high	27	30	25	43	45	69
Protein S100-A16 n=1 Tax=Homo sapiens RepID=S10AG_HUMAN	Q96FQ6	S100A16	0.042	10	Mets high, primary low	13	13	4	1	2	0
T-complex protein 1 subunit theta n=4 Tax=Hominidae RepID=TCPQ_HUMAN	P50990	CCT8	0.044	7	Mets high, primary low	4	7	3	0	2	0
Matrin-3 n=3 Tax=Homo sapiens RepID=MATR3_HUMAN	P43243	MATR3	0.047	0.8	Mets low, primary high	56	64	72	87	82	74
Heterogeneous nuclear ribonucleoprotein R n=10 Tax=Boreoeutheria RepID=HNRPR_HUMAN	O43390	HNRNPR	0.047	0.6	Mets low, primary high	36	46	34	65	55	90
60S ribosomal protein L12 n=5 Tax=Boreoeutheria RepID=RL12_HUMAN	P30050	RPL12	0.048	1.8	Mets high, primary low	13	10	17	8	6	8
NHP2-like protein 1 n=27 Tax=Eutheria RepID=NH2L1_HUMAN	P55769	SNU13	0.05	2.1	[]	10	14	15	5	4	10
Protein FAM207A n=1 Tax=Homo sapiens RepID=F207A_HUMAN	Q9NSI2	SLX9	0.051	4.7	[]	3	4	7	0	2	1
Unconventional myosin-Ib n=9 Tax=Hominoidea RepID=MYO1B_HUMAN	O43795	MYO1B	0.055	2.1	[]	7	10	6	5	4	2
Protein MAK16 homolog n=1 Tax=Homo sapiens RepID=MAK16_HUMAN	Q9BXY0	MAK16	0.055	1.5	[]	5	5	7	4	4	3
Probable U3 small nucleolar RNA-associated protein 11 n=1 Tax=Homo sapiens RepID=UTP11_HUMAN	Q9Y3A2	UTP11	0.057	1.6	[]	6	5	8	4	4	4
Transformer-2 protein homolog alpha n=12 Tax=Euarchontoglires RepID=TRA2A_HUMAN	Q13595	TRA2A	0.057	0.3	[]	1	0	5	5	8	7
40S ribosomal protein S20 n=20 Tax=Boreoeutheria RepID=RS20_HUMAN	P60866	RPS20	0.06	2	[]	6	6	6	1	3	5
Cullin 4B, isoform CRA_e n=3 Tax=Catarrhini RepID=K4DI93_HUMAN	K4DI93	CUL4B	0.06	0.2	[]	2	1	0	3	6	3
Heterogeneous nuclear ribonucleoproteins A2/B1 n=12 Tax=Boreoeutheria RepID=ROA2_HUMAN	P22626	HNRNPA2B1	0.061	0.7	[]	112	120	76	126	158	157
Nucleolar protein 6 n=1 Tax=Homo sapiens RepID=NOL6_HUMAN	Q9H6R4	NOL6	0.061	1.9	[]	14	12	10	10	4	5
Non-POU domain-containing octamer-binding protein n=7 Tax=Simiiformes RepID=NONO_HUMAN	Q15233	NONO	0.066	0.8	[]	48	62	52	62	71	81
Apoptosis-inducing factor 1, mitochondrial n=4 Tax=Boreoeutheria RepID=AIFM1_HUMAN	O95831	AIFM1	0.067	0	[]	0	0	0	1	1	3
RNA-binding protein 39 n=18 Tax=Eutheria RepID=RBM39_HUMAN	Q14498	RBM39	0.068	0.7	[]	17	9	15	22	21	18
Putative pre-mRNA-splicing factor ATP-dependent RNA helicase DHX15 n=2 Tax=Homininae RepID=DHX15_HUMAN	O43143	DHX15	0.069	0.7	[]	15	21	23	34	27	25
Cytoskeleton-associated protein 5 n=1 Tax=Homo sapiens RepID=CKAP5_HUMAN	Q14008	CKAP5	0.069	3.8	[]	5	6	8	0	0	5
RPL14 protein n=1 Tax=Homo sapiens RepID=Q6IPH7_HUMAN	Q6IPH7	RPL14	0.071	1.6	[]	15	13	17	12	11	6
Periplakin n=1 Tax=Homo sapiens RepID=PEPL_HUMAN	O60437	PPL	0.072	0.3	[]	4	28	23	64	97	35
Nucleolar and coiled-body phosphoprotein 1 n=1 Tax=Homo sapiens RepID=NOLC1_HUMAN	Q14978	NOLC1	0.075	2	[]	18	32	28	7	18	15
ATP-binding cassette sub-family F member 1 n=2 Tax=Homo sapiens RepID=ABCF1_HUMAN	Q8NE71	ABCF1	0.08	0	[]	0	0	0	2	3	8
60S ribosomal protein L6 n=7 Tax=Homininae RepID=RL6_HUMAN	Q02878	RPL6	0.081	1.7	[]	14	20	14	6	11	12
Antigen KI-67 n=2 Tax=Homo sapiens RepID=KI67_HUMAN	P46013	MKI67	0.083	11	[]	179	41	88	2	6	19
Probable 28S rRNA (cytosine(4447)-C(5))-methyltransferase n=1 Tax=Homo sapiens RepID=NOP2_HUMAN	P46087	NOP2	0.084	1.6	[]	33	55	40	22	32	25
Cleavage and polyadenylation specificity factor subunit 7 n=5 Tax=Simiiformes RepID=CPSF7_HUMAN	Q8N684	CPSF7	0.084	0.4	[]	3	3	6	6	11	16
Dolichyl-diphosphooligosaccharide--protein glycosyltransferase subunit 1 n=4 Tax=Homo sapiens RepID=RPN1_HUMAN	P04843	RPN1	0.088	0.5	[]	17	7	11	20	20	36
Heterogeneous nuclear ribonucleoprotein A3 n=4 Tax=Euarchontoglires RepID=ROA3_HUMAN	P51991	HNRNPA3	0.089	0.7	[]	27	25	47	45	50	55
Emerin n=1 Tax=Homo sapiens RepID=EMD_HUMAN	P50402	EMD	0.091	0.3	[]	0	0	14	13	22	15
TATA-binding protein-associated factor 2N n=2 Tax=Simiiformes RepID=RBP56_HUMAN	Q92804	TAF15	0.091	0.5	[]	1	5	7	9	7	11
Nucleolar protein 7 n=3 Tax=Homininae RepID=NOL7_HUMAN	Q9UMY1	NOL7	0.091	2.4	[]	3	4	5	0	2	3
Uveal autoantigen with coiled-coil domains and ankyrin repeats n=1 Tax=Homo sapiens RepID=UACA_HUMAN	Q9BZF9	UACA	0.091	0	[]	0	0	0	2	5	1
Protein phosphatase 1 regulatory subunit 12A n=2 Tax=Homo sapiens RepID=MYPT1_HUMAN	O14974	PPP1R12A	0.091	0.2	[]	1	0	1	1	4	4
Pre-mRNA-processing factor 40 homolog A n=2 Tax=Homo sapiens RepID=PR40A_HUMAN	O75400	PRPF40A	0.094	0.7	[]	8	11	11	11	16	15
Exosome complex component CSL4 n=6 Tax=Catarrhini RepID=EXOS1_HUMAN	Q9Y3B2	EXOSC1	0.094	10	[]	6	2	2	0	1	0
60S ribosomal protein L9 n=17 Tax=Boreoeutheria RepID=RL9_HUMAN	P32969	RPL9	0.095	5.2	[]	10	2	9	0	2	2
Zinc finger RNA-binding protein n=1 Tax=Homo sapiens RepID=ZFR_HUMAN	Q96KR1	ZFR	0.096	1.8	[]	12	12	20	10	9	6
F-actin-capping protein subunit alpha-1 n=3 Tax=Homininae RepID=CAZA1_HUMAN	P52907	CAPZA1	0.096	0.5	[]	6	3	6	11	13	6
60S ribosomal protein L30 n=20 Tax=Eutheria RepID=RL30_HUMAN	P62888	RPL30	0.096	6	[]	5	5	14	0	2	2
Heterogeneous nuclear ribonucleoprotein K n=10 Tax=Boreoeutheria RepID=HNRPK_HUMAN	P61978	HNRNPK	0.097	0.7	[]	55	85	56	96	78	98
High mobility group protein HMG-I/HMG-Y n=9 Tax=Boreoeutheria RepID=HMGA1_HUMAN	P17096	HMGA1	0.097	1.9	[]	27	27	17	16	17	5
Transmembrane protein 43 n=2 Tax=Homo sapiens RepID=TMM43_HUMAN	Q9BTV4	TMEM43	0.099	0.4	[]	5	3	1	9	9	4
Core histone macro-H2A.2 n=9 Tax=Boreoeutheria RepID=H2AW_HUMAN	Q9P0M6	MACROH2A2	0.1	0.8	[]	11	12	14	14	16	14
Probable ATP-dependent RNA helicase DDX56 n=3 Tax=Homininae RepID=DDX56_HUMAN	Q9NY93	DDX56	0.1	2.1	[]	8	5	10	3	6	2
DNA-directed RNA polymerase I subunit RPA43 n=1 Tax=Homo sapiens RepID=RPA43_HUMAN	Q3B726	POLR1F	0.1	7	[]	1	2	4	1	0	0
Heterogeneous nuclear ribonucleoprotein H n=7 Tax=Boreoeutheria RepID=HNRH1_HUMAN	P31943	HNRNPH1	0.11	0.7	[]	27	31	42	37	54	57
X-ray repair cross-complementing protein 5 n=5 Tax=Homo sapiens RepID=XRCC5_HUMAN	P13010	XRCC5	0.11	0.7	[]	27	32	30	34	36	49
Serine/arginine-rich splicing factor 6 n=4 Tax=Hominoidea RepID=SRSF6_HUMAN	Q13247	SRSF6	0.11	0.6	[]	7	10	17	15	22	19
ATP-dependent RNA helicase DDX54 n=1 Tax=Homo sapiens RepID=DDX54_HUMAN	Q8TDD1	DDX54	0.11	1.4	[]	15	19	19	13	9	16
DNA-directed RNA polymerase II subunit RPB2 n=20 Tax=Boreoeutheria RepID=RPB2_HUMAN	P30876	POLR2B	0.11	0.2	[]	2	0	3	2	12	12
SMARCD2 protein n=1 Tax=Homo sapiens RepID=B9EGA3_HUMAN	B9EGA3	SMARCD2	0.11	0.2	[]	0	0	2	1	5	5
Myosin-9 n=2 Tax=Homo sapiens RepID=MYH9_HUMAN	P35579	MYH9	0.12	0.6	[]	50	36	39	57	56	97
60S ribosomal protein L7a n=18 Tax=Boreoeutheria RepID=RL7A_HUMAN	P62424	RPL7A	0.12	1.3	[]	23	22	30	18	22	18
Probable ATP-dependent RNA helicase DDX10 n=1 Tax=Homo sapiens RepID=DDX10_HUMAN	Q13206	DDX10	0.12	2	[]	6	5	9	1	4	5
DBIRD complex subunit ZNF326 n=2 Tax=Homo sapiens RepID=ZN326_HUMAN	Q5BKZ1	ZNF326	0.12	0.8	[]	3	5	4	6	5	5
DNA-directed RNA polymerase I subunit RPA34 n=1 Tax=Homo sapiens RepID=RPA34_HUMAN	O15446	POLR1G	0.12	4	[]	2	5	9	1	2	1
60S ribosomal protein L21 n=20 Tax=Boreoeutheria RepID=RL21_HUMAN	P46778	RPL21	0.12	9	[]	7	1	10	0	0	2
AP-2 complex subunit mu n=14 Tax=Boreoeutheria RepID=AP2M1_HUMAN	Q96CW1	AP2M1	0.12	0.3	[]	0	0	3	5	2	4
T-complex protein 1 subunit beta n=12 Tax=Catarrhini RepID=TCPB_HUMAN	P78371	CCT2	0.12	3	[]	6	4	2	2	2	0
40S ribosomal protein S24 n=7 Tax=Euarchontoglires RepID=RS24_HUMAN	P62847	RPS24	0.12	3.7	[]	5	4	2	0	0	3
Metaxin-1 n=2 Tax=Homo sapiens RepID=MTX1_HUMAN	Q13505	MTX1	0.12	0.2	[]	0	0	2	1	5	7
Serum deprivation-response protein n=1 Tax=Homo sapiens RepID=SDPR_HUMAN	O95810	CAVIN2	0.12	0	[]	0	0	0	6	5	0
Low-density lipoprotein receptor-related protein 2 n=2 Tax=Homo sapiens RepID=LRP2_HUMAN	P98164	LRP2	0.12	INF	[]	4	3	0	0	0	0
KN motif and ankyrin repeat domain-containing protein 2 n=1 Tax=Homo sapiens RepID=KANK2_HUMAN	Q63ZY3	KANK2	0.12	0	[]	0	0	0	5	5	0
Lamin-B2 n=2 Tax=Homo sapiens RepID=LMNB2_HUMAN	Q03252	LMNB2	0.13	0.5	[]	60	57	50	147	107	59
5'-nucleotidase n=1 Tax=Homo sapiens RepID=5NTD_HUMAN	P21589	NT5E	0.13	0.06	[]	3	4	0	56	60	0
EH domain-containing protein 2 n=6 Tax=Homininae RepID=EHD2_HUMAN	Q9NZN4	EHD2	0.13	0.04	[]	2	2	0	46	57	0
Fibronectin n=1 Tax=Homo sapiens RepID=FINC_HUMAN	P02751	FN1	0.13	0.05	[]	4	1	0	52	44	0
Serine/arginine-rich splicing factor 10 n=6 Tax=Boreoeutheria RepID=SRS10_HUMAN	O75494	SRSF10	0.13	1.9	[]	12	7	17	5	6	8
Elongation factor Tu, mitochondrial n=2 Tax=Homininae RepID=EFTU_HUMAN	P49411	TUFM	0.13	1.8	[]	7	6	11	5	2	6
Nucleolar transcription factor 1 n=5 Tax=Catarrhini RepID=UBF1_HUMAN	P17480	UBTF	0.13	0.5	[]	2	4	5	6	10	5
40S ribosomal protein S7 n=29 Tax=Tetrapoda RepID=RS7_HUMAN	P62081	RPS7	0.13	2.8	[]	3	2	6	1	2	1
Enoyl-CoA delta isomerase 2, mitochondrial n=4 Tax=Homo sapiens RepID=ECI2_HUMAN	O75521	ECI2	0.13	2.7	[]	4	2	2	1	2	0
26S proteasome non-ATPase regulatory subunit 11 n=22 Tax=Boreoeutheria RepID=PSD11_HUMAN	O00231	PSMD11	0.13	8	[]	1	5	2	1	0	0
Processing of 1, ribonuclease P/MRP subunit (S. cerevisiae) n=1 Tax=Homo sapiens RepID=Q96F88_HUMAN	Q96F88	POP1	0.14	2.1	[]	11	7	13	1	9	5
Transforming growth factor-beta-induced protein ig-h3 n=3 Tax=Homininae RepID=BGH3_HUMAN	Q15582	TGFBI	0.14	0.08	[]	2	0	0	12	13	0
60S ribosomal protein L31 n=32 Tax=Amniota RepID=RL31_HUMAN	P62899	RPL31	0.14	1.8	[]	6	4	8	3	2	5
Splicing factor 3B subunit 6 n=55 Tax=Euteleostomi RepID=SF3B6_HUMAN	Q9Y3B4	SF3B6	0.14	3.8	[]	4	8	3	0	4	0
RNA exonuclease 4 n=3 Tax=Homo sapiens RepID=REXO4_HUMAN	Q9GZR2	REXO4	0.14	4	[]	3	2	7	0	1	2
Heterochromatin protein 1-binding protein 3 n=7 Tax=Homininae RepID=HP1B3_HUMAN	Q5SSJ5	HP1BP3	0.15	0.4	[]	17	14	10	60	31	18
Aminopeptidase N n=4 Tax=Homo sapiens RepID=AMPN_HUMAN	P15144	ANPEP	0.15	0.08	[]	5	0	0	37	27	0
Mitotic interactor and substrate of PLK1 n=1 Tax=Homo sapiens RepID=MISP_HUMAN	Q8IVT2	MISP	0.15	2.6	[]	3	6	4	1	0	4
Splicing factor 3B subunit 3 n=6 Tax=Boreoeutheria RepID=SF3B3_HUMAN	Q15393	SF3B3	0.16	0.6	[]	23	26	34	38	32	59
Peptidyl-prolyl cis-trans isomerase B n=7 Tax=Catarrhini RepID=PPIB_HUMAN	P23284	PPIB	0.16	3.4	[]	25	10	46	4	5	15
ATP-dependent RNA helicase DDX24 n=3 Tax=Homo sapiens RepID=DDX24_HUMAN	Q9GZR7	DDX24	0.16	1.9	[]	20	33	17	11	20	5
Probable rRNA-processing protein EBP2 n=3 Tax=Homo sapiens RepID=EBP2_HUMAN	Q99848	EBNA1BP2	0.16	1.5	[]	11	14	10	8	4	11
Supervillin n=2 Tax=Homo sapiens RepID=SVIL_HUMAN	O95425	SVIL	0.16	0.2	[]	4	4	2	23	17	2
WD repeat-containing protein 18 n=1 Tax=Homo sapiens RepID=WDR18_HUMAN	Q9BV38	WDR18	0.16	0.5	[]	4	3	5	8	11	4
Delta(3,5)-Delta(2,4)-dienoyl-CoA isomerase, mitochondrial n=1 Tax=Homo sapiens RepID=ECH1_HUMAN	Q13011	ECH1	0.16	3.3	[]	2	3	5	0	3	0
Probable ATP-dependent RNA helicase DDX31 n=3 Tax=Homo sapiens RepID=DDX31_HUMAN	Q9H8H2	DDX31	0.16	3.3	[]	3	5	2	3	0	0
Huntingtin-interacting protein 1 n=2 Tax=Homo sapiens RepID=HIP1_HUMAN	O00291	HIP1	0.16	0	[]	0	0	0	2	4	0
Voltage-dependent anion-selective channel protein 1 n=2 Tax=Homininae RepID=VDAC1_HUMAN	P21796	VDAC1	0.17	0.5	[]	21	14	58	39	70	70
RNA-binding protein 14 n=8 Tax=Euarchontoglires RepID=RBM14_HUMAN	Q96PK6	RBM14	0.17	0.9	[]	31	33	32	43	32	37
Heterogeneous nuclear ribonucleoprotein U-like protein 2 n=1 Tax=Homo sapiens RepID=HNRL2_HUMAN	Q1KMD3	HNRNPUL2	0.17	0.7	[]	12	31	30	36	31	39
Thyroid hormone receptor-associated protein 3 n=3 Tax=Homininae RepID=TR150_HUMAN	Q9Y2W1	THRAP3	0.17	0.6	[]	16	5	25	29	19	35
Pre-mRNA-processing factor 19 n=7 Tax=Euarchontoglires RepID=PRP19_HUMAN	Q9UMS4	PRPF19	0.17	0.7	[]	23	10	15	19	29	24
SUN domain-containing protein 2 n=4 Tax=Homo sapiens RepID=SUN2_HUMAN	Q9UH99	SUN2	0.17	0.1	[]	5	2	1	27	33	0
Eukaryotic translation initiation factor 6 n=6 Tax=Catarrhini RepID=IF6_HUMAN	P56537	EIF6	0.17	2.2	[]	13	6	18	2	7	8
Protein S100-A10 n=22 Tax=Theria RepID=S10AA_HUMAN	P60903	S100A10	0.17	6.7	[]	11	9	0	1	2	0
Erythrocyte band 7 integral membrane protein n=4 Tax=Homininae RepID=STOM_HUMAN	P27105	STOM	0.17	0.3	[]	3	2	4	13	11	2
rRNA-processing protein UTP23 homolog n=1 Tax=Homo sapiens RepID=UTP23_HUMAN	Q9BRU9	UTP23	0.17	5.5	[]	2	2	7	0	2	0
La-related protein 7 n=5 Tax=Homo sapiens RepID=LARP7_HUMAN	Q4G0J3	LARP7	0.17	0.2	[]	0	2	0	6	1	3
Polymerase I and transcript release factor n=1 Tax=Homo sapiens RepID=PTRF_HUMAN	Q6NZI2	CAVIN1	0.18	0.1	[]	15	1	0	53	54	0
Myoferlin n=1 Tax=Homo sapiens RepID=MYOF_HUMAN	Q9NZM1	MYOF	0.18	0.3	[]	6	6	8	24	38	5
ATPase family AAA domain-containing protein 3A n=1 Tax=Homo sapiens RepID=ATD3A_HUMAN	Q9NVI7	ATAD3A	0.18	0.5	[]	4	0	10	12	7	11
Absent in melanoma 1 protein n=3 Tax=Homo sapiens RepID=AIM1_HUMAN	Q9Y4K1	CRYBG1	0.18	8.8	[]	22	13	0	1	0	3
U3 small nucleolar ribonucleoprotein protein MPP10 n=1 Tax=Homo sapiens RepID=MPP10_HUMAN	O00566	MPHOSPH10	0.18	1.8	[]	4	8	9	6	3	3
Serine/threonine-protein kinase VRK1 n=1 Tax=Homo sapiens RepID=VRK1_HUMAN	Q99986	VRK1	0.18	2.4	[]	4	2	6	3	0	2
60S ribosomal protein L35 n=10 Tax=Boreoeutheria RepID=RL35_HUMAN	P42766	RPL35	0.18	7	[]	8	0	6	2	0	0
Nuclear RNA export factor 1 n=3 Tax=Catarrhini RepID=NXF1_HUMAN	Q9UBU9	NXF1	0.18	0.3	[]	3	0	1	7	6	1
Nucleoporin SEH1 n=1 Tax=Homo sapiens RepID=SEH1_HUMAN	Q96EE3	SEH1L	0.18	0.4	[]	3	0	2	2	4	6
CCT7 protein n=1 Tax=Homo sapiens RepID=Q6IBT3_HUMAN	Q6IBT3	CCT7	0.18	11	[]	4	0	7	0	1	0
Low-density lipoprotein receptor-related protein 1B n=10 Tax=Homo sapiens RepID=LRP1B_HUMAN	Q9NZR2	LRP1B	0.18	INF	[]	5	2	0	0	0	0
Nucleolar protein 8 n=8 Tax=Homo sapiens RepID=NOL8_HUMAN	Q76FK4	NOL8	0.18	4	[]	1	2	5	1	0	1
Pre-mRNA-splicing factor 38A n=23 Tax=Eutheria RepID=PR38A_HUMAN	Q8NAV1	PRPF38A	0.18	3.3	[]	2	2	6	0	1	2
Sperm-specific antigen 2 n=2 Tax=Homo sapiens RepID=SSFA2_HUMAN	P28290	ITPRID2	0.18	0.09	[]	1	0	0	0	4	7
Inhibitor of nuclear factor kappa-B kinase-interacting protein n=2 Tax=Homo sapiens RepID=IKIP_HUMAN	Q70UQ0	IKBIP	0.18	0.1	[]	0	0	1	4	3	0
Aspartyl/asparaginyl beta-hydroxylase n=1 Tax=Homo sapiens RepID=ASPH_HUMAN	Q12797	ASPH	0.18	0	[]	0	0	0	2	5	0
Proline-rich protein PRCC n=3 Tax=Homininae RepID=PRCC_HUMAN	Q92733	PRCC	0.18	INF	[]	0	2	5	0	0	0
Histone H2B n=1 Tax=Homo sapiens RepID=U3KQK0_HUMAN	U3KQK0	H2BC15	0.19	1.2	[]	71	60	59	39	51	63
Probable ATP-dependent RNA helicase DDX27 n=3 Tax=Homo sapiens RepID=DDX27_HUMAN	Q96GQ7	DDX27	0.19	1.8	[]	9	16	21	3	11	11
Serine/threonine-protein kinase PRP4 homolog n=2 Tax=Homo sapiens RepID=PRP4B_HUMAN	Q13523	PRP4K	0.19	0.4	[]	2	4	6	12	3	12
Ribosomal RNA processing protein 1 homolog A n=1 Tax=Homo sapiens RepID=RRP1_HUMAN	P56182	RRP1	0.19	2	[]	5	13	18	6	6	6
DNA-directed RNA polymerase I subunit RPA1 n=5 Tax=Homo sapiens RepID=RPA1_HUMAN	O95602	POLR1A	0.19	20	[]	6	0	14	0	1	0
Probable dimethyladenosine transferase n=7 Tax=Catarrhini RepID=DIM1_HUMAN	Q9UNQ2	DIMT1	0.19	3.8	[]	5	2	12	1	2	2
Torsin-1A-interacting protein 1 n=2 Tax=Homo sapiens RepID=TOIP1_HUMAN	Q5JTV8	TOR1AIP1	0.2	0.3	[]	5	9	6	27	29	3
Serine hydroxymethyltransferase, mitochondrial n=6 Tax=Homo sapiens RepID=GLYM_HUMAN	P34897	SHMT2	0.2	1.9	[]	20	11	8	6	10	5
Small nuclear ribonucleoprotein Sm D2 n=21 Tax=Euteleostomi RepID=SMD2_HUMAN	P62316	SNRPD2	0.2	2.2	[]	13	6	14	2	2	11
Cleavage stimulation factor subunit 2 n=3 Tax=Homininae RepID=CSTF2_HUMAN	P33240	CSTF2	0.2	0.5	[]	0	9	5	9	11	7
Small nuclear ribonucleoprotein F n=16 Tax=Tetrapoda RepID=RUXF_HUMAN	P62306	SNRPF	0.2	2.5	[]	4	9	17	2	5	5
60S ribosomal protein L26 n=63 Tax=Amniota RepID=RL26_HUMAN	P61254	RPL26	0.2	10	[]	7	2	22	0	2	1
DNA repair protein complementing XP-C cells n=5 Tax=Homo sapiens RepID=XPC_HUMAN	Q01831	XPC	0.2	0.3	[]	1	2	3	8	11	1
Transitional endoplasmic reticulum ATPase n=10 Tax=Euarchontoglires RepID=TERA_HUMAN	P55072	VCP	0.21	0.4	[]	1	8	11	12	9	27
Tubulin beta chain n=53 Tax=Amniota RepID=TBB5_HUMAN	P07437	TUBB	0.21	0.04	[]	1	1	0	8	4	37
Inositol 1,4,5-trisphosphate receptor type 3 n=2 Tax=Homo sapiens RepID=ITPR3_HUMAN	Q14573	ITPR3	0.21	0.6	[]	3	2	7	5	8	7
LIM domain only protein 7 n=1 Tax=Homo sapiens RepID=LMO7_HUMAN	Q8WWI1	LMO7	0.21	1.6	[]	4	6	3	2	4	2
Transmembrane protein 214 n=2 Tax=Homo sapiens RepID=TM214_HUMAN	Q6NUQ4	TMEM214	0.21	0.2	[]	0	0	2	0	5	5
DnaJ homolog subfamily A member 1 n=14 Tax=Eutheria RepID=DNJA1_HUMAN	P31689	DNAJA1	0.21	0.6	[]	3	1	1	2	3	4
Squalene synthase n=4 Tax=Hominidae RepID=FDFT_HUMAN	P37268	FDFT1	0.21	9	[]	0	6	3	0	0	1
KH domain-containing, RNA-binding, signal transduction-associated protein 1 n=11 Tax=Boreoeutheria RepID=KHDR1_HUMAN	Q07666	KHDRBS1	0.22	0.7	[]	10	16	10	20	11	23
Creatine kinase U-type, mitochondrial n=5 Tax=Homininae RepID=KCRU_HUMAN	P12532	CKMT1A	0.22	2.4	[]	7	17	5	6	4	2
AP complex subunit beta n=1 Tax=Homo sapiens RepID=Q68DI0_HUMAN	Q68DI0	DKFZp781K0743	0.22	0.7	[]	4	6	4	9	5	6
Transcription elongation factor SPT5 n=3 Tax=Homo sapiens RepID=SPT5H_HUMAN	O00267	SUPT5H	0.22	2.3	[]	6	5	12	0	3	7
40S ribosomal protein S5 n=22 Tax=Theria RepID=RS5_HUMAN	P46782	RPS5	0.22	2.4	[]	4	4	11	1	3	4
Single-stranded DNA-binding protein, mitochondrial n=5 Tax=Homininae RepID=SSBP_HUMAN	Q04837	SSBP1	0.22	1.8	[]	6	5	9	2	2	7
26S protease regulatory subunit 7 n=23 Tax=Eutheria RepID=PRS7_HUMAN	P35998	PSMC2	0.22	INF	[]	2	7	0	0	0	0
Exosome complex exonuclease RRP44 n=3 Tax=Homo sapiens RepID=RRP44_HUMAN	Q9Y2L1	DIS3	0.22	0.1	[]	0	0	1	1	5	1
Keratin, type I cytoskeletal 15 n=1 Tax=Homo sapiens RepID=K1C15_HUMAN	P19012	KRT15	0.23	2.7	[]	291	318	28	104	86	50
Ribosomal RNA processing protein 1 homolog B n=1 Tax=Homo sapiens RepID=RRP1B_HUMAN	Q14684	RRP1B	0.23	1.3	[]	11	15	19	12	12	11
Probable ATP-dependent RNA helicase DDX47 n=3 Tax=Homo sapiens RepID=DDX47_HUMAN	Q9H0S4	DDX47	0.23	1.3	[]	11	9	11	6	11	7
Dolichyl-diphosphooligosaccharide--protein glycosyltransferase subunit 2 n=1 Tax=Homo sapiens RepID=RPN2_HUMAN	P04844	RPN2	0.23	0.5	[]	7	0	8	7	8	17
40S ribosomal protein S26 n=19 Tax=Boreoeutheria RepID=RS26_HUMAN	P62854	RPS26	0.23	2.6	[]	6	1	6	0	2	3
Integrator complex subunit 4 n=4 Tax=Homininae RepID=INT4_HUMAN	Q96HW7	INTS4	0.23	0.09	[]	1	0	0	3	8	0
Nuclear receptor coactivator 5 n=4 Tax=Homininae RepID=NCOA5_HUMAN	Q9HCD5	NCOA5	0.23	0.3	[]	0	0	3	1	4	4
Serum response factor-binding protein 1 n=1 Tax=Homo sapiens RepID=SRFB1_HUMAN	Q8NEF9	SRFBP1	0.23	INF	[]	1	1	8	0	0	0
Unconventional myosin-Ic n=2 Tax=Homo sapiens RepID=MYO1C_HUMAN	O00159	MYO1C	0.24	0.4	[]	14	12	12	56	37	6
Protein DEK n=2 Tax=Catarrhini RepID=DEK_HUMAN	P35659	DEK	0.24	0.7	[]	14	16	25	30	28	18
Cleavage stimulation factor subunit 3 n=11 Tax=Boreoeutheria RepID=CSTF3_HUMAN	Q12996	CSTF3	0.24	0.5	[]	2	7	3	6	12	5
PH-interacting protein n=1 Tax=Homo sapiens RepID=PHIP_HUMAN	Q8WWQ0	PHIP	0.24	0.5	[]	5	0	5	6	4	10
Signal peptidase complex subunit 2 n=1 Tax=Homo sapiens RepID=SPCS2_HUMAN	Q15005	SPCS2	0.24	INF	[]	0	2	8	0	0	0
Integrin-linked protein kinase n=12 Tax=Simiiformes RepID=ILK_HUMAN	Q13418	ILK	0.24	0	[]	0	0	0	1	4	0
Trifunctional enzyme subunit beta, mitochondrial n=4 Tax=Homo sapiens RepID=ECHB_HUMAN	P55084	HADHB	0.25	0.4	[]	0	5	5	6	13	4
Cirhin n=2 Tax=Homo sapiens RepID=CIR1A_HUMAN	Q969X6	UTP4	0.25	0.5	[]	2	3	0	2	5	3
G2/mitotic-specific cyclin-B1 n=1 Tax=Homo sapiens RepID=CCNB1_HUMAN	P14635	CCNB1	0.25	3.5	[]	3	0	4	0	1	1
Actin, alpha skeletal muscle n=39 Tax=Amniota RepID=ACTS_HUMAN	P68133	ACTA1	0.26	1.7	[]	84	175	76	95	60	40
60S ribosomal protein L3 n=5 Tax=Catarrhini RepID=RL3_HUMAN	P39023	RPL3	0.26	0.7	[]	8	4	14	13	14	11
Talin-1 n=1 Tax=Homo sapiens RepID=TLN1_HUMAN	Q9Y490	TLN1	0.26	0.2	[]	10	3	0	21	46	0
Zinc finger CCCH domain-containing protein 13 n=1 Tax=Homo sapiens RepID=ZC3HD_HUMAN	Q5T200	ZC3H13	0.26	3.7	[]	0	4	7	1	1	1
Dystonin n=1 Tax=Homo sapiens RepID=DYST_HUMAN	Q03001	DST	0.26	0.2	[]	3	0	0	8	5	0
General transcription factor 3C polypeptide 2 n=7 Tax=Homininae RepID=TF3C2_HUMAN	Q8WUA4	GTF3C2	0.26	INF	[]	1	0	5	0	0	0
Nuclear inhibitor of protein phosphatase 1 n=17 Tax=Boreoeutheria RepID=PP1R8_HUMAN	Q12972	PPP1R8	0.26	3	[]	3	1	5	0	3	0
Proteasome subunit alpha type-1 n=13 Tax=Boreoeutheria RepID=PSA1_HUMAN	P25786	PSMA1	0.26	4.5	[]	0	3	6	0	1	1
Ubiquitin carboxyl-terminal hydrolase 10 n=1 Tax=Homo sapiens RepID=UBP10_HUMAN	Q14694	USP10	0.26	0	[]	0	0	0	0	1	5
Ankycorbin n=8 Tax=Homo sapiens RepID=RAI14_HUMAN	Q9P0K7	RAI14	0.26	0	[]	0	0	0	1	5	0
Dihydrolipoyl dehydrogenase, mitochondrial n=4 Tax=Homininae RepID=DLDH_HUMAN	P09622	DLD	0.26	0	[]	0	0	0	5	0	1
Splicing factor 3A subunit 1 n=3 Tax=Homininae RepID=SF3A1_HUMAN	Q15459	SF3A1	0.27	1.3	[]	32	42	24	18	26	30
PC4 and SFRS1-interacting protein n=4 Tax=Homininae RepID=PSIP1_HUMAN	O75475	PSIP1	0.27	0.7	[]	13	19	7	22	25	12
Protein ELYS n=2 Tax=Homo sapiens RepID=ELYS_HUMAN	Q8WYP5	AHCTF1	0.27	1.9	[]	17	6	25	5	13	7
Putative RNA-binding protein 15 n=3 Tax=Homininae RepID=RBM15_HUMAN	Q96T37	RBM15	0.27	0.4	[]	2	0	8	7	4	12
tRNA-splicing ligase RtcB homolog n=8 Tax=Boreoeutheria RepID=RTCB_HUMAN	Q9Y3I0	RTCB	0.27	1.6	[]	6	10	5	2	7	4
Cleavage stimulation factor subunit 2 tau variant n=1 Tax=Homo sapiens RepID=CSTFT_HUMAN	Q9H0L4	CSTF2T	0.27	0.7	[]	3	9	4	7	10	7
LIM domain and actin-binding protein 1 n=3 Tax=Homo sapiens RepID=LIMA1_HUMAN	Q9UHB6	LIMA1	0.27	3.4	[]	10	17	0	3	3	2
Small nuclear ribonucleoprotein E n=24 Tax=Amniota RepID=RUXE_HUMAN	P62304	SNRPE	0.27	0.8	[]	5	6	3	7	6	5
Peroxiredoxin-1 n=3 Tax=Homininae RepID=PRDX1_HUMAN	Q06830	PRDX1	0.27	2.3	[]	2	4	1	0	1	2
C-terminal-binding protein 2 n=6 Tax=Euarchontoglires RepID=CTBP2_HUMAN	P56545	CTBP2	0.27	INF	[]	2	0	11	0	0	0
Cleavage and polyadenylation-specificity factor subunit 6 n=1 Tax=Homo sapiens RepID=F8WJN3_HUMAN	F8WJN3	CPSF6	0.28	1.3	[]	12	17	17	8	15	13
Septin-2 n=17 Tax=Catarrhini RepID=SEPT2_HUMAN	Q15019	SEPTIN2	0.28	0.6	[]	3	6	8	4	12	13
U2 snRNP-associated SURP motif-containing protein n=3 Tax=Boreoeutheria RepID=SR140_HUMAN	O15042	U2SURP	0.28	0.7	[]	2	3	8	6	7	7
Testis-expressed sequence 10 protein n=2 Tax=Homo sapiens RepID=TEX10_HUMAN	Q9NXF1	TEX10	0.28	0.4	[]	4	2	4	6	17	3
Exosome complex component RRP4 n=5 Tax=Hominoidea RepID=EXOS2_HUMAN	Q13868	EXOSC2	0.28	2.9	[]	10	1	12	0	7	1
LETM1 and EF-hand domain-containing protein 1, mitochondrial n=3 Tax=Homo sapiens RepID=LETM1_HUMAN	O95202	LETM1	0.28	0.4	[]	2	4	0	4	9	2
Sorting and assembly machinery component 50 homolog n=1 Tax=Homo sapiens RepID=SAM50_HUMAN	Q9Y512	SAMM50	0.28	0.2	[]	0	0	2	3	6	0
Procollagen galactosyltransferase 1 n=4 Tax=Catarrhini RepID=GT251_HUMAN	Q8NBJ5	COLGALT1	0.28	4	[]	5	3	0	0	2	0
Phosphatidylinositol-binding clathrin assembly protein n=2 Tax=Homo sapiens RepID=PICAL_HUMAN	Q13492	PICALM	0.28	0.4	[]	1	3	0	2	5	2
DNA topoisomerase 2-alpha n=2 Tax=Homo sapiens RepID=TOP2A_HUMAN	P11388	TOP2A	0.29	2.6	[]	24	17	79	10	13	24
Plakophilin-2 n=1 Tax=Homo sapiens RepID=PKP2_HUMAN	Q99959	PKP2	0.29	0.4	[]	9	6	2	22	25	0
CDKN2A-interacting protein n=4 Tax=Homininae RepID=CARF_HUMAN	Q9NXV6	CDKN2AIP	0.29	0.3	[]	3	1	0	5	10	0
Actin-related protein 2/3 complex subunit 3 n=8 Tax=Boreoeutheria RepID=ARPC3_HUMAN	O15145	ARPC3	0.29	3.5	[]	0	4	3	0	0	2
Cyclin-dependent kinase 1 n=5 Tax=Catarrhini RepID=CDK1_HUMAN	P06493	CDK1	0.29	7.5	[]	2	1	12	0	0	2
Alpha-1-antichymotrypsin n=3 Tax=Homo sapiens RepID=AACT_HUMAN	P01011	SERPINA3	0.29	INF	[]	1	7	0	0	0	0
Utrophin n=1 Tax=Homo sapiens RepID=UTRO_HUMAN	P46939	UTRN	0.29	0	[]	0	0	0	1	7	0
ATP-dependent RNA helicase SUPV3L1, mitochondrial n=2 Tax=Homo sapiens RepID=SUV3_HUMAN	Q8IYB8	SUPV3L1	0.29	3.5	[]	0	3	4	0	2	0
Protein FAM208B n=2 Tax=Homo sapiens RepID=F208B_HUMAN	Q5VWN6	TASOR2	0.29	INF	[]	1	0	7	0	0	0
Aurora kinase B n=5 Tax=Homo sapiens RepID=AURKB_HUMAN	Q96GD4	AURKB	0.29	3.5	[]	3	0	4	0	0	2
Amine oxidase [flavin-containing] A n=5 Tax=Homo sapiens RepID=AOFA_HUMAN	P21397	MAOA	0.29	0	[]	0	0	0	1	7	0
Nuclear pore complex protein Nup214 n=2 Tax=Homo sapiens RepID=NU214_HUMAN	P35658	NUP214	0.3	3.1	[]	8	3	26	3	5	4
Desmoglein-3 n=1 Tax=Homo sapiens RepID=DSG3_HUMAN	P32926	DSG3	0.3	2.9	[]	13	19	0	6	5	0
LEM domain-containing protein 2 n=4 Tax=Homo sapiens RepID=LEMD2_HUMAN	Q8NC56	LEMD2	0.3	0.6	[]	4	5	3	4	11	5
Actin-like protein 6A n=9 Tax=Simiiformes RepID=ACL6A_HUMAN	O96019	ACTL6A	0.3	0.4	[]	2	1	5	3	4	12
Targeting protein for Xklp2 n=2 Tax=Homo sapiens RepID=TPX2_HUMAN	Q9ULW0	TPX2	0.3	2.5	[]	8	3	4	0	0	6
U3 small nucleolar RNA-associated protein 6 homolog n=3 Tax=Homo sapiens RepID=UTP6_HUMAN	Q9NYH9	UTP6	0.3	1.7	[]	4	3	7	1	5	2
Peptidyl-prolyl cis-trans isomerase H n=30 Tax=Eutheria RepID=PPIH_HUMAN	O43447	PPIH	0.3	3.3	[]	2	1	7	0	1	2
Procollagen-lysine,2-oxoglutarate 5-dioxygenase 3 n=2 Tax=Homo sapiens RepID=PLOD3_HUMAN	O60568	PLOD3	0.3	0.4	[]	2	2	0	5	6	0
Probable ATP-dependent RNA helicase DDX17 n=6 Tax=Catarrhini RepID=DDX17_HUMAN	Q92841	DDX17	0.31	0.7	[]	21	26	48	50	27	68
Lamina-associated polypeptide 2, isoforms beta/gamma n=4 Tax=Homininae RepID=LAP2B_HUMAN	P42167	TMPO	0.31	0.9	[]	39	30	41	40	38	47
ELAV-like protein 1 n=12 Tax=Primates RepID=ELAV1_HUMAN	Q15717	ELAVL1	0.31	1.1	[]	31	27	28	21	30	25
Tubulin alpha-1B chain n=23 Tax=Euteleostomi RepID=TBA1B_HUMAN	P68363	TUBA1B	0.31	0.4	[]	3	2	15	13	6	29
Malate dehydrogenase n=1 Tax=Homo sapiens RepID=Q6FHZ0_HUMAN	Q6FHZ0	MDH2	0.31	3.2	[]	10	0	19	1	2	6
Zinc finger protein 687 n=2 Tax=Homo sapiens RepID=ZN687_HUMAN	Q8N1G0	ZNF687	0.31	0.5	[]	0	2	7	3	7	8
Splicing factor 3A subunit 2 n=2 Tax=Homininae RepID=SF3A2_HUMAN	Q15428	SF3A2	0.31	1.7	[]	2	5	8	3	3	3
THO complex subunit 4 n=2 Tax=Homo sapiens RepID=THOC4_HUMAN	Q86V81	ALYREF	0.32	1.3	[]	12	23	19	17	14	10
Glyceraldehyde-3-phosphate dehydrogenase n=11 Tax=Catarrhini RepID=G3P_HUMAN	P04406	GAPDH	0.32	0.7	[]	9	2	15	12	14	13
Nucleoporin NUP53 n=4 Tax=Hominoidea RepID=NUP53_HUMAN	Q8NFH5	NUP35	0.32	0.4	[]	2	2	7	1	15	10
60S ribosomal protein L7-like 1 n=4 Tax=Homo sapiens RepID=RL7L_HUMAN	Q6DKI1	RPL7L1	0.32	0.5	[]	4	0	5	5	3	9
NF-kappa-B-repressing factor n=5 Tax=Homininae RepID=NKRF_HUMAN	O15226	NKRF	0.32	3	[]	4	2	15	1	3	3
14-3-3 protein theta n=24 Tax=Theria RepID=1433T_HUMAN	P27348	YWHAQ	0.32	0	[]	0	0	0	0	1	11
ATP-dependent DNA helicase Q1 n=8 Tax=Homo sapiens RepID=RECQ1_HUMAN	P46063	RECQL	0.32	0.3	[]	0	1	4	1	11	4
Polyribonucleotide nucleotidyltransferase 1, mitochondrial n=2 Tax=Homo sapiens RepID=PNPT1_HUMAN	Q8TCS8	PNPT1	0.32	1.8	[]	2	5	4	0	2	4
Heterogeneous nuclear ribonucleoprotein U n=5 Tax=Homininae RepID=HNRPU_HUMAN	Q00839	HNRNPU	0.33	0.8	[]	96	101	59	127	113	80
Histone H3.1 n=44 Tax=Eutheria RepID=H31_HUMAN	P68431	H3C1	0.33	2	[]	10	8	29	6	7	11
Poly [ADP-ribose] polymerase 1 n=2 Tax=Homo sapiens RepID=PARP1_HUMAN	P09874	PARP1	0.33	0.8	[]	17	30	40	31	36	48
MKI67 FHA domain-interacting nucleolar phosphoprotein n=2 Tax=Homo sapiens RepID=MK67I_HUMAN	Q9BYG3	NIFK	0.33	1.7	[]	12	8	23	4	7	14
Small nuclear ribonucleoprotein G n=20 Tax=Eutheria RepID=RUXG_HUMAN	P62308	SNRPG	0.33	1.5	[]	3	7	6	5	2	4
WW domain-binding protein 11 n=2 Tax=Homo sapiens RepID=WBP11_HUMAN	Q9Y2W2	WBP11	0.33	0.5	[]	5	0	7	3	8	12
Nuclear pore complex protein Nup133 n=2 Tax=Homo sapiens RepID=NU133_HUMAN	Q8WUM0	NUP133	0.33	0.6	[]	4	2	3	2	9	5
WD repeat-containing protein 5 n=26 Tax=Boreoeutheria RepID=WDR5_HUMAN	P61964	WDR5	0.33	1.4	[]	5	3	5	2	5	2
Pre-mRNA-splicing factor SYF1 n=4 Tax=Homininae RepID=SYF1_HUMAN	Q9HCS7	XAB2	0.33	0.2	[]	1	0	1	0	8	2
Protein PML n=2 Tax=Homo sapiens RepID=PML_HUMAN	P29590	PML	0.33	0.05	[]	0	0	1	2	17	0
Mediator of RNA polymerase II transcription subunit 1 n=2 Tax=Homo sapiens RepID=MED1_HUMAN	Q15648	MED1	0.33	0.5	[]	0	2	3	1	5	4
Eukaryotic translation initiation factor 3 subunit E n=42 Tax=Eutheria RepID=EIF3E_HUMAN	P60228	EIF3E	0.33	1.8	[]	1	3	5	2	1	2
Ras-related C3 botulinum toxin substrate 1 (Rho family, small GTP binding protein Rac1) n=41 Tax=Amniota RepID=A4D2P2_HUMAN	A4D2P2	RAC1	0.33	3.5	[]	2	0	5	0	1	1
ESF1 homolog n=1 Tax=Homo sapiens RepID=ESF1_HUMAN	Q9H501	ESF1	0.33	4	[]	2	0	6	0	1	1
Neuroblast differentiation-associated protein AHNAK n=4 Tax=Homo sapiens RepID=AHNK_HUMAN	Q09666	AHNAK	0.34	1.6	[]	678	870	230	344	515	266
Heterogeneous nuclear ribonucleoprotein H2 n=8 Tax=Simiiformes RepID=HNRH2_HUMAN	P55795	HNRNPH2	0.34	0.8	[]	26	26	37	24	43	49
Alpha-actinin-1 n=5 Tax=Hominoidea RepID=ACTN1_HUMAN	P12814	ACTN1	0.34	0.7	[]	20	22	9	27	31	14
Keratin, type I cytoskeletal 14 n=1 Tax=Homo sapiens RepID=K1C14_HUMAN	P02533	KRT14	0.35	0.6	[]	198	150	45	325	302	66
Nucleolin n=7 Tax=Homo sapiens RepID=NUCL_HUMAN	P19338	NCL	0.35	1.4	[]	43	107	83	61	42	66
60S ribosomal protein L4 n=2 Tax=Homo sapiens RepID=RL4_HUMAN	P36578	RPL4	0.35	0.8	[]	28	16	25	22	28	37
60S ribosomal protein L5 n=10 Tax=Catarrhini RepID=RL5_HUMAN	P46777	RPL5	0.35	1.4	[]	25	18	39	13	20	26
Mediator of DNA damage checkpoint protein 1 n=4 Tax=Homo sapiens RepID=MDC1_HUMAN	Q14676	MDC1	0.35	2.7	[]	12	3	34	0	8	10
NADH dehydrogenase [ubiquinone] iron-sulfur protein 2, mitochondrial n=1 Tax=Homo sapiens RepID=NDUS2_HUMAN	O75306	NDUFS2	0.35	0.4	[]	2	0	6	2	12	5
Pyrroline-5-carboxylate reductase 1, mitochondrial n=6 Tax=Hominidae RepID=P5CR1_HUMAN	P32322	PYCR1	0.35	11	[]	1	1	20	0	0	2
Pleiotropic regulator 1 n=1 Tax=Homo sapiens RepID=PLRG1_HUMAN	O43660	PLRG1	0.35	2.2	[]	0	6	5	1	2	2
Mitochondrial antiviral-signaling protein n=2 Tax=Homo sapiens RepID=MAVS_HUMAN	Q7Z434	MAVS	0.35	0.2	[]	0	0	3	0	3	14
Chromodomain-helicase-DNA-binding protein 1 n=1 Tax=Homo sapiens RepID=CHD1_HUMAN	O14646	CHD1	0.35	6	[]	1	0	5	0	1	0
Transcription factor AP-2-alpha n=7 Tax=Simiiformes RepID=AP2A_HUMAN	P05549	TFAP2A	0.35	5.5	[]	0	2	9	0	0	2
Ribonuclease P protein subunit p30 n=1 Tax=Homo sapiens RepID=RPP30_HUMAN	P78346	RPP30	0.35	4	[]	2	0	6	0	0	2
Dynamin-2 n=3 Tax=Homininae RepID=DYN2_HUMAN	P50570	DNM2	0.35	0.1	[]	0	0	1	0	1	6
26S protease regulatory subunit 6A n=1 Tax=Homo sapiens RepID=PRS6A_HUMAN	P17980	PSMC3	0.35	7	[]	0	6	1	0	0	1
Mitochondrial carrier homolog 1 n=4 Tax=Simiiformes RepID=MTCH1_HUMAN	Q9NZJ7	MTCH1	0.35	0.2	[]	0	0	2	0	2	6
Signal recognition particle subunit SRP68 n=3 Tax=Homo sapiens RepID=SRP68_HUMAN	Q9UHB9	SRP68	0.35	0.2	[]	0	0	1	0	1	5
Probable ATP-dependent RNA helicase DHX37 n=1 Tax=Homo sapiens RepID=DHX37_HUMAN	Q8IY37	DHX37	0.35	0.4	[]	0	1	2	3	5	0
Ribonuclease P protein subunit p38 n=2 Tax=Homo sapiens RepID=RPP38_HUMAN	P78345	RPP38	0.35	7	[]	1	0	6	0	1	0
Integrin alpha-3 n=2 Tax=Homo sapiens RepID=ITA3_HUMAN	P26006	ITGA3	0.35	0.2	[]	1	0	0	1	5	0
Prolyl 4-hydroxylase subunit alpha-1 n=4 Tax=Catarrhini RepID=P4HA1_HUMAN	P13674	P4HA1	0.35	0.2	[]	1	0	0	0	1	4
Filamin-A n=5 Tax=Homo sapiens RepID=FLNA_HUMAN	P21333	FLNA	0.36	0.5	[]	10	0	145	80	108	116
Nuclear pore complex protein Nup98-Nup96 n=1 Tax=Homo sapiens RepID=NUP98_HUMAN	P52948	NUP98	0.36	1.7	[]	8	7	14	3	12	2
Septin 11, isoform CRA_b n=2 Tax=Hominidae RepID=D6RGI3_HUMAN	D6RGI3	SEPTIN11	0.36	0.3	[]	2	0	2	1	10	2
Crooked neck-like protein 1 n=3 Tax=Homo sapiens RepID=CRNL1_HUMAN	Q9BZJ0	CRNKL1	0.36	0.4	[]	1	0	6	1	6	10
Histone-lysine N-methyltransferase EHMT1 n=4 Tax=Homo sapiens RepID=EHMT1_HUMAN	Q9H9B1	EHMT1	0.36	2.6	[]	3	1	9	3	0	2
ATP synthase subunit O, mitochondrial n=3 Tax=Homininae RepID=ATPO_HUMAN	P48047	ATP5PO	0.36	3	[]	1	2	9	0	2	2
NADH-cytochrome b5 reductase 3 n=1 Tax=Homo sapiens RepID=NB5R3_HUMAN	P00387	CYB5R3	0.36	0.3	[]	0	0	3	3	7	0
Nuclear pore glycoprotein p62 n=8 Tax=Homo sapiens RepID=NUP62_HUMAN	P37198	NUP62	0.36	0.3	[]	2	0	0	0	5	2
Nucleoprotein TPR n=2 Tax=Homo sapiens RepID=TPR_HUMAN	P12270	TPR	0.37	1.5	[]	32	69	108	40	65	31
Small nuclear ribonucleoprotein-associated proteins B and B' n=8 Tax=Boreoeutheria RepID=RSMB_HUMAN	P14678	SNRPB	0.37	1.8	[]	13	22	57	16	16	19
H/ACA ribonucleoprotein complex subunit 4 n=3 Tax=Homininae RepID=DKC1_HUMAN	O60832	DKC1	0.37	0.7	[]	8	11	11	19	22	5
Vigilin n=2 Tax=Homo sapiens RepID=VIGLN_HUMAN	Q00341	HDLBP	0.37	0.3	[]	2	2	12	3	9	38
40S ribosomal protein S8 n=30 Tax=Boreoeutheria RepID=RS8_HUMAN	P62241	RPS8	0.37	1.9	[]	7	10	30	10	8	7
Importin subunit beta-1 n=5 Tax=Catarrhini RepID=IMB1_HUMAN	Q14974	KPNB1	0.37	1.2	[]	14	9	10	10	8	10
40S ribosomal protein S6 n=17 Tax=Boreoeutheria RepID=RS6_HUMAN	P62753	RPS6	0.37	0.6	[]	2	4	10	5	9	11
Transcription elongation regulator 1 n=2 Tax=Homininae RepID=TCRG1_HUMAN	O14776	TCERG1	0.37	1.6	[]	5	13	15	2	9	10
Histone-binding protein RBBP7 n=11 Tax=Euarchontoglires RepID=RBBP7_HUMAN	Q16576	RBBP7	0.37	0.6	[]	1	5	10	4	11	12
DNA-(apurinic or apyrimidinic site) lyase n=5 Tax=Homo sapiens RepID=APEX1_HUMAN	P27695	APEX1	0.37	0.5	[]	0	4	10	3	10	14
Exosome complex component MTR3 n=1 Tax=Homo sapiens RepID=EXOS6_HUMAN	Q5RKV6	EXOSC6	0.37	1.7	[]	8	5	7	1	9	2
Sulfide:quinone oxidoreductase, mitochondrial n=6 Tax=Homo sapiens RepID=SQRD_HUMAN	Q9Y6N5	SQOR	0.37	0.4	[]	7	2	0	10	12	0
DNA-directed RNA polymerases I, II, and III subunit RPABC1 n=2 Tax=Homo sapiens RepID=RPAB1_HUMAN	P19388	POLR2E	0.37	2.6	[]	5	0	8	0	1	4
Ribosome biogenesis protein NSA2 homolog n=6 Tax=Theria RepID=NSA2_HUMAN	O95478	NSA2	0.37	0.3	[]	0	0	4	0	8	4
Protein S100-A9 n=2 Tax=Homininae RepID=S10A9_HUMAN	P06702	S100A9	0.37	0	[]	0	0	0	21	0	0
Pre-mRNA-splicing regulator WTAP n=4 Tax=Homininae RepID=FL2D_HUMAN	Q15007	WTAP	0.37	1.2	[]	4	3	4	4	3	2
Alpha thalassemia/mental retardation syndrome X-linked n=3 Tax=Homo sapiens RepID=A4LAA3_HUMAN	A4LAA3	ATRX	0.37	0.3	[]	0	0	4	0	8	4
Protein unc-45 homolog A n=3 Tax=Homo sapiens RepID=UN45A_HUMAN	Q9H3U1	UNC45A	0.37	0	[]	0	0	0	0	0	21
Integrin beta-1 n=2 Tax=Homininae RepID=ITB1_HUMAN	P05556	ITGB1	0.37	0.3	[]	1	2	1	9	3	0
Inner nuclear membrane protein Man1 n=5 Tax=Hominidae RepID=MAN1_HUMAN	Q9Y2U8	LEMD3	0.37	1.1	[]	3	3	3	2	3	3
Erlin-2 n=8 Tax=Hominidae RepID=ERLN2_HUMAN	O94905	ERLIN2	0.37	0.5	[]	5	0	2	3	3	7
DNA repair protein XRCC1 n=1 Tax=Homo sapiens RepID=XRCC1_HUMAN	P18887	XRCC1	0.37	3	[]	0	2	4	0	2	0
Pyruvate kinase PKM n=5 Tax=Homininae RepID=KPYM_HUMAN	P14618	PKM	0.37	0	[]	0	0	0	12	0	0
Desmoglein-1 n=2 Tax=Homo sapiens RepID=DSG1_HUMAN	Q02413	DSG1	0.37	INF	[]	9	0	0	0	0	0
Alpha-enolase n=6 Tax=Hominidae RepID=ENOA_HUMAN	P06733	ENO1	0.37	0	[]	0	0	0	9	0	0
Nuclear cap-binding protein subunit 2 n=24 Tax=Boreoeutheria RepID=NCBP2_HUMAN	P52298	NCBP2	0.37	INF	[]	0	0	12	0	0	0
Ribosome maturation protein SBDS n=6 Tax=Catarrhini RepID=SBDS_HUMAN	Q9Y3A5	SBDS	0.37	0	[]	0	0	0	0	0	7
Nuclear factor 1 X-type n=1 Tax=Homo sapiens RepID=NFIX_HUMAN	Q14938	NFIX	0.37	0	[]	0	0	0	0	4	0
Zinc finger CCCH domain-containing protein 4 n=1 Tax=Homo sapiens RepID=ZC3H4_HUMAN	Q9UPT8	ZC3H4	0.37	INF	[]	0	0	6	0	0	0
NAD(P) transhydrogenase, mitochondrial n=5 Tax=Homo sapiens RepID=NNTM_HUMAN	Q13423	NNT	0.37	0.3	[]	0	0	2	0	4	2
Regulation of nuclear pre-mRNA domain-containing protein 1A n=14 Tax=Boreoeutheria RepID=RPR1A_HUMAN	Q96P16	RPRD1A	0.37	INF	[]	0	0	5	0	0	0
Cytochrome b-c1 complex subunit 8 n=3 Tax=Homininae RepID=QCR8_HUMAN	O14949	UQCRQ	0.37	INF	[]	0	0	4	0	0	0
Replication factor C subunit 5 n=2 Tax=Homo sapiens RepID=RFC5_HUMAN	P40937	RFC5	0.37	3	[]	2	0	4	0	0	2
CCR4-NOT transcription complex subunit 1 n=2 Tax=Homininae RepID=CNOT1_HUMAN	A5YKK6	CNOT1	0.37	INF	[]	0	0	4	0	0	0
Nucleoporin NDC1 n=3 Tax=Homo sapiens RepID=NDC1_HUMAN	Q9BTX1	NDC1	0.37	INF	[]	4	0	0	0	0	0
Nuclear factor related to kappa-B-binding protein n=3 Tax=Homo sapiens RepID=NFRKB_HUMAN	Q6P4R8	NFRKB	0.37	INF	[]	0	0	5	0	0	0
Zinc finger protein 318 n=1 Tax=Homo sapiens RepID=ZN318_HUMAN	Q5VUA4	ZNF318	0.37	INF	[]	0	0	4	0	0	0
M-phase phosphoprotein 6 n=3 Tax=Homo sapiens RepID=MPH6_HUMAN	Q99547	MPHOSPH6	0.37	INF	[]	0	0	5	0	0	0
Centromere protein V n=1 Tax=Homo sapiens RepID=CENPV_HUMAN	Q7Z7K6	CENPV	0.37	INF	[]	0	4	0	0	0	0
GDNF family receptor alpha-1 n=1 Tax=Homo sapiens RepID=GFRA1_HUMAN	P56159	GFRA1	0.37	0	[]	0	0	0	0	0	4
Growth/differentiation factor 15 n=2 Tax=Homo sapiens RepID=GDF15_HUMAN	Q99988	GDF15	0.37	INF	[]	0	4	0	0	0	0
THO complex subunit 7 homolog n=6 Tax=Boreoeutheria RepID=THOC7_HUMAN	Q6I9Y2	THOC7	0.37	INF	[]	0	0	4	0	0	0
Testis-specific Y-encoded-like protein 5 n=1 Tax=Homo sapiens RepID=TSYL5_HUMAN	Q86VY4	TSPYL5	0.37	INF	[]	0	0	5	0	0	0
Zinc finger homeobox protein 3 n=2 Tax=Homo sapiens RepID=ZFHX3_HUMAN	Q15911	ZFHX3	0.37	INF	[]	0	0	4	0	0	0
Zinc finger protein RFP n=5 Tax=Catarrhini RepID=TRI27_HUMAN	P14373	TRIM27	0.37	INF	[]	0	0	5	0	0	0
Bifunctional lysine-specific demethylase and histidyl-hydroxylase MINA n=2 Tax=Homo sapiens RepID=MINA_HUMAN	Q8IUF8	RIOX2	0.37	INF	[]	0	0	6	0	0	0
Glutathione S-transferase kappa 1 n=2 Tax=Homo sapiens RepID=GSTK1_HUMAN	Q9Y2Q3	GSTK1	0.37	INF	[]	0	0	5	0	0	0
Neurogenic locus notch homolog protein 2 n=3 Tax=Homo sapiens RepID=NOTC2_HUMAN	Q04721	NOTCH2	0.37	INF	[]	3	0	0	0	0	0
Pre-mRNA-splicing factor ATP-dependent RNA helicase PRP16 n=3 Tax=Homo sapiens RepID=PRP16_HUMAN	Q92620	DHX38	0.37	INF	[]	0	0	3	0	0	0
Mediator of RNA polymerase II transcription subunit 14 n=2 Tax=Homininae RepID=MED14_HUMAN	O60244	MED14	0.37	INF	[]	0	0	4	0	0	0
Alpha-adducin n=2 Tax=Homo sapiens RepID=ADDA_HUMAN	P35611	ADD1	0.37	0	[]	0	0	0	0	4	0
Cytoplasmic dynein 1 light intermediate chain 1 n=3 Tax=Homininae RepID=DC1L1_HUMAN	Q9Y6G9	DYNC1LI1	0.37	0	[]	0	0	0	0	0	4
Protein S100-A8 n=2 Tax=Homininae RepID=S10A8_HUMAN	P05109	S100A8	0.37	0	[]	0	0	0	3	0	0
Spectrin beta chain, non-erythrocytic 1 n=4 Tax=Homininae RepID=SPTB2_HUMAN	Q01082	SPTBN1	0.38	0.7	[]	42	25	35	48	72	25
Far upstream element-binding protein 1 n=3 Tax=Catarrhini RepID=FUBP1_HUMAN	Q96AE4	FUBP1	0.38	2.1	[]	13	48	14	5	4	26
SAP domain-containing ribonucleoprotein n=7 Tax=Catarrhini RepID=SARNP_HUMAN	P82979	SARNP	0.38	1.7	[]	13	16	31	3	23	10
Ribosomal protein L27a n=1 Tax=Homo sapiens RepID=Q6NZ52_HUMAN	Q6NZ52	RPL27A	0.38	0.4	[]	1	2	3	2	2	11
Transcription initiation factor TFIID subunit 9 n=7 Tax=Homo sapiens RepID=TAF9_HUMAN	Q16594	TAF9	0.38	3.7	[]	1	1	9	0	1	2
Apoptotic chromatin condensation inducer in the nucleus n=2 Tax=Homo sapiens RepID=ACINU_HUMAN	Q9UKV3	ACIN1	0.39	0.5	[]	12	1	28	11	43	22
RRP12-like protein n=2 Tax=Homo sapiens RepID=RRP12_HUMAN	Q5JTH9	RRP12	0.39	1.4	[]	12	23	27	8	23	13
Telomere-associated protein RIF1 n=3 Tax=Homo sapiens RepID=RIF1_HUMAN	Q5UIP0	RIF1	0.39	2.4	[]	25	0	28	2	1	19
60S ribosomal protein L23 n=45 Tax=Euteleostomi RepID=RL23_HUMAN	P62829	RPL23	0.39	2	[]	9	4	23	2	5	11
Delta-1-pyrroline-5-carboxylate synthase n=3 Tax=Homininae RepID=P5CS_HUMAN	P54886	ALDH18A1	0.39	0.04	[]	0	0	1	0	0	23
Enhancer of rudimentary homolog n=40 Tax=Euteleostomi RepID=ERH_HUMAN	P84090	ERH	0.39	0.5	[]	0	2	2	1	2	5
Signal recognition particle receptor subunit beta n=3 Tax=Homo sapiens RepID=SRPRB_HUMAN	Q9Y5M8	SRPRB	0.39	1.9	[]	3	2	8	1	2	4
40S ribosomal protein S3a n=42 Tax=Amniota RepID=RS3A_HUMAN	P61247	RPS3A	0.4	1.1	[]	25	19	26	21	24	16
RNA-binding protein FUS n=2 Tax=Homo sapiens RepID=FUS_HUMAN	P35637	FUS	0.4	0.7	[]	10	14	37	24	27	36
60S ribosomal protein L24 n=20 Tax=Eutheria RepID=RL24_HUMAN	P83731	RPL24	0.4	2.1	[]	4	3	12	0	2	7
Calcium-binding mitochondrial carrier protein SCaMC-1 n=1 Tax=Homo sapiens RepID=SCMC1_HUMAN	Q6NUK1	SLC25A24	0.4	0.3	[]	0	0	8	0	6	21
Ras-related protein Rab-14 n=76 Tax=Euteleostomi RepID=RAB14_HUMAN	P61106	RAB14	0.4	4	[]	3	0	17	0	2	3
Ras GTPase-activating-like protein IQGAP1 n=2 Tax=Homo sapiens RepID=IQGA1_HUMAN	P46940	IQGAP1	0.41	0.6	[]	27	45	19	73	84	5
Splicing factor 3B subunit 1 n=20 Tax=Eutheria RepID=SF3B1_HUMAN	O75533	SF3B1	0.41	0.9	[]	26	35	40	34	44	37
Tripartite motif-containing protein 29 n=8 Tax=Homo sapiens RepID=TRI29_HUMAN	Q14134	TRIM29	0.41	2.2	[]	27	17	0	12	8	0
Probable ATP-dependent RNA helicase DDX46 n=3 Tax=Homininae RepID=DDX46_HUMAN	Q7L014	DDX46	0.41	0.5	[]	0	5	16	8	8	27
40S ribosomal protein S19 n=26 Tax=Amniota RepID=RS19_HUMAN	P39019	RPS19	0.41	1.7	[]	11	4	11	0	4	11
Lysine-specific histone demethylase 1A n=1 Tax=Homo sapiens RepID=KDM1A_HUMAN	O60341	KDM1A	0.41	2.8	[]	2	3	17	0	3	5
DNA ligase 3 n=7 Tax=Homo sapiens RepID=DNLI3_HUMAN	P49916	LIG3	0.41	1.8	[]	2	8	10	1	2	8
Protein Wiz n=1 Tax=Homo sapiens RepID=WIZ_HUMAN	O95785	WIZ	0.41	5.5	[]	1	0	10	0	2	0
Coiled-coil domain-containing protein 47 n=5 Tax=Hominidae RepID=CCD47_HUMAN	Q96A33	CCDC47	0.41	0.4	[]	1	0	2	1	1	5
Nuclear factor 1 C-type n=1 Tax=Homo sapiens RepID=NFIC_HUMAN	P08651	NFIC	0.41	5.5	[]	1	0	10	0	2	0
Structural maintenance of chromosomes flexible hinge domain-containing protein 1 n=4 Tax=Hominidae RepID=SMHD1_HUMAN	A6NHR9	SMCHD1	0.42	2.8	[]	4	5	38	6	7	4
Nucleolar complex protein 3 homolog n=1 Tax=Homo sapiens RepID=NOC3L_HUMAN	Q8WTT2	NOC3L	0.42	0.8	[]	7	12	9	11	9	13
Ribosome biogenesis protein BMS1 homolog n=1 Tax=Homo sapiens RepID=BMS1_HUMAN	Q14692	BMS1	0.42	1.1	[]	9	9	10	8	10	8
Tricarboxylate transport protein, mitochondrial n=1 Tax=Homo sapiens RepID=TXTP_HUMAN	P53007	SLC25A1	0.42	0.5	[]	2	2	10	5	5	17
THO complex subunit 1 n=1 Tax=Homo sapiens RepID=THOC1_HUMAN	Q96FV9	THOC1	0.42	0.6	[]	4	3	3	7	8	1
Chromodomain-helicase-DNA-binding protein 8 n=1 Tax=Homo sapiens RepID=CHD8_HUMAN	Q9HCK8	CHD8	0.42	11	[]	0	0	22	0	0	2
Eukaryotic translation initiation factor 2 subunit 2 n=6 Tax=Hominidae RepID=IF2B_HUMAN	P20042	EIF2S2	0.42	1.4	[]	5	2	7	3	3	4
Nucleolar protein 11 n=2 Tax=Homo sapiens RepID=NOL11_HUMAN	Q9H8H0	NOL11	0.42	1.8	[]	3	1	7	1	3	2
Coilin n=1 Tax=Homo sapiens RepID=COIL_HUMAN	P38432	COIL	0.42	0.2	[]	0	0	2	1	0	8
Pyrroline-5-carboxylate reductase 2 n=4 Tax=Homo sapiens RepID=P5CR2_HUMAN	Q96C36	PYCR2	0.42	0.5	[]	0	0	5	1	4	6
WD repeat-containing protein 46 n=1 Tax=Homo sapiens RepID=WDR46_HUMAN	O15213	WDR46	0.42	2	[]	1	2	5	1	3	0
NADH dehydrogenase [ubiquinone] 1 alpha subcomplex subunit 7 n=5 Tax=Homininae RepID=NDUA7_HUMAN	O95182	NDUFA7	0.42	4.5	[]	1	0	8	0	0	2
Constitutive coactivator of PPAR-gamma-like protein 1 n=2 Tax=Homininae RepID=F120A_HUMAN	Q9NZB2	FAM120A	0.42	0.4	[]	2	1	0	0	6	2
Sister chromatid cohesion protein PDS5 homolog A n=4 Tax=Homo sapiens RepID=PDS5A_HUMAN	Q29RF7	PDS5A	0.43	1.4	[]	19	13	14	5	8	20
Voltage-dependent anion-selective channel protein 3 n=5 Tax=Hominidae RepID=VDAC3_HUMAN	Q9Y277	VDAC3	0.43	0.5	[]	0	0	18	10	16	9
Elongation factor 2 n=5 Tax=Hominidae RepID=EF2_HUMAN	P13639	EEF2	0.43	2.1	[]	2	10	9	0	0	10
Heterogeneous nuclear ribonucleoprotein U-like protein 1 n=4 Tax=Homo sapiens RepID=HNRL1_HUMAN	Q9BUJ2	HNRNPUL1	0.43	0.6	[]	2	3	8	5	13	4
Integrator complex subunit 1 n=1 Tax=Homo sapiens RepID=INT1_HUMAN	Q8N201	INTS1	0.43	2.8	[]	5	0	17	0	6	2
Caprin-1 n=8 Tax=Catarrhini RepID=CAPR1_HUMAN	Q14444	CAPRIN1	0.43	0.5	[]	3	1	3	2	2	11
Translocon-associated protein subunit delta n=5 Tax=Hominidae RepID=SSRD_HUMAN	P51571	SSR4	0.43	3.2	[]	2	0	11	0	2	2
Zinc finger protein 512B n=2 Tax=Homo sapiens RepID=Z512B_HUMAN	Q96KM6	ZNF512B	0.43	0.1	[]	1	0	0	0	0	8
Activator of basal transcription 1 n=5 Tax=Homininae RepID=ABT1_HUMAN	Q9ULW3	ABT1	0.43	3.5	[]	1	0	6	0	1	1
Zinc finger matrin-type protein 2 n=23 Tax=Eutheria RepID=ZMAT2_HUMAN	Q96NC0	ZMAT2	0.43	9	[]	0	0	9	0	0	1
Chromobox protein homolog 8 n=2 Tax=Homo sapiens RepID=CBX8_HUMAN	Q9HC52	CBX8	0.43	4	[]	0	1	7	0	2	0
Glutamate-rich WD repeat-containing protein 1 n=3 Tax=Homo sapiens RepID=GRWD1_HUMAN	Q9BQ67	GRWD1	0.43	8	[]	0	0	8	0	0	1
Nucleolar protein 56 n=2 Tax=Homo sapiens RepID=NOP56_HUMAN	O00567	NOP56	0.44	0.8	[]	35	61	37	80	58	35
Polypyrimidine tract-binding protein 1 n=2 Tax=Homininae RepID=PTBP1_HUMAN	P26599	PTBP1	0.44	0.8	[]	33	53	28	38	50	48
Capping protein (Actin filament) muscle Z-line, beta, isoform CRA_d n=1 Tax=Homo sapiens RepID=B1AK88_HUMAN	B1AK88	CAPZB	0.44	0.6	[]	7	6	3	5	16	5
Mitotic checkpoint protein BUB3 n=17 Tax=Boreoeutheria RepID=BUB3_HUMAN	O43684	BUB3	0.44	1.2	[]	7	5	10	7	6	5
Septin-7 n=8 Tax=Boreoeutheria RepID=SEPT7_HUMAN	Q16181	SEPTIN7	0.44	0.7	[]	5	1	6	5	8	4
Catenin beta-1 n=15 Tax=Euarchontoglires RepID=CTNB1_HUMAN	P35222	CTNNB1	0.44	1.5	[]	7	6	2	5	4	1
H/ACA ribonucleoprotein complex subunit 2 n=6 Tax=Catarrhini RepID=NHP2_HUMAN	Q9NX24	NHP2	0.44	0.7	[]	2	3	7	4	5	8
Eukaryotic translation initiation factor 3 subunit C-like protein n=3 Tax=Homo sapiens RepID=EIFCL_HUMAN	B5ME19	EIF3CL	0.44	1.7	[]	4	5	3	0	1	6
U3 small nucleolar ribonucleoprotein protein IMP4 n=2 Tax=Homo sapiens RepID=IMP4_HUMAN	Q96G21	IMP4	0.44	2.6	[]	2	1	10	0	4	1
Replication factor C subunit 1 n=1 Tax=Homo sapiens RepID=RFC1_HUMAN	P35251	RFC1	0.44	0.8	[]	3	2	4	2	5	5
Probable RNA-binding protein 19 n=1 Tax=Homo sapiens RepID=RBM19_HUMAN	Q9Y4C8	RBM19	0.44	0.5	[]	4	0	3	0	5	10
Myosin regulatory light chain 12A n=8 Tax=Hominidae RepID=ML12A_HUMAN	P19105	MYL12A	0.44	3	[]	0	2	10	0	2	2
AT-rich interactive domain-containing protein 2 n=3 Tax=Homo sapiens RepID=ARID2_HUMAN	Q68CP9	ARID2	0.44	7	[]	0	0	7	0	0	1
39S ribosomal protein L49, mitochondrial n=2 Tax=Homo sapiens RepID=RM49_HUMAN	Q13405	MRPL49	0.44	7	[]	0	0	7	0	0	1
Nuclear mitotic apparatus protein 1 n=22 Tax=Homo sapiens RepID=NUMA1_HUMAN	Q14980	NUMA1	0.45	0.7	[]	47	33	142	98	124	89
Protein RRP5 homolog n=1 Tax=Homo sapiens RepID=RRP5_HUMAN	Q14690	PDCD11	0.45	1.4	[]	24	30	64	21	25	38
Serine/arginine-rich splicing factor 7 n=8 Tax=Boreoeutheria RepID=SRSF7_HUMAN	Q16629	SRSF7	0.45	1.4	[]	25	12	25	7	26	11
Heat shock protein HSP 90-alpha n=19 Tax=Tetrapoda RepID=HS90A_HUMAN	P07900	HSP90AA1	0.45	0.8	[]	14	9	10	18	7	18
40S ribosomal protein S28 n=45 Tax=Amniota RepID=RS28_HUMAN	P62857	RPS28	0.45	1.5	[]	4	6	6	5	0	6
CCAAT/enhancer-binding protein beta n=3 Tax=Homininae RepID=CEBPB_HUMAN	P17676	CEBPB	0.45	2.2	[]	5	8	0	0	5	1
Very-long-chain enoyl-CoA reductase n=2 Tax=Homininae RepID=TECR_HUMAN	Q9NZ01	TECR	0.45	0.3	[]	0	0	2	0	1	6
Endonuclease III-like protein 1 n=4 Tax=Homo sapiens RepID=NTH_HUMAN	P78549	NTHL1	0.45	3.5	[]	1	0	6	0	0	2
Filamin-B n=1 Tax=Homo sapiens RepID=FLNB_HUMAN	O75369	FLNB	0.46	1.8	[]	262	521	45	206	224	29
rRNA 2'-O-methyltransferase fibrillarin n=3 Tax=Homininae RepID=FBRL_HUMAN	P22087	FBL	0.46	1.3	[]	26	37	35	17	42	17
U2 small nuclear ribonucleoprotein A' n=17 Tax=Boreoeutheria RepID=RU2A_HUMAN	P09661	SNRPA1	0.46	1.2	[]	14	15	20	11	19	11
mRNA turnover protein 4 homolog n=5 Tax=Hominidae RepID=MRT4_HUMAN	Q9UKD2	MRTO4	0.46	2.2	[]	8	0	21	2	2	9
40S ribosomal protein S10 n=15 Tax=Amniota RepID=RS10_HUMAN	P46783	RPS10	0.46	1.9	[]	7	4	10	0	0	11
Ribosome biogenesis protein BOP1 n=4 Tax=Homo sapiens RepID=BOP1_HUMAN	Q14137	BOP1	0.46	1.5	[]	4	3	9	2	4	5
ATP-dependent RNA helicase DDX1 n=5 Tax=Hominidae RepID=DDX1_HUMAN	Q92499	DDX1	0.46	0.7	[]	2	6	6	3	10	7
NADH dehydrogenase [ubiquinone] 1 alpha subcomplex subunit 9, mitochondrial n=2 Tax=Homo sapiens RepID=NDUA9_HUMAN	Q16795	NDUFA9	0.46	0.6	[]	1	0	9	3	7	8
Bromodomain-containing protein 3 n=5 Tax=Homo sapiens RepID=BRD3_HUMAN	Q15059	BRD3	0.46	0.4	[]	1	0	5	1	14	2
Ribosomal RNA-processing protein 7 homolog A n=1 Tax=Homo sapiens RepID=RRP7A_HUMAN	Q9Y3A4	RRP7A	0.46	2	[]	3	1	10	2	1	4
AFG3-like protein 2 n=1 Tax=Homo sapiens RepID=AFG32_HUMAN	Q9Y4W6	AFG3L2	0.46	0.4	[]	0	0	4	0	5	4
PHD finger protein 3 n=9 Tax=Homo sapiens RepID=PHF3_HUMAN	Q92576	PHF3	0.46	6	[]	0	0	6	0	1	0
Cyclin-dependent kinase 12 n=1 Tax=Homo sapiens RepID=CDK12_HUMAN	Q9NYV4	CDK12	0.46	6	[]	0	0	6	0	1	0
ELM2 and SANT domain-containing protein 1 n=5 Tax=Homo sapiens RepID=EMSA1_HUMAN	Q6PJG2	MIDEAS	0.46	0.2	[]	0	0	1	0	0	6
Transmembrane and coiled-coil domains 1, isoform CRA_a n=2 Tax=Homo sapiens RepID=B7Z591_HUMAN	B7Z591	TMCO1	0.46	6	[]	0	0	6	0	0	1
Actin, cytoplasmic 2 n=100 Tax=Bilateria RepID=ACTG_HUMAN	P63261	ACTG1	0.47	1.4	[]	137	243	89	154	124	67
Double-stranded RNA-specific adenosine deaminase n=1 Tax=Homo sapiens RepID=DSRAD_HUMAN	P55265	ADAR	0.47	0.8	[]	12	16	35	22	28	31
Leucine-rich repeat-containing protein 59 n=3 Tax=Homininae RepID=LRC59_HUMAN	Q96AG4	LRRC59	0.47	1.2	[]	13	9	12	5	11	12
Ran GTPase-activating protein 1 n=6 Tax=Homo sapiens RepID=RAGP1_HUMAN	P46060	RANGAP1	0.47	0.7	[]	3	3	4	6	1	8
Biorientation of chromosomes in cell division protein 1-like 1 n=1 Tax=Homo sapiens RepID=BD1L1_HUMAN	Q8NFC6	BOD1L1	0.47	5	[]	0	0	15	0	2	1
RNA-binding protein EWS n=1 Tax=Homo sapiens RepID=EWS_HUMAN	Q01844	EWSR1	0.47	0.7	[]	4	5	7	5	5	12
N-acylneuraminate cytidylyltransferase n=1 Tax=Homo sapiens RepID=NEUA_HUMAN	Q8NFW8	CMAS	0.47	1.3	[]	3	4	6	3	5	2
AT-rich interactive domain-containing protein 1A n=2 Tax=Homo sapiens RepID=ARI1A_HUMAN	O14497	ARID1A	0.47	3	[]	2	0	13	0	1	4
Homeobox protein cut-like 1 n=1 Tax=Homo sapiens RepID=CUX1_HUMAN	P39880	CUX1	0.47	5.2	[]	0	0	21	0	0	4
Ephrin type-A receptor 2 n=3 Tax=Homo sapiens RepID=EPHA2_HUMAN	P29317	EPHA2	0.47	1.9	[]	7	6	0	4	3	0
RNA-binding protein 12B n=4 Tax=Homo sapiens RepID=RB12B_HUMAN	Q8IXT5	RBM12B	0.47	0.6	[]	1	1	3	0	4	5
Mediator of RNA polymerase II transcription subunit 12 n=1 Tax=Homo sapiens RepID=MED12_HUMAN	Q93074	MED12	0.47	5.5	[]	0	0	11	0	2	0
Histone deacetylase complex subunit SAP130 n=3 Tax=Homininae RepID=SP130_HUMAN	Q9H0E3	SAP130	0.47	0.6	[]	0	1	3	1	4	2
ATP synthase subunit d, mitochondrial n=3 Tax=Homininae RepID=ATP5H_HUMAN	O75947	ATP5PD	0.47	5.5	[]	0	0	11	0	0	2
Probable ATP-dependent RNA helicase DDX5 n=21 Tax=Boreoeutheria RepID=DDX5_HUMAN	P17844	DDX5	0.48	0.7	[]	37	42	55	44	36	108
Staphylococcal nuclease domain-containing protein 1 n=2 Tax=Homo sapiens RepID=SND1_HUMAN	Q7KZF4	SND1	0.48	0.5	[]	6	6	17	6	10	39
Ribosome production factor 2 homolog n=3 Tax=Homininae RepID=RPF2_HUMAN	Q9H7B2	RPF2	0.48	0.7	[]	13	3	18	13	24	11
Poly(U)-binding-splicing factor PUF60 n=4 Tax=Catarrhini RepID=PUF60_HUMAN	Q9UHX1	PUF60	0.48	0.7	[]	8	8	16	7	13	27
Myosin-10 n=3 Tax=Homininae RepID=MYH10_HUMAN	P35580	MYH10	0.48	0.5	[]	0	1	9	2	11	6
C-1-tetrahydrofolate synthase, cytoplasmic n=1 Tax=Homo sapiens RepID=C1TC_HUMAN	P11586	MTHFD1	0.48	0.3	[]	0	0	4	0	1	14
Ras-related protein Rab-7a n=21 Tax=Theria RepID=RAB7A_HUMAN	P51149	RAB7A	0.48	2.4	[]	1	2	9	0	0	5
TNC protein n=1 Tax=Homo sapiens RepID=A7MBN2_HUMAN	A7MBN2	TNC	0.48	5	[]	5	0	0	0	1	0
C-terminal-binding protein 1 n=4 Tax=Simiiformes RepID=CTBP1_HUMAN	Q13363	CTBP1	0.48	5	[]	0	0	10	0	0	2
FAS-associated factor 2 n=1 Tax=Homo sapiens RepID=FAF2_HUMAN	Q96CS3	FAF2	0.48	0.2	[]	0	0	1	0	5	0
ATP synthase subunit gamma, mitochondrial n=7 Tax=Homininae RepID=ATPG_HUMAN	P36542	ATP5F1C	0.48	5	[]	0	0	5	0	1	0
Synaptotagmin-like protein 2 n=1 Tax=Homo sapiens RepID=SYTL2_HUMAN	Q9HCH5	SYTL2	0.48	5	[]	0	0	5	0	0	1
Prostaglandin E synthase 2 n=4 Tax=Homininae RepID=PGES2_HUMAN	Q9H7Z7	PTGES2	0.48	0.2	[]	0	0	1	0	0	5
ATP-binding cassette sub-family E member 1 n=9 Tax=Euarchontoglires RepID=ABCE1_HUMAN	P61221	ABCE1	0.48	5	[]	0	0	5	0	0	1
DNAJB1 protein n=1 Tax=Homo sapiens RepID=Q6FI51_HUMAN	Q6FI51	DNAJB1	0.48	0.2	[]	0	0	1	0	0	5
Kinesin-like protein KIF22 n=5 Tax=Homo sapiens RepID=KIF22_HUMAN	Q14807	KIF22	0.48	0.2	[]	0	1	0	0	0	5
Regulator of chromosome condensation n=2 Tax=Homo sapiens RepID=RCC1_HUMAN	P18754	RCC1	0.49	0.9	[]	18	23	24	20	30	23
Nucleolar GTP-binding protein 1 n=4 Tax=Homo sapiens RepID=NOG1_HUMAN	Q9BZE4	GTPBP4	0.49	1.2	[]	26	24	14	20	10	22
DNA-directed RNA polymerase II subunit RPB1 n=1 Tax=Homo sapiens RepID=RPB1_HUMAN	P24928	POLR2A	0.49	1.9	[]	10	4	35	3	14	9
60S ribosomal protein L23a n=29 Tax=Amniota RepID=RL23A_HUMAN	P62750	RPL23A	0.49	1.6	[]	11	3	22	7	3	12
Probable ATP-dependent RNA helicase DDX52 n=2 Tax=Homo sapiens RepID=DDX52_HUMAN	Q9Y2R4	DDX52	0.49	1.7	[]	8	9	0	5	4	1
DNA replication licensing factor MCM5 n=2 Tax=Homo sapiens RepID=MCM5_HUMAN	P33992	MCM5	0.49	4.2	[]	0	0	17	0	1	3
Midasin n=4 Tax=Homo sapiens RepID=MDN1_HUMAN	Q9NU22	MDN1	0.49	1.8	[]	5	0	4	0	3	2
Endothelial differentiation-related factor 1 n=10 Tax=Boreoeutheria RepID=EDF1_HUMAN	O60869	EDF1	0.49	1.7	[]	2	5	3	0	1	5
Protein SCAF11 n=4 Tax=Homo sapiens RepID=SCAFB_HUMAN	Q99590	SCAF11	0.49	3.2	[]	1	0	12	0	3	1
DNA-directed RNA polymerase I subunit RPA49 n=1 Tax=Homo sapiens RepID=RPA49_HUMAN	Q9GZS1	POLR1E	0.49	1.8	[]	3	2	4	0	5	0
Replication factor C subunit 2 n=4 Tax=Hominidae RepID=RFC2_HUMAN	P35250	RFC2	0.49	1.8	[]	3	0	6	2	1	2
NADH dehydrogenase [ubiquinone] 1 beta subcomplex subunit 9 n=1 Tax=Homo sapiens RepID=NDUB9_HUMAN	Q9Y6M9	NDUFB9	0.49	4.5	[]	0	0	9	0	0	2
Treacle protein n=1 Tax=Homo sapiens RepID=TCOF_HUMAN	Q13428	TCOF1	0.5	1.2	[]	44	33	34	21	29	44
Splicing factor 3B subunit 2 n=3 Tax=Homininae RepID=SF3B2_HUMAN	Q13435	SF3B2	0.5	0.6	[]	9	16	23	12	15	48
Eukaryotic translation initiation factor 2 subunit 1 n=10 Tax=Catarrhini RepID=IF2A_HUMAN	P05198	EIF2S1	0.5	1.8	[]	5	3	19	4	9	2
E3 ubiquitin-protein ligase UHRF2 n=2 Tax=Homo sapiens RepID=UHRF2_HUMAN	Q96PU4	UHRF2	0.5	0.5	[]	4	5	2	18	5	0
Zinc finger CCCH domain-containing protein 11A n=5 Tax=Homo sapiens RepID=ZC11A_HUMAN	O75152	ZC3H11A	0.5	1.4	[]	3	4	7	2	2	6
Protein RCC2 n=3 Tax=Homininae RepID=RCC2_HUMAN	Q9P258	RCC2	0.5	2.9	[]	0	2	18	0	4	3
Paired amphipathic helix protein Sin3a n=8 Tax=Hominidae RepID=SIN3A_HUMAN	Q96ST3	SIN3A	0.5	2.4	[]	0	2	10	2	3	0
Myosin phosphatase Rho-interacting protein n=1 Tax=Homo sapiens RepID=MPRIP_HUMAN	Q6WCQ1	MPRIP	0.5	0.6	[]	6	3	0	8	8	0
Putative pre-mRNA-splicing factor ATP-dependent RNA helicase DHX16 n=2 Tax=Homo sapiens RepID=DHX16_HUMAN	O60231	DHX16	0.5	3	[]	1	0	8	0	0	3
4F2 cell-surface antigen heavy chain n=1 Tax=Homo sapiens RepID=4F2_HUMAN	P08195	SLC3A2	0.5	2.7	[]	7	0	1	1	2	0
Paraspeckle component 1 n=2 Tax=Homininae RepID=PSPC1_HUMAN	Q8WXF1	PSPC1	0.51	1.1	[]	16	20	18	13	20	16
Polyadenylate-binding protein 1 n=10 Tax=Eutheria RepID=PABP1_HUMAN	P11940	PABPC1	0.51	0.7	[]	8	6	16	3	17	26
Very long-chain specific acyl-CoA dehydrogenase, mitochondrial n=1 Tax=Homo sapiens RepID=ACADV_HUMAN	P49748	ACADVL	0.51	1.5	[]	13	20	5	2	13	11
Importin subunit alpha-1 n=4 Tax=Homo sapiens RepID=IMA1_HUMAN	P52292	KPNA2	0.51	1.8	[]	12	3	8	1	0	12
Casein kinase I isoform alpha n=12 Tax=Boreoeutheria RepID=KC1A_HUMAN	P48729	CSNK1A1	0.51	0.6	[]	7	1	2	1	6	10
Intron-binding protein aquarius n=2 Tax=Homo sapiens RepID=AQR_HUMAN	O60306	AQR	0.51	3	[]	1	0	14	1	3	1
60S ribosomal protein L36 n=16 Tax=Boreoeutheria RepID=RL36_HUMAN	Q9Y3U8	RPL36	0.51	2.5	[]	2	0	8	0	0	4
DnaJ homolog subfamily C member 8 n=4 Tax=Simiiformes RepID=DNJC8_HUMAN	O75937	DNAJC8	0.51	0.5	[]	0	2	5	2	2	9
Major centromere autoantigen B n=1 Tax=Homo sapiens RepID=CENPB_HUMAN	P07199	CENPB	0.51	0.5	[]	0	4	2	1	2	9
Malectin n=2 Tax=Homininae RepID=MLEC_HUMAN	Q14165	MLEC	0.51	0.5	[]	0	0	5	1	2	8
Cleavage and polyadenylation specificity factor subunit 4 n=7 Tax=Simiiformes RepID=CPSF4_HUMAN	O95639	CPSF4	0.51	3.7	[]	0	0	11	1	0	2
Probable helicase senataxin n=1 Tax=Homo sapiens RepID=SETX_HUMAN	Q7Z333	SETX	0.51	4	[]	0	0	4	0	0	1
Mediator of RNA polymerase II transcription subunit 17 n=1 Tax=Homo sapiens RepID=MED17_HUMAN	Q9NVC6	MED17	0.51	2.5	[]	0	1	4	0	2	0
Bifunctional lysine-specific demethylase and histidyl-hydroxylase NO66 n=2 Tax=Homo sapiens RepID=NO66_HUMAN	Q9H6W3	RIOX1	0.51	4	[]	0	0	4	0	1	0
Histone-lysine N-methyltransferase, H3 lysine-36 and H4 lysine-20 specific n=8 Tax=Homo sapiens RepID=NSD1_HUMAN	Q96L73	NSD1	0.51	4	[]	0	0	4	0	0	1
DNA (cytosine-5)-methyltransferase 3A n=4 Tax=Hominoidea RepID=DNM3A_HUMAN	Q9Y6K1	DNMT3A	0.51	0.4	[]	0	0	2	1	0	4
Proteasome subunit beta type-5 n=3 Tax=Hominidae RepID=PSB5_HUMAN	P28074	PSMB5	0.51	4	[]	0	0	4	0	0	1
Protein EMSY n=1 Tax=Homo sapiens RepID=EMSY_HUMAN	Q7Z589	EMSY	0.51	4	[]	0	0	4	0	0	1
F-box-like/WD repeat-containing protein TBL1XR1 n=8 Tax=Catarrhini RepID=TBL1R_HUMAN	Q9BZK7	TBL1XR1	0.51	4	[]	0	0	4	0	0	1
Desmoplakin n=3 Tax=Homo sapiens RepID=DESP_HUMAN	P15924	DSP	0.52	1.1	[]	119	85	119	115	95	81
40S ribosomal protein S2 n=5 Tax=Catarrhini RepID=RS2_HUMAN	P15880	RPS2	0.52	1.7	[]	11	4	33	3	10	15
Activity-dependent neuroprotector homeobox n=1 Tax=Homo sapiens RepID=Q6DHZ8_HUMAN	Q6DHZ8	ADNP	0.52	0.5	[]	4	3	13	2	8	28
Transcriptional repressor p66-beta n=6 Tax=Simiiformes RepID=P66B_HUMAN	Q8WXI9	GATAD2B	0.52	1.5	[]	11	5	17	0	9	13
Splicing factor 1 n=8 Tax=Boreoeutheria RepID=SF01_HUMAN	Q15637	SF1	0.52	0.8	[]	3	8	11	6	9	14
Calcium-binding mitochondrial carrier protein Aralar2 n=2 Tax=Homininae RepID=CMC2_HUMAN	Q9UJS0	SLC25A13	0.52	0.4	[]	0	0	10	1	4	18
Coiled-coil domain-containing protein 86 n=2 Tax=Homo sapiens RepID=CCD86_HUMAN	Q9H6F5	CCDC86	0.52	1.4	[]	5	5	10	0	7	7
Retinoic acid-induced protein 1 n=2 Tax=Homo sapiens RepID=RAI1_HUMAN	Q7Z5J4	RAI1	0.52	1.6	[]	5	1	12	2	5	4
Ribosomal biogenesis protein LAS1L n=2 Tax=Homo sapiens RepID=LAS1L_HUMAN	Q9Y4W2	LAS1L	0.52	1.7	[]	5	1	13	1	6	4
Caveolin-1 n=10 Tax=Catarrhini RepID=CAV1_HUMAN	Q03135	CAV1	0.52	0.4	[]	7	0	0	4	12	0
Keratin, type II cytoskeletal 6B n=2 Tax=Euarchontoglires RepID=K2C6B_HUMAN	P04259	KRT6B	0.53	1.4	[]	381	324	57	232	221	83
Nucleophosmin n=4 Tax=Homininae RepID=NPM_HUMAN	P06748	NPM1	0.53	1.1	[]	88	77	85	47	81	93
Histone H1.5 n=2 Tax=Homininae RepID=H15_HUMAN	P16401	H1-5	0.53	0.7	[]	14	24	86	71	65	39
40S ribosomal protein S4, X isoform n=22 Tax=Boreoeutheria RepID=RS4X_HUMAN	P62701	RPS4X	0.53	1.4	[]	18	9	33	23	9	11
ATP-dependent RNA helicase DDX42 n=3 Tax=Homo sapiens RepID=DDX42_HUMAN	Q86XP3	DDX42	0.53	0.5	[]	5	6	12	6	4	33
Non-histone chromosomal protein HMG-17 n=10 Tax=Simiiformes RepID=HMGN2_HUMAN	P05204	HMGN2	0.53	0.8	[]	9	4	11	7	9	14
Small nuclear ribonucleoprotein Sm D3 n=70 Tax=Euteleostomi RepID=SMD3_HUMAN	P62318	SNRPD3	0.53	1.6	[]	2	2	9	2	2	4
Cold-inducible RNA-binding protein n=8 Tax=Catarrhini RepID=CIRBP_HUMAN	Q14011	CIRBP	0.53	2.9	[]	1	0	22	2	1	5
Exosome complex component RRP42 n=3 Tax=Homo sapiens RepID=EXOS7_HUMAN	Q15024	EXOSC7	0.53	1.6	[]	2	2	9	2	4	2
40S ribosomal protein S11 n=28 Tax=Eutheria RepID=RS11_HUMAN	P62280	RPS11	0.53	1.8	[]	3	0	6	0	3	2
ER membrane protein complex subunit 1 n=1 Tax=Homo sapiens RepID=EMC1_HUMAN	Q8N766	EMC1	0.53	0.5	[]	0	0	5	0	4	6
TOX high mobility group box family member 4 n=2 Tax=Homininae RepID=TOX4_HUMAN	O94842	TOX4	0.53	0.4	[]	0	1	2	0	1	6
Tropomyosin 1 (Alpha) isoform 4 n=3 Tax=Homininae RepID=D9YZV5_HUMAN	D9YZV5	TPM1	0.53	2.3	[]	0	1	6	2	0	1
28S ribosomal protein S18b, mitochondrial n=2 Tax=Homo sapiens RepID=RT18B_HUMAN	Q9Y676	MRPS18B	0.53	2.3	[]	1	0	6	0	1	2
Large subunit GTPase 1 homolog n=1 Tax=Homo sapiens RepID=LSG1_HUMAN	Q9H089	LSG1	0.53	3.5	[]	0	0	7	0	0	2
DNA-directed RNA polymerases I, II, and III subunit RPABC3 n=61 Tax=Amniota RepID=RPAB3_HUMAN	P52434	POLR2H	0.53	3.5	[]	0	0	7	0	2	0
Heterogeneous nuclear ribonucleoproteins C1/C2 n=8 Tax=Simiiformes RepID=HNRPC_HUMAN	P07910	HNRNPC	0.54	1.1	[]	98	83	94	73	111	58
Keratin, type I cytoskeletal 9 n=2 Tax=Homo sapiens RepID=K1C9_HUMAN	P35527	KRT9	0.54	1.5	[]	194	76	26	80	44	70
Guanine nucleotide-binding protein-like 3 n=3 Tax=Homo sapiens RepID=GNL3_HUMAN	Q9BVP2	GNL3	0.54	0.8	[]	20	15	5	16	23	12
Heat shock protein HSP 90-beta n=3 Tax=Homo sapiens RepID=HS90B_HUMAN	P08238	HSP90AB1	0.54	0.8	[]	17	10	13	20	7	24
Chromobox protein homolog 3 n=26 Tax=Eutheria RepID=CBX3_HUMAN	Q13185	CBX3	0.54	2	[]	12	5	54	2	6	28
Nuclear pore complex protein Nup205 n=4 Tax=Homo sapiens RepID=NU205_HUMAN	Q92621	NUP205	0.54	1.1	[]	13	14	20	10	17	14
FACT complex subunit SSRP1 n=3 Tax=Homininae RepID=SSRP1_HUMAN	Q08945	SSRP1	0.54	0.7	[]	5	5	18	6	14	20
Ribosomal RNA small subunit methyltransferase NEP1 n=2 Tax=Homininae RepID=NEP1_HUMAN	Q92979	EMG1	0.54	1.5	[]	4	4	14	6	3	6
RNA 3'-terminal phosphate cyclase-like protein n=5 Tax=Homininae RepID=RCL1_HUMAN	Q9Y2P8	RCL1	0.54	0.8	[]	6	4	1	5	4	5
Bromodomain-containing protein 4 n=3 Tax=Homo sapiens RepID=BRD4_HUMAN	O60885	BRD4	0.54	2.6	[]	1	0	12	0	2	3
Putative methyltransferase C9orf114 n=1 Tax=Homo sapiens RepID=CI114_HUMAN	Q5T280	SPOUT1	0.54	0.7	[]	1	2	4	1	5	4
COX5B protein n=1 Tax=Homo sapiens RepID=Q6FHM4_HUMAN	Q6FHM4	COX5B	0.54	3.2	[]	0	0	13	0	0	4
H/ACA ribonucleoprotein complex subunit 3 n=8 Tax=Euarchontoglires RepID=NOP10_HUMAN	Q9NPE3	NOP10	0.54	2	[]	0	3	5	0	0	4
Peptidyl-prolyl cis-trans isomerase G n=3 Tax=Homininae RepID=PPIG_HUMAN	Q13427	PPIG	0.54	2	[]	1	1	8	0	3	2
Nuclear pore complex protein Nup85 n=5 Tax=Homo sapiens RepID=NUP85_HUMAN	Q9BW27	NUP85	0.54	0.5	[]	0	0	4	0	3	5
Trans-acting T-cell-specific transcription factor GATA-3 n=1 Tax=Homo sapiens RepID=GATA3_HUMAN	P23771	GATA3	0.54	3.3	[]	0	0	10	0	0	3
Nucleoporin Nup37 n=8 Tax=Euteleostomi RepID=NUP37_HUMAN	Q8NFH4	NUP37	0.54	2	[]	2	0	6	0	1	3
Cytochrome b-c1 complex subunit 1, mitochondrial n=4 Tax=Homininae RepID=QCR1_HUMAN	P31930	UQCRC1	0.55	0.6	[]	1	0	22	9	11	18
WD40 repeat-containing protein SMU1 n=26 Tax=Boreoeutheria RepID=SMU1_HUMAN	Q2TAY7	SMU1	0.55	0.7	[]	5	4	12	4	19	8
Polymerase delta-interacting protein 3 n=2 Tax=Homo sapiens RepID=PDIP3_HUMAN	Q9BY77	POLDIP3	0.55	0.8	[]	9	10	6	15	13	4
Nuclear pore complex protein Nup107 n=2 Tax=Homo sapiens RepID=NU107_HUMAN	P57740	NUP107	0.55	0.5	[]	3	2	0	0	8	2
Ribosomal RNA-processing protein 8 n=2 Tax=Homo sapiens RepID=RRP8_HUMAN	O43159	RRP8	0.55	1.6	[]	1	6	4	2	5	0
Nuclear ubiquitous casein and cyclin-dependent kinase substrate 1 n=5 Tax=Catarrhini RepID=NUCKS_HUMAN	Q9H1E3	NUCKS1	0.55	3	[]	0	0	9	0	1	2
Probable 28S rRNA (cytosine-C(5))-methyltransferase n=1 Tax=Homo sapiens RepID=NSUN5_HUMAN	Q96P11	NSUN5	0.55	2	[]	2	0	8	0	3	2
Endoplasmic reticulum metallopeptidase 1 n=3 Tax=Homo sapiens RepID=ERMP1_HUMAN	Q7Z2K6	ERMP1	0.55	0.4	[]	1	1	2	0	1	8
ATP-dependent RNA helicase A n=3 Tax=Homininae RepID=DHX9_HUMAN	Q08211	DHX9	0.56	0.8	[]	68	62	129	94	76	146
Protein SON n=1 Tax=Homo sapiens RepID=SON_HUMAN	P18583	SON	0.56	1.4	[]	20	8	33	3	24	16
General transcription factor II-I n=10 Tax=Hominoidea RepID=GTF2I_HUMAN	P78347	GTF2I	0.56	0.5	[]	2	0	23	2	10	38
Laminin subunit gamma-2 n=2 Tax=Homo sapiens RepID=LAMC2_HUMAN	Q13753	LAMC2	0.56	1.8	[]	23	12	0	15	5	0
Ras-related protein Rab-10 n=26 Tax=Eutheria RepID=RAB10_HUMAN	P61026	RAB10	0.56	3	[]	0	0	18	0	0	6
Aladin n=1 Tax=Homo sapiens RepID=AAAS_HUMAN	Q9NRG9	AAAS	0.56	1.4	[]	3	2	8	2	5	2
Hornerin n=1 Tax=Homo sapiens RepID=HORN_HUMAN	Q86YZ3	HRNR	0.56	3	[]	15	0	0	0	0	5
Translocon-associated protein subunit alpha n=1 Tax=Homo sapiens RepID=SSRA_HUMAN	P43307	SSR1	0.56	0.8	[]	3	2	5	3	5	4
Spliceosome-associated protein CWC15 homolog n=14 Tax=Euarchontoglires RepID=CWC15_HUMAN	Q9P013	CWC15	0.56	1.5	[]	2	4	6	0	2	6
Cohesin subunit SA-1 n=10 Tax=Catarrhini RepID=STAG1_HUMAN	Q8WVM7	STAG1	0.56	0.6	[]	0	0	3	1	2	2
Mesencephalic astrocyte-derived neurotrophic factor n=2 Tax=Hominidae RepID=MANF_HUMAN	P55145	MANF	0.56	3	[]	0	0	6	0	0	2
Mediator of RNA polymerase II transcription subunit 23 n=3 Tax=Homininae RepID=MED23_HUMAN	Q9ULK4	MED23	0.56	3	[]	0	0	3	0	0	1
Germinal-center associated nuclear protein n=4 Tax=Homo sapiens RepID=GANP_HUMAN	O60318	MCM3AP	0.56	3	[]	0	0	3	0	0	1
Retinoic acid receptor RXR-alpha n=7 Tax=Catarrhini RepID=RXRA_HUMAN	P19793	RXRA	0.56	3	[]	0	0	6	0	0	2
Transcription initiation factor TFIID subunit 4 n=1 Tax=Homo sapiens RepID=TAF4_HUMAN	O00268	TAF4	0.56	3	[]	0	0	3	0	0	1
U1 small nuclear ribonucleoprotein A n=4 Tax=Homo sapiens RepID=SNRPA_HUMAN	P09012	SNRPA	0.57	1.3	[]	20	9	34	6	19	22
Laminin subunit beta-3 n=2 Tax=Homo sapiens RepID=LAMB3_HUMAN	Q13751	LAMB3	0.57	1.7	[]	41	26	0	28	12	0
Pre-mRNA-processing factor 6 n=4 Tax=Homininae RepID=PRP6_HUMAN	O94906	PRPF6	0.57	0.8	[]	7	9	19	15	9	20
Nuclear pore membrane glycoprotein 210 n=1 Tax=Homo sapiens RepID=PO210_HUMAN	Q8TEM1	NUP210	0.57	1.7	[]	5	5	33	4	7	14
Sodium/potassium-transporting ATPase subunit alpha-1 n=6 Tax=Catarrhini RepID=AT1A1_HUMAN	P05023	ATP1A1	0.57	0.9	[]	9	9	7	13	10	6
Zinc finger protein 638 n=10 Tax=Homo sapiens RepID=ZN638_HUMAN	Q14966	ZNF638	0.57	1.8	[]	5	2	23	2	10	5
Transcription factor A, mitochondrial n=4 Tax=Homininae RepID=TFAM_HUMAN	Q00059	TFAM	0.57	0.7	[]	4	0	9	5	10	4
Putative RNA-binding protein Luc7-like 2 n=6 Tax=Simiiformes RepID=LC7L2_HUMAN	Q9Y383	LUC7L2	0.57	0.8	[]	3	3	7	4	5	7
Protein kinase C-binding protein 1 n=2 Tax=Homo sapiens RepID=PKCB1_HUMAN	Q9ULU4	ZMYND8	0.57	0.5	[]	0	0	9	3	2	12
Transcription elongation factor SPT6 n=2 Tax=Homo sapiens RepID=SPT6H_HUMAN	Q7KZ85	SUPT6H	0.57	2.8	[]	0	0	11	0	1	3
NADH dehydrogenase (Ubiquinone) flavoprotein 1, 51kDa, isoform CRA_c n=1 Tax=Homo sapiens RepID=G3V0I5_HUMAN	G3V0I5	NDUFV1	0.57	0.6	[]	0	0	9	1	6	9
U3 small nucleolar RNA-associated protein 15 homolog n=1 Tax=Homo sapiens RepID=UTP15_HUMAN	Q8TED0	UTP15	0.57	1.5	[]	4	0	5	1	3	2
Transcription factor jun-B n=2 Tax=Homo sapiens RepID=JUNB_HUMAN	P17275	JUNB	0.57	1.5	[]	2	4	3	0	5	1
Eukaryotic initiation factor 4A-III n=8 Tax=Catarrhini RepID=IF4A3_HUMAN	P38919	EIF4A3	0.58	0.8	[]	17	13	31	11	32	35
Integrin alpha-6 n=2 Tax=Homininae RepID=ITA6_HUMAN	P23229	ITGA6	0.58	0.6	[]	23	13	0	27	30	0
60S ribosomal protein L10a n=13 Tax=Boreoeutheria RepID=RL10A_HUMAN	P62906	RPL10A	0.58	1.3	[]	20	7	13	6	18	6
Spermatid perinuclear RNA-binding protein n=8 Tax=Simiiformes RepID=STRBP_HUMAN	Q96SI9	STRBP	0.58	0.5	[]	0	0	16	0	8	24
Transcriptional repressor p66-alpha n=2 Tax=Homo sapiens RepID=P66A_HUMAN	Q86YP4	GATAD2A	0.58	1.5	[]	13	6	29	2	6	23
Superkiller viralicidic activity 2-like 2 n=1 Tax=Homo sapiens RepID=SK2L2_HUMAN	P42285	MTREX	0.58	0.8	[]	8	4	9	5	8	13
U4/U6.U5 tri-snRNP-associated protein 1 n=1 Tax=Homo sapiens RepID=SNUT1_HUMAN	O43290	SART1	0.58	1.4	[]	2	9	19	6	8	7
CCAAT/enhancer-binding protein zeta n=1 Tax=Homo sapiens RepID=CEBPZ_HUMAN	Q03701	CEBPZ	0.58	0.8	[]	3	8	11	10	6	11
14-3-3 protein beta/alpha n=33 Tax=Amniota RepID=1433B_HUMAN	P31946	YWHAB	0.58	0.5	[]	2	3	4	1	1	16
Serpin H1 n=11 Tax=Homininae RepID=SERPH_HUMAN	P50454	SERPINH1	0.58	2	[]	3	0	19	3	1	7
Eukaryotic translation initiation factor 2 subunit 3 n=4 Tax=Simiiformes RepID=IF2G_HUMAN	P41091	EIF2S3	0.58	1.6	[]	2	1	8	2	2	3
Protein FAM98B n=1 Tax=Homo sapiens RepID=FA98B_HUMAN	Q52LJ0	FAM98B	0.58	2.4	[]	0	1	11	0	0	5
Lysine-rich nucleolar protein 1 n=4 Tax=Homo sapiens RepID=KNOP1_HUMAN	Q1ED39	KNOP1	0.58	2.4	[]	1	0	11	0	0	5
DNA-3-methyladenine glycosylase n=4 Tax=Homo sapiens RepID=3MG_HUMAN	P29372	MPG	0.58	1.8	[]	3	0	8	0	1	5
Nascent polypeptide-associated complex subunit alpha, muscle-specific form n=1 Tax=Homo sapiens RepID=NACAM_HUMAN	E9PAV3	NACA	0.58	2.8	[]	0	0	11	0	0	4
Ras-related protein Rab-13 n=7 Tax=Catarrhini RepID=RAB13_HUMAN	P51153	RAB13	0.58	2.8	[]	0	0	11	0	0	4
Melanoma-associated antigen G1 n=1 Tax=Homo sapiens RepID=MAGG1_HUMAN	Q96MG7	NSMCE3	0.58	0.5	[]	2	0	0	1	3	0
General transcription factor 3C polypeptide 5 n=1 Tax=Homo sapiens RepID=TF3C5_HUMAN	Q9Y5Q8	GTF3C5	0.58	2	[]	3	0	1	0	2	0
Ribosomal L1 domain-containing protein 1 n=4 Tax=Hominidae RepID=RL1D1_HUMAN	O76021	RSL1D1	0.59	1.1	[]	40	64	44	45	47	43
Collagen alpha-1(XVII) chain n=1 Tax=Homo sapiens RepID=COHA1_HUMAN	Q9UMD9	COL17A1	0.59	1.9	[]	16	3	0	5	5	0
Cold shock domain-containing protein E1 n=7 Tax=Catarrhini RepID=CSDE1_HUMAN	O75534	CSDE1	0.59	0.4	[]	0	0	7	0	0	19
Cleavage stimulation factor subunit 1 n=12 Tax=Simiiformes RepID=CSTF1_HUMAN	Q05048	CSTF1	0.59	0.6	[]	0	0	11	2	11	6
Mitochondrial dicarboxylate carrier n=1 Tax=Homo sapiens RepID=DIC_HUMAN	Q9UBX3	SLC25A10	0.59	2.2	[]	1	0	8	0	0	4
Helicase SRCAP n=2 Tax=Homo sapiens RepID=SRCAP_HUMAN	Q6ZRS2	SRCAP	0.59	0.4	[]	0	0	4	0	1	8
Thrombospondin-1 n=3 Tax=Homo sapiens RepID=TSP1_HUMAN	P07996	THBS1	0.59	0.6	[]	5	0	0	5	4	0
Chromosome-associated kinesin KIF4A n=2 Tax=Homininae RepID=KIF4A_HUMAN	O95239	KIF4A	0.59	0.4	[]	0	0	4	0	1	8
Actin-related protein 2/3 complex subunit 2 n=15 Tax=Boreoeutheria RepID=ARPC2_HUMAN	O15144	ARPC2	0.59	2.2	[]	0	1	10	1	0	4
T-complex protein 1 subunit zeta n=7 Tax=Hominoidea RepID=TCPZ_HUMAN	P40227	CCT6A	0.59	1.6	[]	5	1	2	1	4	0
N-acetyltransferase 10 n=2 Tax=Homo sapiens RepID=NAT10_HUMAN	Q9H0A0	NAT10	0.6	0.9	[]	15	22	18	13	23	27
Serine/arginine-rich splicing factor 3 n=56 Tax=Amniota RepID=SRSF3_HUMAN	P84103	SRSF3	0.6	1.2	[]	20	12	32	12	20	21
Poly(rC)-binding protein 2 n=3 Tax=Theria RepID=PCBP2_HUMAN	Q15366	PCBP2	0.6	0.8	[]	7	8	24	7	22	23
Probable global transcription activator SNF2L2 n=6 Tax=Homo sapiens RepID=SMCA2_HUMAN	P51531	SMARCA2	0.6	0.9	[]	10	7	14	9	11	16
DNA damage-binding protein 1 n=5 Tax=Simiiformes RepID=DDB1_HUMAN	Q16531	DDB1	0.6	0.7	[]	7	0	8	2	7	13
Serine/arginine-rich splicing factor 5 n=10 Tax=Simiiformes RepID=SRSF5_HUMAN	Q13243	SRSF5	0.6	2	[]	4	0	16	0	0	10
14-3-3 protein epsilon n=16 Tax=Amniota RepID=1433E_HUMAN	P62258	YWHAE	0.6	0.5	[]	0	0	10	0	3	18
NADH dehydrogenase [ubiquinone] iron-sulfur protein 3, mitochondrial n=2 Tax=Homo sapiens RepID=NDUS3_HUMAN	O75489	NDUFS3	0.6	1.7	[]	4	0	13	6	1	3
Remodeling and spacing factor 1 n=5 Tax=Homo sapiens RepID=RSF1_HUMAN	Q96T23	RSF1	0.6	2.1	[]	0	1	16	2	4	2
Spectrin alpha chain, non-erythrocytic 1 n=2 Tax=Homo sapiens RepID=SPTN1_HUMAN	Q13813	SPTAN1	0.61	0.9	[]	36	42	53	53	68	30
Scaffold attachment factor B2 n=2 Tax=Homo sapiens RepID=SAFB2_HUMAN	Q14151	SAFB2	0.61	1.2	[]	11	6	19	7	13	9
Septin-9 n=16 Tax=Homo sapiens RepID=SEPT9_HUMAN	Q9UHD8	SEPTIN9	0.61	0.7	[]	4	8	10	7	3	22
Spectrin beta chain, non-erythrocytic 2 n=1 Tax=Homo sapiens RepID=SPTN2_HUMAN	O15020	SPTBN2	0.61	1.7	[]	5	0	22	4	6	6
Serine/arginine repetitive matrix protein 1 n=2 Tax=Homininae RepID=SRRM1_HUMAN	Q8IYB3	SRRM1	0.61	0.8	[]	5	3	16	9	7	16
Non-histone chromosomal protein HMG-14 n=8 Tax=Simiiformes RepID=HMGN1_HUMAN	P05114	HMGN1	0.61	0.6	[]	1	1	16	3	7	20
60S ribosomal protein L18a n=16 Tax=Boreoeutheria RepID=RL18A_HUMAN	Q02543	RPL18A	0.61	0.6	[]	0	0	12	5	3	12
DNA mismatch repair protein Msh2 n=7 Tax=Homo sapiens RepID=MSH2_HUMAN	P43246	MSH2	0.61	2.5	[]	0	0	10	0	0	4
REST corepressor 1 n=2 Tax=Homo sapiens RepID=RCOR1_HUMAN	Q9UKL0	RCOR1	0.61	1.6	[]	3	3	5	0	0	7
DNA-directed RNA polymerase II subunit RPB3 n=9 Tax=Simiiformes RepID=RPB3_HUMAN	P19387	POLR2C	0.61	2	[]	2	0	10	0	0	6
Nucleolar MIF4G domain-containing protein 1 n=1 Tax=Homo sapiens RepID=NOM1_HUMAN	Q5C9Z4	NOM1	0.61	2	[]	0	1	5	0	3	0
Protein KRI1 homolog n=3 Tax=Homo sapiens RepID=KRI1_HUMAN	Q8N9T8	KRI1	0.61	1.6	[]	0	2	6	2	2	1
Sarcoplasmic/endoplasmic reticulum calcium ATPase 2 n=1 Tax=Homo sapiens RepID=AT2A2_HUMAN	P16615	ATP2A2	0.61	2.5	[]	0	0	5	0	0	2
Ribosomal RNA processing protein 36 homolog n=1 Tax=Homo sapiens RepID=RRP36_HUMAN	Q96EU6	RRP36	0.61	2.5	[]	0	0	5	0	0	2
Histone-lysine N-methyltransferase NSD2 n=2 Tax=Homo sapiens RepID=NSD2_HUMAN	O96028	NSD2	0.61	2.5	[]	0	0	5	0	0	2
NADH dehydrogenase [ubiquinone] 1 beta subcomplex subunit 8, mitochondrial n=2 Tax=Homo sapiens RepID=NDUB8_HUMAN	O95169	NDUFB8	0.61	2.3	[]	0	0	7	0	2	1
Vesicular integral-membrane protein VIP36 n=1 Tax=Homo sapiens RepID=LMAN2_HUMAN	Q12907	LMAN2	0.61	0.5	[]	0	0	3	1	0	5
Cytochrome b-c1 complex subunit 7 n=4 Tax=Homininae RepID=QCR7_HUMAN	P14927	UQCRB	0.61	0.4	[]	0	0	2	0	0	5
Copine-3 n=6 Tax=Homo sapiens RepID=CPNE3_HUMAN	O75131	CPNE3	0.61	2.5	[]	0	0	5	0	0	2
Ras-related protein Rap-1A n=31 Tax=Amniota RepID=RAP1A_HUMAN	P62834	RAP1A	0.61	2.5	[]	0	0	5	0	0	2
Keratin, type II cytoskeletal 2 epidermal n=1 Tax=Homo sapiens RepID=K22E_HUMAN	P35908	KRT2	0.62	1.3	[]	231	130	51	124	102	102
RNA-binding protein 28 n=2 Tax=Homo sapiens RepID=RBM28_HUMAN	Q9NW13	RBM28	0.62	1.4	[]	8	14	20	2	3	24
General transcription factor 3C polypeptide 1 n=1 Tax=Homo sapiens RepID=TF3C1_HUMAN	Q12789	GTF3C1	0.62	1.9	[]	3	2	32	2	0	17
E3 ubiquitin-protein ligase TRIP12 n=2 Tax=Catarrhini RepID=TRIPC_HUMAN	Q14669	TRIP12	0.62	1.2	[]	13	6	8	5	12	5
Tight junction protein 1 (Zona occludens 1), isoform CRA_e n=1 Tax=Homo sapiens RepID=G5E9E7_HUMAN	G5E9E7	TJP1	0.62	0.7	[]	2	0	13	4	8	10
Catenin alpha-1 n=3 Tax=Homo sapiens RepID=CTNA1_HUMAN	P35221	CTNNA1	0.62	0.7	[]	5	6	4	4	16	2
Ras GTPase-activating protein-binding protein 1 n=2 Tax=Homo sapiens RepID=G3BP1_HUMAN	Q13283	G3BP1	0.62	0.8	[]	14	4	3	7	9	11
U4/U6.U5 tri-snRNP-associated protein 2 n=1 Tax=Homo sapiens RepID=SNUT2_HUMAN	Q53GS9	USP39	0.62	0.8	[]	2	2	9	7	4	6
Nuclear pore complex protein Nup160 n=2 Tax=Homo sapiens RepID=NU160_HUMAN	Q12769	NUP160	0.62	0.7	[]	5	3	5	0	8	10
T-complex protein 1 subunit gamma n=5 Tax=Euarchontoglires RepID=TCPG_HUMAN	P49368	CCT3	0.62	1.4	[]	3	6	1	0	4	3
Keratin, type II cytoskeletal 6A n=1 Tax=Homo sapiens RepID=K2C6A_HUMAN	P02538	KRT6A	0.63	1.3	[]	357	312	55	246	235	75
Cleavage and polyadenylation specificity factor subunit 5 n=13 Tax=Boreoeutheria RepID=CPSF5_HUMAN	O43809	NUDT21	0.63	1.5	[]	11	5	42	5	17	17
U1 small nuclear ribonucleoprotein 70 kDa n=8 Tax=Catarrhini RepID=RU17_HUMAN	P08621	SNRNP70	0.63	1.2	[]	8	11	20	9	7	16
Laminin subunit alpha-3 n=1 Tax=Homo sapiens RepID=LAMA3_HUMAN	Q16787	LAMA3	0.63	1.7	[]	42	12	0	22	10	0
Cell division cycle and apoptosis regulator protein 1 n=3 Tax=Homo sapiens RepID=CCAR1_HUMAN	Q8IX12	CCAR1	0.63	1.3	[]	3	9	16	6	9	7
U2 small nuclear ribonucleoprotein B'' n=4 Tax=Hominoidea RepID=RU2B_HUMAN	P08579	SNRPB2	0.63	1.3	[]	4	6	11	4	2	10
60S ribosomal protein L32 n=35 Tax=Eutheria RepID=RL32_HUMAN	P62910	RPL32	0.63	2.3	[]	0	0	14	0	0	6
Protein scribble homolog n=2 Tax=Homo sapiens RepID=SCRIB_HUMAN	Q14160	SCRIB	0.63	2.3	[]	0	0	7	0	0	3
Suppressor of SWI4 1 homolog n=2 Tax=Homo sapiens RepID=SSF1_HUMAN	Q9NQ55	PPAN	0.63	2.3	[]	0	0	7	3	0	0
Microtubule-associated protein RP/EB family member 1 n=2 Tax=Homininae RepID=MARE1_HUMAN	Q15691	MAPRE1	0.63	2.3	[]	0	0	7	0	0	3
Splicing factor, proline- and glutamine-rich n=5 Tax=Catarrhini RepID=SFPQ_HUMAN	P23246	SFPQ	0.64	1.1	[]	72	120	89	84	61	107
X-ray repair cross-complementing protein 6 n=3 Tax=Homininae RepID=XRCC6_HUMAN	P12956	XRCC6	0.64	0.8	[]	12	40	23	29	23	37
Elongation factor 1-gamma n=2 Tax=Homo sapiens RepID=EF1G_HUMAN	P26641	EEF1G	0.64	0.7	[]	4	5	17	6	6	26
SWI/SNF complex subunit SMARCC1 n=2 Tax=Homo sapiens RepID=SMRC1_HUMAN	Q92922	SMARCC1	0.64	0.7	[]	6	2	18	3	15	18
Proliferation-associated protein 2G4 n=7 Tax=Simiiformes RepID=PA2G4_HUMAN	Q9UQ80	PA2G4	0.64	1.4	[]	12	7	13	2	2	19
Nuclear pore complex protein Nup155 n=5 Tax=Homo sapiens RepID=NU155_HUMAN	O75694	NUP155	0.64	0.8	[]	5	5	15	5	11	16
Nuclease-sensitive element-binding protein 1 n=5 Tax=Boreoeutheria RepID=YBOX1_HUMAN	P67809	YBX1	0.64	0.7	[]	13	3	7	4	7	21
Nucleolysin TIAR n=10 Tax=Boreoeutheria RepID=TIAR_HUMAN	Q01085	TIAL1	0.64	1.2	[]	2	8	11	6	6	5
Splicing factor U2AF 35 kDa subunit n=6 Tax=Eutheria RepID=U2AF1_HUMAN	Q01081	U2AF1	0.64	1.5	[]	4	0	11	3	2	5
Actin-related protein 2 n=22 Tax=Theria RepID=ARP2_HUMAN	P61160	ACTR2	0.64	1.3	[]	2	3	8	4	2	4
Exosome complex component RRP41 n=6 Tax=Catarrhini RepID=EXOS4_HUMAN	Q9NPD3	EXOSC4	0.64	1.4	[]	6	0	5	2	4	2
Replication factor C subunit 3 n=3 Tax=Hominoidea RepID=RFC3_HUMAN	P40938	RFC3	0.64	0.8	[]	4	0	3	2	4	3
pre-mRNA 3' end processing protein WDR33 n=3 Tax=root RepID=WDR33_HUMAN	Q9C0J8	WDR33	0.64	2	[]	1	0	9	0	5	0
Monofunctional C1-tetrahydrofolate synthase, mitochondrial n=1 Tax=Homo sapiens RepID=C1TM_HUMAN	Q6UB35	MTHFD1L	0.64	1.7	[]	1	0	6	0	2	2
Cytochrome b-c1 complex subunit Rieske, mitochondrial n=1 Tax=Homo sapiens RepID=UCRI_HUMAN	P47985	UQCRFS1	0.64	2	[]	0	0	6	1	1	1
Fructose-bisphosphate aldolase A n=5 Tax=Hominoidea RepID=ALDOA_HUMAN	P04075	ALDOA	0.64	1.7	[]	1	0	4	2	0	1
E3 ubiquitin-protein ligase RING1 n=4 Tax=Homo sapiens RepID=RING1_HUMAN	Q06587	RING1	0.64	2.2	[]	0	0	9	0	0	4
Wings apart-like protein homolog n=3 Tax=Homo sapiens RepID=WAPL_HUMAN	Q7Z5K2	WAPL	0.64	0.6	[]	0	0	3	0	2	3
Serine/threonine-protein phosphatase PP1-beta catalytic subunit n=32 Tax=Amniota RepID=PP1B_HUMAN	P62140	PPP1CB	0.65	0.8	[]	7	3	18	6	16	14
5'-3' exoribonuclease 2 n=3 Tax=Homo sapiens RepID=XRN2_HUMAN	Q9H0D6	XRN2	0.65	1.4	[]	4	4	15	2	8	7
mRNA export factor n=7 Tax=Catarrhini RepID=RAE1L_HUMAN	P78406	RAE1	0.65	1.2	[]	6	8	15	5	12	7
60S ribosomal protein L15 n=39 Tax=Mammalia RepID=RL15_HUMAN	P61313	RPL15	0.65	2	[]	1	0	17	0	1	8
Splicing factor 3B subunit 4 n=4 Tax=Catarrhini RepID=SF3B4_HUMAN	Q15427	SF3B4	0.65	0.8	[]	5	3	8	4	6	9
Structural maintenance of chromosomes protein 4 n=9 Tax=Catarrhini RepID=SMC4_HUMAN	Q9NTJ3	SMC4	0.65	2.1	[]	0	0	15	0	0	7
Chromodomain Y-like protein n=3 Tax=Homo sapiens RepID=CDYL1_HUMAN	Q9Y232	CDYL	0.65	2	[]	0	0	8	0	2	2
Prohibitin-2 n=7 Tax=Euarchontoglires RepID=PHB2_HUMAN	Q99623	PHB2	0.66	0.8	[]	17	9	37	16	35	26
Guanine nucleotide-binding protein subunit beta-2-like 1 n=36 Tax=Tetrapoda RepID=GBLP_HUMAN	P63244	RACK1	0.66	0.8	[]	4	7	22	10	12	20
40S ribosomal protein S9 n=43 Tax=Amniota RepID=RS9_HUMAN	P46781	RPS9	0.66	1.6	[]	3	0	13	2	2	6
ATP-dependent RNA helicase DDX51 n=1 Tax=Homo sapiens RepID=DDX51_HUMAN	Q8N8A6	DDX51	0.66	1.4	[]	4	1	12	2	4	6
WD repeat-containing protein 82 n=19 Tax=Boreoeutheria RepID=WDR82_HUMAN	Q6UXN9	WDR82	0.66	1.7	[]	2	0	8	0	1	5
182 kDa tankyrase-1-binding protein n=5 Tax=Homo sapiens RepID=TB182_HUMAN	Q9C0C2	TNKS1BP1	0.66	1.9	[]	1	0	14	2	6	0
Protein LYRIC n=2 Tax=Homo sapiens RepID=LYRIC_HUMAN	Q86UE4	MTDH	0.66	0.7	[]	2	1	6	0	8	5
Nucleolar pre-ribosomal-associated protein 1 n=2 Tax=Homininae RepID=NPA1P_HUMAN	O60287	URB1	0.66	1.7	[]	0	1	11	2	3	2
Transmembrane emp24 domain-containing protein 9 n=2 Tax=Homo sapiens RepID=TMED9_HUMAN	Q9BVK6	TMED9	0.66	2	[]	0	0	8	0	1	3
E1A-binding protein p400 n=1 Tax=Homo sapiens RepID=EP400_HUMAN	Q96L91	EP400	0.66	2	[]	0	0	10	0	1	4
UDP-N-acetylglucosamine--peptide N-acetylglucosaminyltransferase 110 kDa subunit n=4 Tax=Homininae RepID=OGT1_HUMAN	O15294	OGT	0.66	2	[]	0	0	6	2	0	1
Keratin, type I cytoskeletal 10 n=1 Tax=Homo sapiens RepID=K1C10_HUMAN	P13645	KRT10	0.67	1.2	[]	117	102	43	106	53	65
Cytochrome b-c1 complex subunit 2, mitochondrial n=1 Tax=Homo sapiens RepID=QCR2_HUMAN	P22695	UQCRC2	0.67	0.7	[]	3	3	38	13	24	24
40S ribosomal protein SA n=4 Tax=Hominoidea RepID=RSSA_HUMAN	P08865	RPSA	0.67	0.9	[]	15	11	17	10	17	21
RuvB-like 2 n=8 Tax=Simiiformes RepID=RUVB2_HUMAN	Q9Y230	RUVBL2	0.67	1.2	[]	6	15	23	10	14	13
SUN domain-containing protein 1 n=1 Tax=Homo sapiens RepID=SUN1_HUMAN	O94901	SUN1	0.67	0.8	[]	7	4	11	7	17	4
Regulation of nuclear pre-mRNA domain-containing protein 2 n=2 Tax=Homo sapiens RepID=RPRD2_HUMAN	Q5VT52	RPRD2	0.67	1.5	[]	3	2	19	3	4	9
EIF4G1 protein n=6 Tax=Homo sapiens RepID=B2RU10_HUMAN	B2RU10	EIF4G1	0.67	1.9	[]	1	0	18	0	1	9
Nucleolar complex protein 4 homolog n=1 Tax=Homo sapiens RepID=NOC4L_HUMAN	Q9BVI4	NOC4L	0.67	1.7	[]	2	0	13	2	6	1
Parafibromin n=18 Tax=Boreoeutheria RepID=CDC73_HUMAN	Q6P1J9	CDC73	0.67	0.8	[]	3	2	4	0	5	7
Vimentin n=4 Tax=Homininae RepID=VIME_HUMAN	P08670	VIM	0.68	0.7	[]	453	257	0	537	454	0
Serine/arginine-rich splicing factor 9 n=6 Tax=Simiiformes RepID=SRSF9_HUMAN	Q13242	SRSF9	0.68	1.3	[]	17	6	36	11	19	17
Histone deacetylase 2 n=5 Tax=Homininae RepID=HDAC2_HUMAN	Q92769	HDAC2	0.68	1.4	[]	3	5	21	4	6	11
Pre-mRNA 3'-end-processing factor FIP1 n=5 Tax=Simiiformes RepID=FIP1_HUMAN	Q6UN15	FIP1L1	0.68	0.8	[]	4	6	7	7	12	2
Insulin-like growth factor 2 mRNA-binding protein 2 n=4 Tax=Homininae RepID=IF2B2_HUMAN	Q9Y6M1	IGF2BP2	0.68	0.7	[]	3	12	0	10	12	0
Nuclear pore complex protein Nup88 n=1 Tax=Homo sapiens RepID=NUP88_HUMAN	Q99567	NUP88	0.68	0.7	[]	2	4	7	0	12	6
28 kDa heat- and acid-stable phosphoprotein n=2 Tax=Homininae RepID=HAP28_HUMAN	Q13442	PDAP1	0.68	2	[]	0	0	6	0	0	3
Epidermal growth factor receptor kinase substrate 8 n=7 Tax=Homo sapiens RepID=EPS8_HUMAN	Q12929	EPS8	0.68	2	[]	0	6	0	0	3	0
Mortality factor 4-like protein 1 n=5 Tax=Simiiformes RepID=MO4L1_HUMAN	Q9UBU8	MORF4L1	0.68	2	[]	0	0	6	0	0	3
Protein transport protein Sec23B n=5 Tax=Hominidae RepID=SC23B_HUMAN	Q15437	SEC23B	0.68	2	[]	0	0	4	0	0	2
Cathepsin D n=4 Tax=Homo sapiens RepID=CATD_HUMAN	P07339	CTSD	0.68	0.5	[]	0	0	2	0	0	4
High mobility group protein B1 n=19 Tax=Eutheria RepID=HMGB1_HUMAN	P09429	HMGB1	0.69	1.5	[]	11	8	91	6	24	42
Far upstream element-binding protein 3 n=6 Tax=Hominidae RepID=FUBP3_HUMAN	Q96I24	FUBP3	0.69	0.8	[]	11	7	19	6	15	24
Deoxynucleotidyltransferase terminal-interacting protein 2 n=1 Tax=Homo sapiens RepID=TDIF2_HUMAN	Q5QJE6	DNTTIP2	0.69	0.9	[]	8	11	10	14	14	5
Mitochondrial carrier homolog 2 n=7 Tax=Hominidae RepID=MTCH2_HUMAN	Q9Y6C9	MTCH2	0.69	0.7	[]	2	1	17	3	11	14
Proliferating cell nuclear antigen n=10 Tax=Primates RepID=PCNA_HUMAN	P12004	PCNA	0.69	1.9	[]	0	0	23	0	0	12
Symplekin n=2 Tax=Homo sapiens RepID=SYMPK_HUMAN	Q92797	SYMPK	0.69	0.7	[]	2	0	6	2	9	1
Protein kinase C delta-binding protein n=1 Tax=Homo sapiens RepID=PRDBP_HUMAN	Q969G5	CAVIN3	0.69	0.6	[]	8	1	0	1	15	0
Bromodomain-containing protein 2 n=2 Tax=Homo sapiens RepID=BRD2_HUMAN	P25440	BRD2	0.69	1.6	[]	0	1	7	0	2	3
Protein FAM208A n=2 Tax=Homo sapiens RepID=F208A_HUMAN	Q9UK61	TASOR	0.69	0.6	[]	2	0	3	1	7	0
Keratin, type II cytoskeletal 7 n=1 Tax=Homo sapiens RepID=K2C7_HUMAN	P08729	KRT7	0.7	1.3	[]	385	330	35	281	287	0
Alpha-actinin-4 n=8 Tax=Catarrhini RepID=ACTN4_HUMAN	O43707	ACTN4	0.7	1.1	[]	43	55	44	47	51	37
60S ribosomal protein L7 n=3 Tax=Homininae RepID=RL7_HUMAN	P18124	RPL7	0.7	0.9	[]	8	9	20	16	13	13
Metastasis-associated protein MTA2 n=4 Tax=Homininae RepID=MTA2_HUMAN	O94776	MTA2	0.7	1.4	[]	6	2	25	1	7	15
DNA (cytosine-5)-methyltransferase 1 n=6 Tax=Homo sapiens RepID=DNMT1_HUMAN	P26358	DNMT1	0.7	1.8	[]	2	0	32	0	0	19
Coronin-1C n=7 Tax=Homo sapiens RepID=COR1C_HUMAN	Q9ULV4	CORO1C	0.7	0.8	[]	8	10	8	7	20	5
40S ribosomal protein S14 n=63 Tax=Euteleostomi RepID=RS14_HUMAN	P62263	RPS14	0.7	1.5	[]	0	2	15	4	2	5
Ezrin n=3 Tax=Homininae RepID=EZRI_HUMAN	P15311	EZR	0.7	1.8	[]	0	0	9	0	1	4
RNA-binding protein 3 n=5 Tax=Catarrhini RepID=RBM3_HUMAN	P98179	RBM3	0.7	0.8	[]	2	0	7	4	2	6
NADH dehydrogenase [ubiquinone] iron-sulfur protein 7, mitochondrial n=2 Tax=Homo sapiens RepID=NDUS7_HUMAN	O75251	NDUFS7	0.7	0.6	[]	0	0	5	2	0	6
Small subunit processome component 20 homolog n=1 Tax=Homo sapiens RepID=UTP20_HUMAN	O75691	UTP20	0.71	1.3	[]	6	6	30	15	9	8
Chromatin target of PRMT1 protein n=6 Tax=Simiiformes RepID=CHTOP_HUMAN	Q9Y3Y2	CHTOP	0.71	0.8	[]	10	8	21	11	24	11
RuvB-like 1 n=17 Tax=Boreoeutheria RepID=RUVB1_HUMAN	Q9Y265	RUVBL1	0.71	1.1	[]	12	11	18	8	17	12
WD repeat-containing protein 75 n=3 Tax=Homo sapiens RepID=WDR75_HUMAN	Q8IWA0	WDR75	0.71	1.2	[]	3	2	7	4	2	4
Cytochrome c1, heme protein, mitochondrial n=1 Tax=Homo sapiens RepID=CY1_HUMAN	P08574	CYC1	0.71	0.7	[]	0	0	6	0	4	5
Peptidyl-prolyl cis-trans isomerase FKBP3 n=3 Tax=Homininae RepID=FKBP3_HUMAN	Q00688	FKBP3	0.71	0.6	[]	2	0	7	1	1	12
Acidic leucine-rich nuclear phosphoprotein 32 family member B n=2 Tax=Homo sapiens RepID=AN32B_HUMAN	Q92688	ANP32B	0.71	1.9	[]	0	0	13	0	0	7
Protein disulfide-isomerase A6 n=1 Tax=Homo sapiens RepID=PDIA6_HUMAN	Q15084	PDIA6	0.71	1.5	[]	2	2	8	0	0	8
Reticulon-4 n=5 Tax=Homo sapiens RepID=RTN4_HUMAN	Q9NQC3	RTN4	0.71	0.7	[]	3	2	0	2	5	0
Scaffold attachment factor B1 n=1 Tax=Homo sapiens RepID=SAFB1_HUMAN	Q15424	SAFB	0.72	1.3	[]	9	2	25	10	12	6
Probable ATP-dependent RNA helicase DDX23 n=5 Tax=Hominidae RepID=DDX23_HUMAN	Q9BUQ8	DDX23	0.72	1.2	[]	6	10	20	5	9	16
Serrate RNA effector molecule homolog n=3 Tax=Homo sapiens RepID=SRRT_HUMAN	Q9BXP5	SRRT	0.72	1.2	[]	3	11	22	6	15	8
Microtubule-actin cross-linking factor 1, isoforms 1/2/3/5 n=1 Tax=Homo sapiens RepID=MACF1_HUMAN	Q9UPN3	MACF1	0.72	0.7	[]	10	12	0	10	20	0
Exosome component 10 n=1 Tax=Homo sapiens RepID=EXOSX_HUMAN	Q01780	EXOSC10	0.72	1.2	[]	12	6	12	2	15	8
Chromobox protein homolog 1 n=26 Tax=Eutheria RepID=CBX1_HUMAN	P83916	CBX1	0.72	0.6	[]	0	0	18	2	4	22
Ribosome biogenesis regulatory protein homolog n=1 Tax=Homo sapiens RepID=RRS1_HUMAN	Q15050	RRS1	0.72	1.2	[]	5	4	14	6	9	4
DNA replication licensing factor MCM7 n=4 Tax=Homo sapiens RepID=MCM7_HUMAN	P33993	MCM7	0.72	0.7	[]	2	1	13	1	5	17
U4/U6 small nuclear ribonucleoprotein Prp31 n=9 Tax=Simiiformes RepID=PRP31_HUMAN	Q8WWY3	PRPF31	0.72	1.2	[]	6	3	8	2	9	3
SWI/SNF-related matrix-associated actin-dependent regulator of chromatin subfamily E member 1 n=9 Tax=Catarrhini RepID=SMCE1_HUMAN	Q969G3	SMARCE1	0.72	1.2	[]	7	5	8	1	7	9
40S ribosomal protein S27 n=27 Tax=Euteleostomi RepID=RS27_HUMAN	P42677	RPS27	0.72	1.4	[]	2	1	11	1	3	6
Actin-related protein 2/3 complex subunit 1B n=2 Tax=Homo sapiens RepID=ARC1B_HUMAN	O15143	ARPC1B	0.72	1.1	[]	2	4	4	3	2	4
PHD finger protein 14 n=2 Tax=Homininae RepID=PHF14_HUMAN	O94880	PHF14	0.72	1.5	[]	0	2	7	0	1	5
Leucine zipper protein 1 n=3 Tax=Homo sapiens RepID=LUZP1_HUMAN	Q86V48	LUZP1	0.72	1.7	[]	5	0	0	1	2	0
Survival of motor neuron-related-splicing factor 30 n=1 Tax=Homo sapiens RepID=SPF30_HUMAN	O75940	SMNDC1	0.72	0.8	[]	2	0	4	0	4	4
Transcriptional repressor CTCF n=4 Tax=Hominidae RepID=CTCF_HUMAN	P49711	CTCF	0.72	1.7	[]	0	0	5	0	2	1
Prostaglandin E synthase n=2 Tax=Homo sapiens RepID=PTGES_HUMAN	O14684	PTGES	0.72	1.5	[]	2	0	4	0	4	0
E3 SUMO-protein ligase NSE2 n=9 Tax=Hominidae RepID=NSE2_HUMAN	Q96MF7	NSMCE2	0.72	1.7	[]	0	0	5	0	1	2
Protein arginine N-methyltransferase 1 n=11 Tax=Boreoeutheria RepID=ANM1_HUMAN	Q99873	PRMT1	0.72	1.7	[]	0	0	5	2	0	1
DNA-dependent protein kinase catalytic subunit n=1 Tax=Homo sapiens RepID=PRKDC_HUMAN	P78527	PRKDC	0.73	0.9	[]	96	121	230	163	145	186
Chromodomain-helicase-DNA-binding protein 4 n=2 Tax=Homininae RepID=CHD4_HUMAN	Q14839	CHD4	0.73	1.5	[]	12	7	102	11	11	60
Bcl-2-associated transcription factor 1 n=3 Tax=Homininae RepID=BCLF1_HUMAN	Q9NYF8	BCLAF1	0.73	0.8	[]	14	2	26	18	13	19
Pinin n=3 Tax=Homo sapiens RepID=PININ_HUMAN	Q9H307	PNN	0.73	1.2	[]	16	6	23	2	16	19
Pumilio domain-containing protein KIAA0020 n=2 Tax=Homo sapiens RepID=K0020_HUMAN	Q15397	PUM3	0.73	0.9	[]	6	9	2	3	9	8
Ribosome-recycling factor, mitochondrial n=4 Tax=Homo sapiens RepID=RRFM_HUMAN	Q96E11	MRRF	0.73	1.1	[]	6	7	3	6	6	2
Eukaryotic translation initiation factor 5B n=2 Tax=Homo sapiens RepID=IF2P_HUMAN	O60841	EIF5B	0.73	1.7	[]	0	0	10	0	1	5
Plectin n=1 Tax=Homo sapiens RepID=PLEC_HUMAN	Q15149	PLEC	0.74	0.9	[]	1364	1133	470	1475	1407	522
Zinc finger CCCH domain-containing protein 14 n=4 Tax=Homo sapiens RepID=ZC3HE_HUMAN	Q6PJT7	ZC3H14	0.74	0.9	[]	14	14	11	9	18	15
Sister chromatid cohesion protein PDS5 homolog B n=7 Tax=Hominoidea RepID=PDS5B_HUMAN	Q9NTI5	PDS5B	0.74	0.8	[]	4	2	23	9	6	23
Protein AHNAK2 n=3 Tax=Homo sapiens RepID=AHNK2_HUMAN	Q8IVF2	AHNAK2	0.74	1.4	[]	17	5	1	2	14	0
Plasminogen activator inhibitor 1 RNA-binding protein n=4 Tax=Catarrhini RepID=PAIRB_HUMAN	Q8NC51	SERBP1	0.74	0.8	[]	2	7	15	8	4	18
Protein FAM83H n=2 Tax=Homo sapiens RepID=FA83H_HUMAN	Q6ZRV2	FAM83H	0.74	0.6	[]	6	4	6	0	0	25
Guanine nucleotide-binding protein G(I)/G(S)/G(T) subunit beta-2 n=22 Tax=Eutheria RepID=GBB2_HUMAN	P62879	GNB2	0.74	0.8	[]	6	0	2	2	4	4
RRP15-like protein n=1 Tax=Homo sapiens RepID=RRP15_HUMAN	Q9Y3B9	RRP15	0.74	1.5	[]	0	1	8	0	2	4
40S ribosomal protein S12 n=29 Tax=Mammalia RepID=RS12_HUMAN	P25398	RPS12	0.74	1.4	[]	2	1	4	0	0	5
Myb-binding protein 1A n=1 Tax=Homo sapiens RepID=MBB1A_HUMAN	Q9BQG0	MYBBP1A	0.75	1.1	[]	24	67	62	56	43	39
RNA-binding protein Raly n=1 Tax=Homo sapiens RepID=RALY_HUMAN	Q9UKM9	RALY	0.75	1.1	[]	31	15	27	17	32	17
Serine/threonine-protein phosphatase PP1-alpha catalytic subunit n=18 Tax=Boreoeutheria RepID=PP1A_HUMAN	P62136	PPP1CA	0.75	1.2	[]	10	4	28	5	15	14
14-3-3 protein zeta/delta n=57 Tax=Amniota RepID=1433Z_HUMAN	P63104	YWHAZ	0.75	0.7	[]	2	0	16	0	4	23
Leucine-rich PPR motif-containing protein, mitochondrial n=2 Tax=Homo sapiens RepID=LPPRC_HUMAN	P42704	LRPPRC	0.75	1.6	[]	1	0	26	1	0	16
Histone deacetylase complex subunit SAP18 n=11 Tax=Simiiformes RepID=SAP18_HUMAN	O00422	SAP18	0.75	1.2	[]	6	1	13	8	6	2
14-3-3 protein gamma n=28 Tax=Amniota RepID=1433G_HUMAN	P61981	YWHAG	0.75	0.7	[]	2	1	9	1	2	14
Protein AATF n=1 Tax=Homo sapiens RepID=AATF_HUMAN	Q9NY61	AATF	0.75	1.2	[]	7	8	4	8	8	0
Protein syndesmos n=4 Tax=Hominidae RepID=SDOS_HUMAN	Q9BRJ7	NUDT16L1	0.75	1.7	[]	0	0	5	0	0	3
ATP-dependent zinc metalloprotease YME1L1 n=2 Tax=Homininae RepID=YMEL1_HUMAN	Q96TA2	YME1L1	0.75	0.6	[]	0	0	3	0	0	5
Signal recognition particle subunit SRP72 n=5 Tax=Homininae RepID=SRP72_HUMAN	O76094	SRP72	0.75	0.6	[]	0	0	3	0	0	5
Heterogeneous nuclear ribonucleoprotein M n=7 Tax=Catarrhini RepID=HNRPM_HUMAN	P52272	HNRNPM	0.76	0.9	[]	82	115	121	91	90	164
40S ribosomal protein S3 n=13 Tax=Boreoeutheria RepID=RS3_HUMAN	P23396	RPS3	0.76	1.2	[]	25	11	47	11	27	33
Peroxisomal multifunctional enzyme type 2 n=1 Tax=Homo sapiens RepID=DHB4_HUMAN	P51659	HSD17B4	0.76	0.8	[]	7	11	35	8	16	42
Desmoglein-2 n=1 Tax=Homo sapiens RepID=DSG2_HUMAN	Q14126	DSG2	0.76	0.8	[]	15	21	8	26	23	3
Nucleolar complex protein 2 homolog n=1 Tax=Homo sapiens RepID=NOC2L_HUMAN	Q9Y3T9	NOC2L	0.76	1.2	[]	3	6	19	7	6	10
RNA-binding protein 10 n=4 Tax=Homininae RepID=RBM10_HUMAN	P98175	RBM10	0.76	0.8	[]	3	8	8	4	4	15
Polyadenylate-binding protein 2 n=9 Tax=Boreoeutheria RepID=PABP2_HUMAN	Q86U42	PABPN1	0.76	1.1	[]	3	6	7	3	3	8
KRR1 small subunit processome component homolog n=1 Tax=Homo sapiens RepID=KRR1_HUMAN	Q13601	KRR1	0.76	1.3	[]	2	0	6	3	3	0
Annexin A6 n=5 Tax=Homo sapiens RepID=ANXA6_HUMAN	P08133	ANXA6	0.76	0.6	[]	0	0	8	0	0	13
NADH dehydrogenase (Ubiquinone) flavoprotein 2, 24kDa n=3 Tax=Eukaryota RepID=Q6IPW4_HUMAN	Q6IPW4	NDUFV2	0.76	1.5	[]	0	0	9	2	3	1
Guanine nucleotide-binding protein-like 3-like protein n=2 Tax=Homo sapiens RepID=GNL3L_HUMAN	Q9NVN8	GNL3L	0.76	0.7	[]	1	1	2	0	6	0
DNA-directed RNA polymerases I and III subunit RPAC1 n=5 Tax=Homininae RepID=RPAC1_HUMAN	O15160	POLR1C	0.76	0.8	[]	3	0	3	6	2	0
U1 small nuclear ribonucleoprotein C n=15 Tax=Eutheria RepID=RU1C_HUMAN	P09234	SNRPC	0.76	1.5	[]	0	0	9	2	2	2
Metaxin-2 n=2 Tax=Homininae RepID=MTX2_HUMAN	O75431	MTX2	0.76	1.5	[]	0	0	6	2	1	1
Integrin beta-4 n=3 Tax=Homo sapiens RepID=ITB4_HUMAN	P16144	ITGB4	0.77	1.3	[]	105	41	0	59	53	0
Serine/arginine-rich splicing factor 1 n=23 Tax=Eutheria RepID=SRSF1_HUMAN	Q07955	SRSF1	0.77	0.9	[]	27	26	63	25	60	46
Poly(rC)-binding protein 1 n=23 Tax=Boreoeutheria RepID=PCBP1_HUMAN	Q15365	PCBP1	0.77	0.9	[]	17	17	23	13	26	22
Nuclear pore complex protein Nup153 n=1 Tax=Homo sapiens RepID=NU153_HUMAN	P49790	NUP153	0.77	1.2	[]	7	7	33	5	20	13
Cytoplasmic dynein 1 heavy chain 1 n=4 Tax=Hominoidea RepID=DYHC1_HUMAN	Q14204	DYNC1H1	0.77	0.8	[]	4	2	24	2	12	25
60S ribosomal protein L8 n=28 Tax=Boreoeutheria RepID=RL8_HUMAN	P62917	RPL8	0.77	1.2	[]	3	5	17	1	8	11
Tumor suppressor p53-binding protein 1 n=4 Tax=Homo sapiens RepID=TP53B_HUMAN	Q12888	TP53BP1	0.77	1.2	[]	5	1	15	7	6	4
60S ribosomal protein L17 n=28 Tax=Amniota RepID=RL17_HUMAN	P18621	RPL17	0.77	1.2	[]	5	0	10	1	5	6
Ras-related protein Rab-8A n=15 Tax=Boreoeutheria RepID=RAB8A_HUMAN	P61006	RAB8A	0.77	1.5	[]	0	0	19	4	3	6
14-3-3 protein eta n=8 Tax=Simiiformes RepID=1433F_HUMAN	Q04917	YWHAH	0.77	0.6	[]	0	0	5	0	0	8
Pre-mRNA-splicing factor SPF27 n=14 Tax=Euarchontoglires RepID=SPF27_HUMAN	O75934	BCAS2	0.77	1.2	[]	3	1	7	3	5	1
WD repeat-containing protein 3 n=3 Tax=Homo sapiens RepID=WDR3_HUMAN	Q9UNX4	WDR3	0.77	1.3	[]	1	1	10	2	2	5
Elongation factor 1-beta n=4 Tax=Homininae RepID=EF1B_HUMAN	P24534	EEF1B2	0.77	1.4	[]	2	0	9	0	2	6
DnaJ homolog subfamily C member 9 n=2 Tax=Homo sapiens RepID=DNJC9_HUMAN	Q8WXX5	DNAJC9	0.77	1.6	[]	0	0	8	0	0	5
40S ribosomal protein S17-like n=8 Tax=Simiiformes RepID=RS17L_HUMAN	P0CW22	RPS17	0.77	1.5	[]	0	0	9	0	3	3
E3 ubiquitin-protein ligase TRIM33 n=1 Tax=Homo sapiens RepID=TRI33_HUMAN	Q9UPN9	TRIM33	0.77	1.6	[]	0	0	8	0	0	5
Grainyhead-like protein 2 homolog n=3 Tax=Homininae RepID=GRHL2_HUMAN	Q6ISB3	GRHL2	0.77	1.6	[]	0	0	8	0	0	5
Developmentally-regulated GTP-binding protein 1 n=25 Tax=Boreoeutheria RepID=DRG1_HUMAN	Q9Y295	DRG1	0.77	0.7	[]	2	0	2	0	0	6
High mobility group protein 20A n=8 Tax=Simiiformes RepID=HM20A_HUMAN	Q9NP66	HMG20A	0.77	0.8	[]	1	2	0	1	3	0
SMARCA4 isoform 2 n=2 Tax=Catarrhini RepID=Q9HBD4_HUMAN	Q9HBD4	SMARCA4	0.78	1.2	[]	14	5	39	10	7	30
60S ribosomal protein L13a n=6 Tax=Boreoeutheria RepID=RL13A_HUMAN	P40429	RPL13A	0.78	1.3	[]	9	0	25	4	9	14
Tyrosine-protein kinase BAZ1B n=1 Tax=Homo sapiens RepID=BAZ1B_HUMAN	Q9UIG0	BAZ1B	0.78	1.4	[]	4	0	30	0	4	20
2,4-dienoyl-CoA reductase, mitochondrial n=6 Tax=Homininae RepID=DECR_HUMAN	Q16698	DECR1	0.78	0.9	[]	8	5	8	8	11	4
Microtubule-associated protein 4 n=2 Tax=Homo sapiens RepID=MAP4_HUMAN	P27816	MAP4	0.78	0.9	[]	5	3	8	3	6	9
Eukaryotic translation initiation factor 3 subunit A n=2 Tax=Homo sapiens RepID=EIF3A_HUMAN	Q14152	EIF3A	0.78	1.2	[]	0	7	5	3	5	2
UAP56-interacting factor n=6 Tax=Homininae RepID=UIF_HUMAN	Q96QD9	FYTTD1	0.78	1.2	[]	5	3	3	0	7	2
Transformation/transcription domain-associated protein n=1 Tax=Homo sapiens RepID=TRRAP_HUMAN	Q9Y4A5	TRRAP	0.78	1.6	[]	0	0	14	0	0	9
Protein transport protein Sec24C n=3 Tax=Homo sapiens RepID=SC24C_HUMAN	P53992	SEC24C	0.78	1.5	[]	0	0	12	0	2	6
Growth hormone-inducible transmembrane protein n=2 Tax=Homo sapiens RepID=GHITM_HUMAN	Q9H3K2	GHITM	0.78	0.8	[]	0	0	6	3	4	1
Exportin-1 n=9 Tax=Simiiformes RepID=XPO1_HUMAN	O14980	XPO1	0.78	0.7	[]	0	0	5	0	5	2
Nucleolar protein 58 n=1 Tax=Homo sapiens RepID=NOP58_HUMAN	Q9Y2X3	NOP58	0.79	1	[]	43	49	48	62	51	34
ATP-dependent RNA helicase DDX39A n=13 Tax=Catarrhini RepID=DX39A_HUMAN	O00148	DDX39A	0.79	1.1	[]	21	28	32	21	24	32
116 kDa U5 small nuclear ribonucleoprotein component n=5 Tax=Homininae RepID=U5S1_HUMAN	Q15029	EFTUD2	0.79	0.9	[]	10	22	36	16	21	40
ATP synthase subunit beta, mitochondrial n=3 Tax=Homo sapiens RepID=ATPB_HUMAN	P06576	ATP5F1B	0.79	1.2	[]	7	6	24	9	10	13
Proline-, glutamic acid- and leucine-rich protein 1 n=2 Tax=Homo sapiens RepID=PELP1_HUMAN	Q8IZL8	PELP1	0.79	1.1	[]	12	5	15	12	14	2
RNA-binding protein 4 n=8 Tax=Catarrhini RepID=RBM4_HUMAN	Q9BWF3	RBM4	0.79	1.3	[]	2	1	19	5	6	6
Mitochondrial import receptor subunit TOM40 homolog n=6 Tax=Boreoeutheria RepID=TOM40_HUMAN	O96008	TOMM40	0.79	0.7	[]	0	0	14	3	3	13
Vesicle-associated membrane protein-associated protein B/C n=10 Tax=Catarrhini RepID=VAPB_HUMAN	O95292	VAPB	0.79	1.2	[]	3	3	12	2	5	8
Lamin-B receptor n=2 Tax=Homo sapiens RepID=LBR_HUMAN	Q14739	LBR	0.79	1.1	[]	5	8	3	6	7	1
Methyl-CpG-binding domain protein 3 n=4 Tax=Homininae RepID=MBD3_HUMAN	O95983	MBD3	0.79	1.4	[]	2	0	9	0	1	7
OCIA domain-containing protein 1 n=17 Tax=Catarrhini RepID=OCAD1_HUMAN	Q9NX40	OCIAD1	0.79	1.2	[]	3	0	7	2	5	1
Nibrin n=3 Tax=Homo sapiens RepID=NBN_HUMAN	O60934	NBN	0.79	0.8	[]	0	5	1	2	0	6
DNA topoisomerase 1 n=3 Tax=Homininae RepID=TOP1_HUMAN	P11387	TOP1	0.8	0.9	[]	23	46	37	23	17	84
ATP-dependent RNA helicase DDX3X n=8 Tax=Boreoeutheria RepID=DDX3X_HUMAN	O00571	DDX3X	0.8	1.1	[]	31	19	23	23	17	29
ATP-dependent RNA helicase DDX18 n=4 Tax=Homo sapiens RepID=DDX18_HUMAN	Q9NVP1	DDX18	0.8	1.1	[]	10	9	20	10	7	18
60S ribosomal protein L18 n=7 Tax=Catarrhini RepID=RL18_HUMAN	Q07020	RPL18	0.8	1.2	[]	6	7	22	3	14	13
RNA-binding protein 25 n=3 Tax=Homininae RepID=RBM25_HUMAN	P49756	RBM25	0.8	1.2	[]	6	3	18	9	10	4
WD repeat-containing protein 36 n=2 Tax=Homo sapiens RepID=WDR36_HUMAN	Q8NI36	WDR36	0.8	1.1	[]	13	6	11	5	7	15
Cytochrome c oxidase subunit 4 isoform 1, mitochondrial n=6 Tax=Homininae RepID=COX41_HUMAN	P13073	COX4I1	0.8	1.3	[]	3	0	13	0	2	10
Flap endonuclease 1 n=8 Tax=Hominidae RepID=FEN1_HUMAN	P39748	FEN1	0.8	0.8	[]	3	1	9	3	2	11
Poly(A)-specific ribonuclease PARN n=3 Tax=Homo sapiens RepID=PARN_HUMAN	O95453	PARN	0.8	0.9	[]	2	3	5	2	5	4
Mitochondrial 2-oxoglutarate/malate carrier protein n=4 Tax=Homininae RepID=M2OM_HUMAN	Q02978	SLC25A11	0.8	1.5	[]	0	0	15	0	0	10
Long-chain-fatty-acid--CoA ligase 3 n=9 Tax=Homininae RepID=ACSL3_HUMAN	O95573	ACSL3	0.8	1.4	[]	10	0	1	2	6	0
Vasodilator-stimulated phosphoprotein n=2 Tax=Homo sapiens RepID=VASP_HUMAN	P50552	VASP	0.8	1.2	[]	0	6	4	1	6	1
Replication factor C subunit 4 n=7 Tax=Homo sapiens RepID=RFC4_HUMAN	P35249	RFC4	0.8	1.3	[]	6	1	2	0	1	6
Eukaryotic translation initiation factor 3 subunit I n=11 Tax=Eutheria RepID=EIF3I_HUMAN	Q13347	EIF3I	0.8	1.4	[]	0	0	7	2	0	3
Sororin n=3 Tax=Homo sapiens RepID=CDCA5_HUMAN	Q96FF9	CDCA5	0.8	1.4	[]	1	0	6	0	0	5
Protein transport protein Sec16A n=5 Tax=Homo sapiens RepID=SC16A_HUMAN	O15027	SEC16A	0.8	0.7	[]	0	0	2	0	0	3
Peptidyl-prolyl cis-trans isomerase E n=5 Tax=Homininae RepID=PPIE_HUMAN	Q9UNP9	PPIE	0.8	1.5	[]	0	0	3	0	0	2
Transcription elongation factor A protein 1 n=6 Tax=Catarrhini RepID=TCEA1_HUMAN	P23193	TCEA1	0.8	1.5	[]	0	0	3	0	0	2
Cytochrome c oxidase subunit 7A-related protein, mitochondrial n=5 Tax=Hominoidea RepID=COX7R_HUMAN	O14548	COX7A2L	0.8	1.5	[]	0	0	3	0	0	2
Regulator of nonsense transcripts 1 n=3 Tax=Catarrhini RepID=RENT1_HUMAN	Q92900	UPF1	0.8	1.5	[]	0	0	3	0	0	2
Alpha-(1,6)-fucosyltransferase n=8 Tax=Homininae RepID=FUT8_HUMAN	Q9BYC5	FUT8	0.8	0.7	[]	0	0	2	0	0	3
Transcription factor MafF n=2 Tax=Homo sapiens RepID=MAFF_HUMAN	Q9ULX9	MAFF	0.8	1.5	[]	0	3	0	2	0	0
Junction plakoglobin n=4 Tax=Hominidae RepID=PLAK_HUMAN	P14923	JUP	0.81	1.1	[]	35	20	17	25	34	5
Cell cycle and apoptosis regulator protein 2 n=4 Tax=Homo sapiens RepID=CCAR2_HUMAN	Q8N163	CCAR2	0.81	0.9	[]	9	15	13	7	19	14
Serum albumin n=1 Tax=Bos taurus RepID=ALBU_BOVIN	P02769	ALB	0.81	0.8	[]	20	0	4	13	1	16
Nesprin-2 n=3 Tax=Homo sapiens RepID=SYNE2_HUMAN	Q8WXH0	SYNE2	0.81	0.8	[]	2	2	14	2	6	14
Ribosomal protein L19 n=1 Tax=Homo sapiens RepID=J3QR09_HUMAN	J3QR09	RPL19	0.81	0.8	[]	3	0	16	3	5	16
Drebrin n=1 Tax=Homo sapiens RepID=DREB_HUMAN	Q16643	DBN1	0.81	1.1	[]	8	2	10	5	8	5
Double-strand-break repair protein rad21 homolog n=7 Tax=Homininae RepID=RAD21_HUMAN	O60216	RAD21	0.81	0.9	[]	3	2	12	6	3	11
Protein polybromo-1 n=3 Tax=Homo sapiens RepID=PB1_HUMAN	Q86U86	PBRM1	0.81	1.4	[]	0	0	15	1	5	5
Pogo transposable element with ZNF domain n=2 Tax=Homininae RepID=POGZ_HUMAN	Q7Z3K3	POGZ	0.81	1.4	[]	0	0	18	2	1	10
60S ribosomal protein L35a n=17 Tax=Boreoeutheria RepID=RL35A_HUMAN	P18077	RPL35A	0.81	0.8	[]	2	1	6	2	1	8
Cohesin subunit SA-2 n=5 Tax=Simiiformes RepID=STAG2_HUMAN	Q8N3U4	STAG2	0.81	0.8	[]	0	2	8	4	6	2
NADH-cytochrome b5 reductase 1 n=4 Tax=Homininae RepID=NB5R1_HUMAN	Q9UHQ9	CYB5R1	0.81	1.4	[]	0	0	11	0	3	5
Afadin n=1 Tax=Homo sapiens RepID=AFAD_HUMAN	P55196	AFDN	0.81	1.4	[]	0	0	7	4	1	0
60S ribosomal protein L28 n=2 Tax=Catarrhini RepID=RL28_HUMAN	P46779	RPL28	0.81	1.3	[]	1	0	8	2	3	2
Kinesin-like protein KIFC1 n=2 Tax=Homo sapiens RepID=KIFC1_HUMAN	Q9BW19	KIFC1	0.81	1.3	[]	3	0	1	0	0	3
Structural maintenance of chromosomes protein 1A n=5 Tax=Simiiformes RepID=SMC1A_HUMAN	Q14683	SMC1A	0.82	1.1	[]	21	20	77	22	35	46
pre-rRNA processing protein FTSJ3 n=3 Tax=Homo sapiens RepID=SPB1_HUMAN	Q8IY81	FTSJ3	0.82	0.9	[]	11	12	24	16	6	31
Pescadillo homolog n=3 Tax=Homo sapiens RepID=PESC_HUMAN	O00541	PES1	0.82	1.2	[]	5	3	23	3	3	19
SNW domain-containing protein 1 n=7 Tax=Simiiformes RepID=SNW1_HUMAN	Q13573	SNW1	0.82	0.9	[]	6	8	6	10	2	10
Serine/threonine-protein phosphatase PGAM5, mitochondrial n=4 Tax=Homininae RepID=PGAM5_HUMAN	Q96HS1	PGAM5	0.82	1.3	[]	2	1	29	5	0	19
Nuclear cap-binding protein subunit 1 n=6 Tax=Catarrhini RepID=NCBP1_HUMAN	Q09161	NCBP1	0.82	1.4	[]	0	0	15	0	4	7
Polyglutamine-binding protein 1 n=6 Tax=Homininae RepID=PQBP1_HUMAN	O60828	PQBP1	0.82	1.2	[]	0	2	8	1	5	2
Histone H1.2 n=2 Tax=Homininae RepID=H12_HUMAN	P16403	H1-2	0.83	1.1	[]	110	134	102	156	111	59
Histone H1.4 n=3 Tax=Homininae RepID=H14_HUMAN	P10412	H1-4	0.83	1.1	[]	105	134	99	157	105	55
Core histone macro-H2A.1 n=12 Tax=Boreoeutheria RepID=H2AY_HUMAN	O75367	MACROH2A1	0.83	0.9	[]	72	60	29	77	65	32
Structural maintenance of chromosomes 3 n=1 Tax=Homo sapiens RepID=Q86VX4_HUMAN	Q86VX4	SMC3	0.83	0.9	[]	14	19	36	13	24	39
Heterogeneous nuclear ribonucleoprotein A/B n=1 Tax=Homo sapiens RepID=ROAA_HUMAN	Q99729	HNRNPAB	0.83	1.1	[]	27	30	26	18	24	37
Heterogeneous nuclear ribonucleoprotein F n=8 Tax=Catarrhini RepID=HNRPF_HUMAN	P52597	HNRNPF	0.83	0.9	[]	14	25	29	17	20	36
Voltage-dependent anion-selective channel protein 2 n=4 Tax=Homininae RepID=VDAC2_HUMAN	P45880	VDAC2	0.83	0.9	[]	9	10	36	18	10	35
Sideroflexin-1 n=4 Tax=Hominoidea RepID=SFXN1_HUMAN	Q9H9B4	SFXN1	0.83	1.2	[]	5	0	28	6	12	9
Periodic tryptophan protein 2 homolog n=1 Tax=Homo sapiens RepID=PWP2_HUMAN	Q15269	PWP2	0.83	0.9	[]	5	5	6	6	8	3
RNA-binding protein 34 n=1 Tax=Homo sapiens RepID=RBM34_HUMAN	P42696	RBM34	0.83	1.2	[]	10	3	2	4	7	2
Methyl-CpG-binding domain protein 2 n=3 Tax=Boreoeutheria RepID=MBD2_HUMAN	Q9UBB5	MBD2	0.83	1.2	[]	5	1	4	0	8	0
Pre-mRNA-splicing factor RBM22 n=19 Tax=Eutheria RepID=RBM22_HUMAN	Q9NW64	RBM22	0.83	0.9	[]	6	3	3	2	10	2
Cleavage and polyadenylation specificity factor subunit 3 n=2 Tax=Homo sapiens RepID=CPSF3_HUMAN	Q9UKF6	CPSF3	0.83	1.1	[]	2	2	4	1	5	1
Unconventional myosin-Vc n=1 Tax=Homo sapiens RepID=MYO5C_HUMAN	Q9NQX4	MYO5C	0.83	1.4	[]	0	0	7	0	0	5
DDB1- and CUL4-associated factor 13 n=3 Tax=Homo sapiens RepID=DCA13_HUMAN	Q9NV06	DCAF13	0.83	1.3	[]	0	0	4	0	2	1
General transcription factor 3C polypeptide 4 n=1 Tax=Homo sapiens RepID=TF3C4_HUMAN	Q9UKN8	GTF3C4	0.83	1.3	[]	1	0	7	0	0	6
RNA polymerase II-associated factor 1 homolog n=2 Tax=Homo sapiens RepID=PAF1_HUMAN	Q8N7H5	PAF1	0.83	1.3	[]	0	0	4	0	1	2
Coatomer subunit alpha n=1 Tax=Homo sapiens RepID=COPA_HUMAN	P53621	COPA	0.83	1.4	[]	0	0	7	0	0	5
Transcription intermediary factor 1-alpha n=5 Tax=Homininae RepID=TIF1A_HUMAN	O15164	TRIM24	0.83	1.4	[]	0	0	7	0	0	5
Required for meiotic nuclear division protein 1 homolog n=3 Tax=Homo sapiens RepID=RMND1_HUMAN	Q9NWS8	RMND1	0.83	1.4	[]	0	0	7	0	0	5
Annexin A1 n=4 Tax=Homininae RepID=ANXA1_HUMAN	P04083	ANXA1	0.83	1.3	[]	4	0	0	2	1	0
Lamina-associated polypeptide 2, isoform alpha n=1 Tax=Homo sapiens RepID=LAP2A_HUMAN	P42166	TMPO	0.84	1.1	[]	36	31	65	29	35	59
Transcription intermediary factor 1-beta n=3 Tax=Homininae RepID=TIF1B_HUMAN	Q13263	TRIM28	0.84	1.1	[]	17	23	58	16	25	47
60S ribosomal protein L27 n=34 Tax=Amniota RepID=RL27_HUMAN	P61353	RPL27	0.84	1.3	[]	2	0	12	0	2	9
Serine/threonine-protein phosphatase 1 regulatory subunit 10 n=2 Tax=Homo sapiens RepID=PP1RA_HUMAN	Q96QC0	PPP1R10	0.84	1.2	[]	0	2	5	1	2	3
Vesicle-trafficking protein SEC22b n=1 Tax=Homo sapiens RepID=SC22B_HUMAN	O75396	SEC22B	0.84	0.8	[]	0	0	7	0	2	7
S-phase kinase-associated protein 1 n=71 Tax=Tetrapoda RepID=SKP1_HUMAN	P63208	SKP1	0.84	1.3	[]	0	0	8	0	1	5
Interleukin enhancer-binding factor 2 n=10 Tax=Boreoeutheria RepID=ILF2_HUMAN	Q12905	ILF2	0.85	0.9	[]	38	43	32	60	39	21
Host cell factor 1 n=1 Tax=Homo sapiens RepID=HCFC1_HUMAN	P51610	HCFC1	0.85	1.1	[]	13	8	43	7	17	32
Epididymis luminal protein 215 n=1 Tax=Homo sapiens RepID=Q6PUJ7_HUMAN	Q6PUJ7	HEL-215	0.85	0.9	[]	16	9	30	30	20	10
Epididymis secretory sperm binding protein Li 124m n=1 Tax=Homo sapiens RepID=V9HW84_HUMAN	V9HW84	HEL-S-124m	0.85	0.8	[]	2	13	29	4	7	42
Histone deacetylase 1 n=3 Tax=Hominidae RepID=HDAC1_HUMAN	Q13547	HDAC1	0.85	1.1	[]	2	4	17	4	8	8
B-cell receptor-associated protein 31 n=2 Tax=Homo sapiens RepID=BAP31_HUMAN	P51572	BCAP31	0.85	1.2	[]	2	0	20	4	5	9
Stomatin-like protein 2, mitochondrial n=4 Tax=Hominidae RepID=STML2_HUMAN	Q9UJZ1	STOML2	0.85	1.2	[]	0	2	10	1	3	6
Cytoplasmic dynein 1 intermediate chain 2 n=6 Tax=Catarrhini RepID=DC1I2_HUMAN	Q13409	DYNC1I2	0.85	0.9	[]	2	0	4	0	3	4
Caldesmon n=3 Tax=Homo sapiens RepID=CALD1_HUMAN	Q05682	CALD1	0.85	1.3	[]	0	4	0	0	3	0
Serine/threonine-protein phosphatase 2A catalytic subunit alpha isoform n=26 Tax=Theria RepID=PP2AA_HUMAN	P67775	PPP2CA	0.85	0.8	[]	0	0	3	0	0	4
PDZ domain-containing protein GIPC1 n=3 Tax=Homo sapiens RepID=GIPC1_HUMAN	O14908	GIPC1	0.85	1.3	[]	0	0	4	0	0	3
Interferon-inducible double-stranded RNA-dependent protein kinase activator A n=9 Tax=Catarrhini RepID=PRKRA_HUMAN	O75569	PRKRA	0.85	0.8	[]	0	0	3	0	0	4
ADP/ATP translocase 3 n=8 Tax=Catarrhini RepID=ADT3_HUMAN	P12236	SLC25A6	0.86	1.1	[]	12	5	44	17	13	24
Myosin-14 n=1 Tax=Homo sapiens RepID=MYH14_HUMAN	Q7Z406	MYH14	0.86	0.9	[]	8	4	6	0	9	11
Catenin delta-1 n=5 Tax=Homininae RepID=CTND1_HUMAN	O60716	CTNND1	0.86	1.2	[]	8	0	7	4	9	0
Guanine nucleotide-binding protein G(s) subunit alpha isoforms XLas n=1 Tax=Homo sapiens RepID=GNAS1_HUMAN	Q5JWF2	GNAS	0.86	0.9	[]	3	4	8	0	6	11
Nipped-B-like protein n=3 Tax=Homo sapiens RepID=NIPBL_HUMAN	Q6KC79	NIPBL	0.86	1.2	[]	1	0	11	2	4	4
40S ribosomal protein S15a n=38 Tax=Theria RepID=RS15A_HUMAN	P62244	RPS15A	0.86	0.8	[]	1	0	6	0	0	9
E3 ubiquitin-protein ligase BRE1B n=5 Tax=Homo sapiens RepID=BRE1B_HUMAN	O75150	RNF40	0.86	1.2	[]	0	0	5	0	2	2
Heat shock cognate 71 kDa protein n=44 Tax=Tetrapoda RepID=HSP7C_HUMAN	P11142	HSPA8	0.87	1.1	[]	49	83	96	41	35	134
Spliceosome RNA helicase DDX39B n=23 Tax=Amniota RepID=DX39B_HUMAN	Q13838	DDX39B	0.87	1	[]	29	42	37	36	36	34
TAR DNA-binding protein 43 n=6 Tax=Hominidae RepID=TADBP_HUMAN	Q13148	TARDBP	0.87	1	[]	11	9	10	7	13	11
Zinc finger CCCH domain-containing protein 18 n=1 Tax=Homo sapiens RepID=ZCH18_HUMAN	Q86VM9	ZC3H18	0.87	0.8	[]	0	2	9	1	2	10
Nucleolar GTP-binding protein 2 n=2 Tax=Homo sapiens RepID=NOG2_HUMAN	Q13823	GNL2	0.87	1.1	[]	4	1	6	2	2	6
Bystin n=2 Tax=Homininae RepID=BYST_HUMAN	Q13895	BYSL	0.87	0.8	[]	4	1	0	1	0	5
Nuclear envelope pore membrane protein POM 121 n=2 Tax=Homo sapiens RepID=P121A_HUMAN	Q96HA1	POM121	0.87	1.2	[]	2	0	5	0	2	4
Chromosome alignment-maintaining phosphoprotein 1 n=2 Tax=Homo sapiens RepID=CHAP1_HUMAN	Q96JM3	CHAMP1	0.87	0.8	[]	1	0	3	0	0	5
ER membrane protein complex subunit 3 n=17 Tax=Eutheria RepID=EMC3_HUMAN	Q9P0I2	EMC3	0.87	0.8	[]	1	0	3	0	0	5
Keratin, type II cytoskeletal 1 n=1 Tax=Homo sapiens RepID=K2C1_HUMAN	P04264	KRT1	0.88	0.9	[]	226	139	82	169	99	204
Histone H1.3 n=1 Tax=Homo sapiens RepID=H13_HUMAN	P16402	H1-3	0.88	1	[]	95	130	94	154	99	51
Heterogeneous nuclear ribonucleoprotein A1 n=4 Tax=Catarrhini RepID=ROA1_HUMAN	P09651	HNRNPA1	0.88	1	[]	91	78	105	66	101	115
Histone H1.1 n=1 Tax=Homo sapiens RepID=H11_HUMAN	Q02539	H1-1	0.88	1.1	[]	57	57	0	44	58	0
Transformer-2 protein homolog beta n=23 Tax=Boreoeutheria RepID=TRA2B_HUMAN	P62995	TRA2B	0.88	1.1	[]	22	13	25	29	12	16
Keratin, type II cytoskeletal 80 n=1 Tax=Homo sapiens RepID=K2C80_HUMAN	Q6KB66	KRT80	0.88	0.8	[]	10	7	21	0	0	46
Eukaryotic initiation factor 4A-I n=22 Tax=Boreoeutheria RepID=IF4A1_HUMAN	P60842	EIF4A1	0.88	0.9	[]	7	9	20	5	8	27
Kinectin n=3 Tax=Homo sapiens RepID=KTN1_HUMAN	Q86UP2	KTN1	0.88	1.2	[]	1	0	35	3	6	21
Transducin beta-like protein 3 n=2 Tax=Homo sapiens RepID=TBL3_HUMAN	Q12788	TBL3	0.88	1	[]	8	5	12	9	9	8
Zinc finger transcription factor Trps1 n=2 Tax=Homo sapiens RepID=TRPS1_HUMAN	Q9UHF7	TRPS1	0.88	1.2	[]	0	0	20	0	0	16
WD repeat-containing protein 43 n=1 Tax=Homo sapiens RepID=WDR43_HUMAN	Q15061	WDR43	0.88	1	[]	5	11	6	6	9	6
Actin-related protein 3 n=15 Tax=Boreoeutheria RepID=ARP3_HUMAN	P61158	ACTR3	0.88	1.1	[]	6	6	5	2	9	5
Activated RNA polymerase II transcriptional coactivator p15 n=17 Tax=Boreoeutheria RepID=TCP4_HUMAN	P53999	SUB1	0.88	1.2	[]	0	0	11	2	0	7
Cleavage and polyadenylation specificity factor subunit 2 n=4 Tax=Homininae RepID=CPSF2_HUMAN	Q9P2I0	CPSF2	0.88	0.9	[]	1	1	6	1	3	5
28S ribosomal protein S22, mitochondrial n=1 Tax=Homo sapiens RepID=RT22_HUMAN	P82650	MRPS22	0.88	1.2	[]	0	0	5	0	0	4
40S ribosomal protein S15 n=19 Tax=Amniota RepID=RS15_HUMAN	P62841	RPS15	0.88	1.2	[]	0	0	5	0	0	4
HEAT repeat containing 1 n=2 Tax=Homo sapiens RepID=B2RWN5_HUMAN	B2RWN5	HEATR1	0.89	1.1	[]	6	10	28	13	17	11
Histone H1x n=1 Tax=Homo sapiens RepID=H1X_HUMAN	Q92522	H1-10	0.89	0.9	[]	11	25	11	14	26	10
ATP synthase subunit alpha, mitochondrial n=7 Tax=Homininae RepID=ATPA_HUMAN	P25705	ATP5F1A	0.89	0.9	[]	5	3	22	5	11	17
Dolichyl-diphosphooligosaccharide--protein glycosyltransferase 48 kDa subunit n=1 Tax=Homo sapiens RepID=OST48_HUMAN	P39656	DDOST	0.89	0.9	[]	4	4	10	6	5	8
U3 small nucleolar RNA-interacting protein 2 n=1 Tax=Homo sapiens RepID=U3IP2_HUMAN	O43818	RRP9	0.89	1.1	[]	5	2	5	4	7	0
40S ribosomal protein S25 n=21 Tax=Amniota RepID=RS25_HUMAN	P62851	RPS25	0.89	0.9	[]	6	4	2	1	4	8
Fatty aldehyde dehydrogenase n=2 Tax=Homo sapiens RepID=AL3A2_HUMAN	P51648	ALDH3A2	0.89	0.9	[]	6	1	1	6	2	1
Ribosome biogenesis protein WDR12 n=3 Tax=Homininae RepID=WDR12_HUMAN	Q9GZL7	WDR12	0.89	0.9	[]	3	0	5	0	3	6
Cullin-associated NEDD8-dissociated protein 1 n=16 Tax=Boreoeutheria RepID=CAND1_HUMAN	Q86VP6	CAND1	0.89	1.2	[]	0	1	10	0	0	9
Keratin, type II cytoskeletal 5 n=2 Tax=Homo sapiens RepID=K2C5_HUMAN	P13647	KRT5	0.9	0.9	[]	327	230	39	313	279	53
Heterogeneous nuclear ribonucleoprotein A0 n=2 Tax=Hominidae RepID=ROA0_HUMAN	Q13151	HNRNPA0	0.9	1	[]	30	11	30	21	33	20
U4/U6 small nuclear ribonucleoprotein Prp3 n=18 Tax=Boreoeutheria RepID=PRPF3_HUMAN	O43395	PRPF3	0.9	1.1	[]	4	3	16	3	12	6
Nucleosome-remodeling factor subunit BPTF n=1 Tax=Homo sapiens RepID=BPTF_HUMAN	Q12830	BPTF	0.9	0.8	[]	1	1	20	0	3	23
SAFB-like transcription modulator n=6 Tax=Homininae RepID=SLTM_HUMAN	Q9NWH9	SLTM	0.9	1.1	[]	8	5	4	7	8	1
DNA replication licensing factor MCM6 n=3 Tax=Homininae RepID=MCM6_HUMAN	Q14566	MCM6	0.9	1.2	[]	0	2	17	0	1	15
Ras-related protein Rab-5C n=11 Tax=Catarrhini RepID=RAB5C_HUMAN	P51148	RAB5C	0.9	0.9	[]	4	3	7	4	9	2
PDZ and LIM domain protein 7 n=2 Tax=Homo sapiens RepID=PDLI7_HUMAN	Q9NR12	PDLIM7	0.9	0.9	[]	1	5	2	0	7	2
Mitochondrial import receptor subunit TOM70 n=3 Tax=Homininae RepID=TOM70_HUMAN	O94826	TOMM70	0.9	0.9	[]	5	3	3	2	1	9
General transcription factor 3C polypeptide 3 n=2 Tax=Homo sapiens RepID=TF3C3_HUMAN	Q9Y5Q9	GTF3C3	0.9	0.9	[]	1	1	6	0	3	6
Zinc finger MYM-type protein 2 n=2 Tax=Homo sapiens RepID=ZMYM2_HUMAN	Q9UBW7	ZMYM2	0.9	0.8	[]	0	0	5	0	0	6
SWI/SNF related, matrix associated, actin dependent regulator of chromatin, subfamily b, member 1, isoform CRA_c n=1 Tax=Homo sapiens RepID=G5E975_HUMAN	G5E975	SMARCB1	0.9	1.1	[]	2	2	7	1	7	2
RNA binding protein fox-1 homolog 2 n=3 Tax=Hominidae RepID=RFOX2_HUMAN	O43251	RBFOX2	0.9	1.1	[]	3	0	6	1	6	1
Zinc finger CCCH-type antiviral protein 1 n=1 Tax=Homo sapiens RepID=ZCCHV_HUMAN	Q7Z2W4	ZC3HAV1	0.9	1.2	[]	7	0	0	0	3	3
Keratin, type I cytoskeletal 16 n=2 Tax=Homo sapiens RepID=K1C16_HUMAN	P08779	KRT16	0.91	1	[]	149	132	41	128	122	57
Heterogeneous nuclear ribonucleoprotein H3 n=28 Tax=Boreoeutheria RepID=HNRH3_HUMAN	P31942	HNRNPH3	0.91	1	[]	31	46	48	45	59	25
Far upstream element-binding protein 2 n=2 Tax=Catarrhini RepID=FUBP2_HUMAN	Q92945	KHSRP	0.91	1.1	[]	9	33	19	13	19	26
YLP motif-containing protein 1 n=1 Tax=Homo sapiens RepID=YLPM1_HUMAN	P49750	YLPM1	0.91	0.9	[]	12	7	26	4	25	19
60S acidic ribosomal protein P0 n=3 Tax=Hominidae RepID=RLA0_HUMAN	P05388	RPLP0	0.91	1	[]	18	7	19	7	15	20
Chondrosarcoma-associated protein 2 n=1 Tax=Homo sapiens RepID=Q9UK43_HUMAN	Q9UK43	CSA2	0.91	1	[]	10	6	14	7	10	12
Splicing factor U2AF 65 kDa subunit n=6 Tax=Euarchontoglires RepID=U2AF2_HUMAN	P26368	U2AF2	0.91	0.9	[]	2	6	15	5	4	16
ATPase family AAA domain-containing protein 2 n=3 Tax=Homo sapiens RepID=ATAD2_HUMAN	Q6PL18	ATAD2	0.91	0.9	[]	2	0	16	0	0	21
Cytochrome c oxidase subunit 5A, mitochondrial n=2 Tax=Homo sapiens RepID=COX5A_HUMAN	P20674	COX5A	0.91	0.9	[]	4	2	8	2	4	9
Nucleoporin p54 n=2 Tax=Homo sapiens RepID=NUP54_HUMAN	Q7Z3B4	NUP54	0.91	1.1	[]	2	1	9	2	4	5
Nucleoporin NUP188 homolog n=1 Tax=Homo sapiens RepID=NU188_HUMAN	Q5SRE5	NUP188	0.91	1.1	[]	0	5	8	1	7	4
Luc7-like protein 3 n=7 Tax=Catarrhini RepID=LC7L3_HUMAN	O95232	LUC7L3	0.91	1.1	[]	0	2	9	4	4	2
Zinc finger protein 185 n=1 Tax=Homo sapiens RepID=ZN185_HUMAN	O15231	ZNF185	0.91	0.9	[]	0	2	8	5	5	1
Rac GTPase-activating protein 1 n=15 Tax=Homo sapiens RepID=RGAP1_HUMAN	Q9H0H5	RACGAP1	0.91	1.1	[]	5	0	3	0	0	7
ADP/ATP translocase 2 n=2 Tax=Homo sapiens RepID=ADT2_HUMAN	P05141	SLC25A5	0.92	1.1	[]	15	8	49	23	20	25
Heterogeneous nuclear ribonucleoprotein D-like n=3 Tax=Homininae RepID=HNRDL_HUMAN	O14979	HNRNPDL	0.92	1.1	[]	16	9	36	12	18	28
U4/U6 small nuclear ribonucleoprotein Prp4 n=2 Tax=Homininae RepID=PRP4_HUMAN	O43172	PRPF4	0.92	1	[]	9	10	8	3	14	9
Death-inducer obliterator 1 n=1 Tax=Homo sapiens RepID=DIDO1_HUMAN	Q9BTC0	DIDO1	0.92	1.1	[]	1	0	26	1	5	18
Cleavage and polyadenylation specificity factor subunit 1 n=3 Tax=Homo sapiens RepID=CPSF1_HUMAN	Q10570	CPSF1	0.92	1.1	[]	3	2	10	2	8	4
U5 small nuclear ribonucleoprotein 40 kDa protein n=9 Tax=Catarrhini RepID=SNR40_HUMAN	Q96DI7	SNRNP40	0.92	1	[]	4	3	12	6	5	9
Cytochrome c oxidase subunit 2 n=8 Tax=Homo sapiens RepID=COX2_HUMAN	P00403	MT-CO2	0.92	0.9	[]	0	2	9	2	4	6
Protein FAM83B n=1 Tax=Homo sapiens RepID=FA83B_HUMAN	Q5T0W9	FAM83B	0.92	1.1	[]	2	6	2	0	0	9
ER membrane protein complex subunit 2 n=11 Tax=Boreoeutheria RepID=EMC2_HUMAN	Q15006	EMC2	0.92	1.1	[]	0	0	9	1	4	3
Calnexin n=7 Tax=Homo sapiens RepID=CALX_HUMAN	P27824	CANX	0.92	0.9	[]	0	2	6	1	0	8
Transcription initiation factor TFIID subunit 9B n=3 Tax=Hominidae RepID=TAF9B_HUMAN	Q9HBM6	TAF9B	0.92	1.2	[]	0	0	7	0	0	6
Keratin, type II cytoskeletal 8 n=6 Tax=Homo sapiens RepID=K2C8_HUMAN	P05787	KRT8	0.93	0.9	[]	288	299	655	172	211	942
Heat shock 70 kDa protein 1A/1B n=9 Tax=cellular organisms RepID=HSP71_HUMAN	P08107	HSPA1A	0.93	1.1	[]	18	24	49	11	15	60
Splicing factor 3A subunit 3 n=6 Tax=Simiiformes RepID=SF3A3_HUMAN	Q12874	SF3A3	0.93	1	[]	10	14	14	6	16	15
DNA replication licensing factor MCM3 n=3 Tax=Homininae RepID=MCM3_HUMAN	P25205	MCM3	0.93	1.1	[]	1	0	18	0	4	13
DNA mismatch repair protein Msh6 n=3 Tax=Homo sapiens RepID=MSH6_HUMAN	P52701	MSH6	0.93	0.9	[]	0	0	17	0	3	16
UPF0568 protein C14orf166 n=7 Tax=Catarrhini RepID=CN166_HUMAN	Q9Y224	RTRAF	0.93	0.9	[]	2	2	11	1	7	8
E3 ubiquitin-protein ligase UHRF1 n=3 Tax=Homo sapiens RepID=UHRF1_HUMAN	Q96T88	UHRF1	0.93	1.1	[]	0	0	8	0	0	7
Keratin, type I cytoskeletal 18 n=5 Tax=Homininae RepID=K1C18_HUMAN	P05783	KRT18	0.94	1	[]	288	291	663	192	179	812
Annexin A2 n=10 Tax=Catarrhini RepID=ANXA2_HUMAN	P07355	ANXA2	0.94	1	[]	185	242	40	200	195	53
78 kDa glucose-regulated protein n=6 Tax=Catarrhini RepID=GRP78_HUMAN	P11021	HSPA5	0.94	1	[]	17	15	14	9	15	23
DNA repair protein RAD50 n=2 Tax=Homo sapiens RepID=RAD50_HUMAN	Q92878	RAD50	0.94	0.9	[]	0	2	26	3	14	13
GTP-binding nuclear protein Ran n=21 Tax=Eutheria RepID=RAN_HUMAN	P62826	RAN	0.94	1.1	[]	1	1	13	1	6	7
40S ribosomal protein S18 n=24 Tax=Amniota RepID=RS18_HUMAN	P62269	RPS18	0.94	1.1	[]	2	0	11	2	1	9
Lysine-specific demethylase 2A n=6 Tax=Homininae RepID=KDM2A_HUMAN	Q9Y2K7	KDM2A	0.94	1.1	[]	0	0	10	0	0	9
Keratin, type I cytoskeletal 17 n=1 Tax=Homo sapiens RepID=K1C17_HUMAN	Q04695	KRT17	0.95	1	[]	493	321	44	398	384	43
Pre-mRNA-processing-splicing factor 8 n=19 Tax=Eutheria RepID=PRP8_HUMAN	Q6P2Q9	PRPF8	0.95	1	[]	22	9	93	36	41	52
Elongation factor 1-alpha 1 n=73 Tax=cellular organisms RepID=EF1A1_HUMAN	P68104	EEF1A1	0.95	1	[]	30	26	37	33	23	38
DNA replication licensing factor MCM2 n=4 Tax=Homininae RepID=MCM2_HUMAN	P49736	MCM2	0.95	0.9	[]	0	1	21	1	3	20
Prelamin-A/C n=2 Tax=Homininae RepID=LMNA_HUMAN	P02545	LMNA	0.96	1	[]	414	548	167	538	442	173
U5 small nuclear ribonucleoprotein 200 kDa helicase n=5 Tax=Hominidae RepID=U520_HUMAN	O75643	SNRNP200	0.96	1	[]	38	25	99	43	49	66
E3 SUMO-protein ligase RanBP2 n=1 Tax=Homo sapiens RepID=RBP2_HUMAN	P49792	RANBP2	0.96	1	[]	21	10	44	17	36	20
SWI/SNF complex subunit SMARCC2 n=3 Tax=Homininae RepID=SMRC2_HUMAN	Q8TAQ2	SMARCC2	0.96	1	[]	4	4	55	13	28	25
MICOS complex subunit MIC19 n=2 Tax=Homo sapiens RepID=MIC19_HUMAN	Q9NX63	CHCHD3	0.96	1	[]	2	2	39	9	18	18
High mobility group protein B3 n=5 Tax=Hominoidea RepID=HMGB3_HUMAN	O15347	HMGB3	0.96	1.1	[]	3	1	17	1	6	13
DNA replication licensing factor MCM4 n=4 Tax=Homo sapiens RepID=MCM4_HUMAN	P33991	MCM4	0.96	0.9	[]	0	0	13	0	1	13
Keratin, type I cytoskeletal 19 n=1 Tax=Homo sapiens RepID=K1C19_HUMAN	P08727	KRT19	0.97	1	[]	52	56	351	35	21	421
Heterogeneous nuclear ribonucleoprotein D0 n=7 Tax=Catarrhini RepID=HNRPD_HUMAN	Q14103	HNRNPD	0.97	1	[]	16	26	44	23	24	40
SWI/SNF-related matrix-associated actin-dependent regulator of chromatin subfamily A member 5 n=3 Tax=Homininae RepID=SMCA5_HUMAN	O60264	SMARCA5	0.97	1	[]	13	14	47	10	11	51
60S ribosomal protein L13 n=5 Tax=Homo sapiens RepID=RL13_HUMAN	P26373	RPL13	0.97	1	[]	10	8	30	13	17	17
DNA topoisomerase 2-beta n=3 Tax=Homo sapiens RepID=TOP2B_HUMAN	Q02880	TOP2B	0.98	1	[]	6	2	70	27	19	30
Epiplakin n=1 Tax=Homo sapiens RepID=EPIPL_HUMAN	P58107	EPPK1	0.99	1	[]	0	0	306	24	24	252
Serine/arginine repetitive matrix protein 2 n=5 Tax=Catarrhini RepID=SRRM2_HUMAN	Q9UQ35	SRRM2	0.99	1	[]	21	12	60	10	33	51
Chromobox protein homolog 5 n=18 Tax=Boreoeutheria RepID=CBX5_HUMAN	P45973	CBX5	1	1	[]	8	2	31	1	20	20
Phosphate carrier protein, mitochondrial n=6 Tax=Homininae RepID=MPCP_HUMAN	Q00325	SLC25A3	1	1	[]	8	2	21	3	9	19
Histone H1.0 n=6 Tax=Catarrhini RepID=H10_HUMAN	P07305	H1-0	1	1	[]	8	18	6	10	16	6
Ribosome biogenesis protein BRX1 homolog n=3 Tax=Homininae RepID=BRX1_HUMAN	Q8TDN6	BRIX1	1	1	[]	6	11	6	4	8	11
Vesicle-associated membrane protein-associated protein A n=6 Tax=Simiiformes RepID=VAPA_HUMAN	Q9P0L0	VAPA	1	1	[]	7	1	18	9	9	8
60S ribosomal protein L10 n=26 Tax=Eutheria RepID=RL10_HUMAN	P27635	RPL10	1	1	[]	4	1	12	2	7	8
THO complex subunit 2 n=4 Tax=Catarrhini RepID=THOC2_HUMAN	Q8NI27	THOC2	1	1	[]	2	2	11	10	4	1
40S ribosomal protein S16 n=24 Tax=Theria RepID=RS16_HUMAN	P62249	RPS16	1	1	[]	0	3	10	0	1	12
60 kDa heat shock protein, mitochondrial n=2 Tax=Homo sapiens RepID=CH60_HUMAN	P10809	HSPD1	1	1	[]	4	0	6	6	3	1
Guanine nucleotide-binding protein G(i) subunit alpha-2 n=9 Tax=Catarrhini RepID=GNAI2_HUMAN	P04899	GNAI2	1	1	[]	6	4	0	3	7	0
Src substrate cortactin n=2 Tax=Homo sapiens RepID=SRC8_HUMAN	Q14247	CTTN	1	1	[]	3	7	0	3	6	1
BUB3-interacting and GLEBS motif-containing protein ZNF207 n=4 Tax=Simiiformes RepID=ZN207_HUMAN	O43670	ZNF207	1	1	[]	0	2	10	2	2	8
Surfeit locus protein 6 n=1 Tax=Homo sapiens RepID=SURF6_HUMAN	O75683	SURF6	1	1	[]	4	1	5	2	2	6
40S ribosomal protein S13 n=64 Tax=Euteleostomi RepID=RS13_HUMAN	P62277	RPS13	1	1	[]	4	4	0	3	5	0
RNA-binding protein 8A n=28 Tax=Boreoeutheria RepID=RBM8A_HUMAN	Q9Y5S9	RBM8A	1	1	[]	0	0	11	0	0	11
THO complex subunit 6 homolog n=2 Tax=Homo sapiens RepID=THOC6_HUMAN	Q86W42	THOC6	1	1	[]	3	3	6	4	7	1
Protein SET n=3 Tax=Homininae RepID=SET_HUMAN	Q01105	SET	1	1	[]	0	2	8	1	0	9
Golgi apparatus protein 1 n=2 Tax=Homo sapiens RepID=GSLG1_HUMAN	Q92896	GLG1	1	1	[]	0	0	7	0	0	7
Transcriptional repressor protein YY1 n=4 Tax=Catarrhini RepID=TYY1_HUMAN	P25490	YY1	1	1	[]	0	0	7	0	2	5
Cytochrome c oxidase subunit NDUFA4 n=5 Tax=Catarrhini RepID=NDUA4_HUMAN	O00483	NDUFA4	1	1	[]	2	0	3	0	2	3
Metastasis-associated protein MTA1 n=3 Tax=Homo sapiens RepID=MTA1_HUMAN	Q13330	MTA1	1	1	[]	2	0	5	0	3	4
Peroxisome proliferator activated receptor interacting complex protein n=1 Tax=Homo sapiens RepID=E1NZA1_HUMAN	E1NZA1	PRIC295	1	1	[]	0	0	6	2	1	3
Peptidyl-prolyl cis-trans isomerase-like 1 n=20 Tax=Boreoeutheria RepID=PPIL1_HUMAN	Q9Y3C6	PPIL1	1	1	[]	2	0	4	0	0	6
Eukaryotic translation initiation factor 3 subunit F n=2 Tax=Homo sapiens RepID=EIF3F_HUMAN	O00303	EIF3F	1	1	[]	0	0	5	0	1	4
Acylglycerol kinase, mitochondrial n=2 Tax=Homo sapiens RepID=AGK_HUMAN	Q53H12	AGK	1	1	[]	0	0	3	0	1	2
Partner of Y14 and mago n=2 Tax=Homininae RepID=WIBG_HUMAN	Q9BRP8	PYM1	1	1	[]	1	0	4	1	0	4
Procollagen-lysine,2-oxoglutarate 5-dioxygenase 1 n=2 Tax=Homo sapiens RepID=PLOD1_HUMAN	Q02809	PLOD1	1	1	[]	3	0	0	0	3	0
Ras-related protein Rab-2A n=13 Tax=Boreoeutheria RepID=RAB2A_HUMAN	P61019	RAB2A	1	1	[]	0	0	4	0	0	4
