# Supplementary material for: Nucleolar proteomics identifies S100A16 as a key nucleolar protein driving breast cancer metastasis
Source: Cell Death Dis. 2025 Aug 22;16(1):638. doi: 10.1038/s41419-025-07963-9 (PMC12373912; doi:10.1038/s41419-025-07963-9)
Supplement: Supplementary file 8 — Supplemental Table 3 [file 41419_2025_7963_MOESM8_ESM.xlsx]

## Sheet: Sheet1
Days post injection	Non-silence MCF10CA Mean Tumor Diameter							shS100A16 MCF10CA Mean Tumor Diameter
0	0	0	0	0	0	0	0	0	0	0	0	0	0	0
3	2	2	2	2	2	2	2	2	2	2	2	2	2	2
5	4.1	3.2	4.8	3.9	4.1	3.3	3.7	3	3.6	3.8	3.7	3	3.8	3.4
10	4.1	4.2	5.8	4.2	4.4	4.3	5.1	3.6	3.9	5.2	3.9	4.5	3.7	4.1
14	5.7	5.4	7.3	4.4	5.1	4.9	5.8	5.4	4.1	6.1	5.5	5.2	4.7	4.9
18	7.2	7.2	9.7	5.3	6.3	6.4	6.1	6.8	5	8.4	8.5	6.3	6.7	7
21	8.9	10.6	13.1	9	7.7	9.3	9.9	8.6	5.9	9.7	10.4	7.5	8.6	8.7
